# Supplementary material for: HIV false positive screening serology due to sample contamination reduced by a dedicated sample and platform in a high prevalence environment
Source: PLoS One. 2021 Jan 11;16(1):e0245189. doi: 10.1371/journal.pone.0245189 (PMC7799780; doi:10.1371/journal.pone.0245189)
Supplement: S1 Dataset — (XLSX) [file pone.0245189.s001.xlsx]

## Sheet: Master Summary (Raw)
		Master Summary September 2017-May 2019
		2017-09-01	2017-10-01	2017-11-01	2017-12-01	2018-01-01	2018-02-01	2018-03-01	2018-04-01	2018-05-01	2018-06-01	2018-07-01	2018-08-01	2018-09-01	2018-10-01	2018-11-01	2018-12-01	2019-01-01	2019-02-01	2019-03-01	2019-04-01	2019-05-01
HIVCos Total	Total	2081	3569	3409	3753	2704	2889	3195	2545	2937	2168	2492	2180	1910	2345	1972	1733	2235	1769	1858	1665	1780
	Low Positive +Equivocal	105	91	76	58	64	62	49	39	38	42	47	51	40	34	27	34	26	20	12	18	13
	Percentage	5.05	2.55	2.23	1.55	2.37	2.15	1.53	1.53	1.29	1.94	1.89	2.34	2.09	1.45	1.37	1.96	1.16	1.13	0.656	1.08	0.73
	Mean Pre Q	2.02647																	Mean Post Q	0.899
HIVCos Only	Total	1150	2659	2508	2953	1724	2005	2225	1755	1987	1300	1344	991	883	1128	927	763	684	898	1027	622	934
	Low Positive +Equivical	39	30	33	20	17	27	21	18	15	24	16	25	19	23	8	10	9	13	9	11	9
	HIVCos Only (LP&E/Total)%	3.39	1.13	1.32	0.68	0.99	1.35	0.94	1.03	0.75	1.85	1.19	2.52	2.15	2.04	0.86	1.31	1.32	1.44766	0.876	1.77	0.96
	Mean Pre Q	1.46																	Mean Post Q	1.26342
HIVCos/CRT	Total	931	910	900	800	980	884	970	790	950	868	1148	1189	1027	1217	1045	970	1551	871	831	1043	846
	Low Positive +Equivical	66	61	43	38	47	35	28	21	23	18	31	26	21	11	19	24	17	7	3	7	4
	HIVCos+CRT (LP&E/Tot)%	7.08155	6.70219	4.77778	4.75	4.7959	3.95928	2.89	2.66	2.42	2.07	2.7	2.19	2.04	0.9	1.82	2.47	1.1	0.803674	0.361	0.67	0.47
	Mean Pre Q	3.25451																	Mean Post Q	0.576169
CRT First	Total	924	907	818	743	933	801	872	743	837	786	1018	1056	920	1094	911	875	1267	629	618	740	576
	Low Positive +Equivical	66	61	44	37	45	34	27	21	23	18	31	26	21	11	17	23	15	7	3	7	4
	Percentage	7.14286	6.72547	5.37897	4.9798	4.82	4.24469	3.1	2.83	2.75	2.29	3.04	2.19	2.28	1.01	1.87	2.63	1.18	1.11288	0.729	0.95	0.69
	Mean Pre Q	3.43893																	Mean Post Q	0.870469
CRT Second	Total	7	3	82	57	47	83	98	47	113	82	130	133	107	123	134	95	284	242	213	303	270
	Low Positive +Equivical	0	0	0	1	0	1	1	0	0	0	0	1	0	0	2	1	2	0	0	0	0
	Percentage	0	0	0	1.75439	0	1.20482	1.02	0	0	0	0	0.75	0	0	1.49	1.05	0.7	0	0	0	0
	Mean Pre Q	0.468777																	Mean Post Q	0
Repeat Testing
	LP&E tot	105	91	76	58	64	63	49	39	38	42	47	51	40	34	27	34	26	20	12	18	13
	Serology or Molecular	53	46	42	28	40	21	24	20	14	20	26	24	19	24	20	14	14	15	5	10	6
	Percentage	50.476	50.5495	55.26	48.28	62.5	31.75	48.98	51.28	36.84	47.62	55.32	47.06	47.5	70.59	74.07	41.18	53.85	75	41.67	55.56	46.15
	Mean Percentage	51.9755
	Serolology	50	40	37	26	38	18	22	16	13	14	22	20	16	21	18	10	11	12	5	4	5
	Percentage	47.6191	43.956	48.68	44.83	59.38	28.57	44.9	41.03	34.21	33.33	46.81	39.22	40	61.76	66.67	29.41	46.15	60	41.67	22.22	38.46
	Mean Percentage	43.756
	No Repeat	52	45	34	30	24	43	25	19	24	22	21	27	21	10	7	20	12	5	7	8	7
	Percentage	49.52	49.4505	44.74	51.72	37.5	68.25	51.02	48.72	63.16	52.38	44.68	52.94	52.5	29.41	25.93	58.82	46.15	25	58.33	44.44	53.84
	Mean Percentage	48.0238
	Negative Repeat test	45	39	37	26	30	15	23	17	12	13	14	17	15	19	14	7	10	5	2	5	2
	Percentage (Rpt Tests)	84.9057	84.782	88.1	92.86	75	75	95.83	85	85.71	65	53.85	70.83	78.95	79.17	70	50	71.43	33.33	40	50	33.33
	Mean Percentage	69.6704
	Repeat same as original	7	7	5	2	9	4	3	3	2	7	12	7	3	4	6	7	4	10	2	5	4
	Percentage	13.2075	15.22	11.9	7.14	22.5	20	12.5	15	14.29	35	46.15	29.17	15.79	16.67	30	50	28.57	66.67	40	50	66.67
	Mean Percentage	28.8785
	Monthly Mean time to repeat	52.081	52.565	29.18	22.79	36.42	51.32	25.75	20.5	41.64	20.5	13.95	48.13	34.82	8.55	24	15.82	12.36	9.67	3.2	4.6	2.2
	HIVVL/HIVPCR tot	16	15	12	8	15	7	9	7	2	8	9	14	5	8	9	10	6	9	3	6	2
	Percentage (rpt tests)	30.1888	32.6087	28.57	28.57	37.5	35	37.5	35	14.29	40	34.62	58.33	26.32	33.33	45	71.43	42.86	60	60	60	33.33
	Mean Percentage	40.2118
	>LDL or Pos	2	4	1	0	2	1	0	2	0	1	1	2	1	1	2	2	2	1	0	1	2
	Percentage (Rpt test)	3.7735	8.7	2.38	0	5	5	0	10	0	5	3.85	8.33	5.26	4.17	10	14.29	14.29	6.67	0	10	33.33
	Mean Percentage	7.14493
	Final Dx P	3	5	1	0	1	0	0	2	0	2	2	2	1	1	2	2	3	1	0	1	2
	Percentage (Repeat tests)	5.6603	10.87	2.38	0	2.5	0	0	10	0	10	7.69	8.33	5.26	4.17	10	14.29	21.43	6.67	0	10	33.33
	Mean Percentage (Rpt Tests)	6.62237																	Mean Post Q	12.5
	Percentage (LP&E tot)	2.85714	5.5	1.32	0	1.56	0	0	5.13	0	4.76	4.26	3.92	2.5	2.94	7.41	5.88	11.54	5	0	5.56	15.38
	Mean Percentage (LP&E tot)	4.07224
	Final Dx N	48	40	40	28	35	17	23	17	12	15	19	21	15	19	15	12	10	13	4	6	2
	Percentage (Rpt Tests)	90.566	86.95	95.24	100	87.5	85	95.83	85	85.71	75	73.08	87.5	78.95	79.17	75	85.71	71.43	86.67	80	60	33.33
	Mean Percentage (Rpt Tests)	84.5668																	Mean Post Q	65
	Percentage (LP&E tot)	45.7143	45.06	52.63	48.28	54.69	26.98	46.94	43.59	31.58	35.71	40.43	41.18	37.5	55.88	55.56	35.29	38.46	65	33.33	33.33	15.38
	Mean Percentage (LP&E tot)	42.0245
	Final Dx ?	2	1	1	0	4	4	1	1	2	3	5	1	3	4	3	0	1	1	1	3	2
	Percentage (Rpt test)	3.773	2.17	2.38	0	10	20	4.17	5	14.29	15	19.23	4.17	15.79	16.67	15	0	7.14	6.67	20	30	33.33
	Mean Percentage (Rpt Tests)	11.6563																	Mean Post Q	22.5
	Percentage (LP&E tot)	1.904	1.1	1.32	0	6.25	6.35	2.04	2.56	5.26	7.14	10.64	1.96	7.5	11.76	11.11	0	3.85	5	8.33	16.67	15.38
	Mean Percentage (LP&E tot)	6.0059
	Time to Repeat total Average	31.4479
		2017-09-01	2017-10-01	2017-11-01	2017-12-01	2018-01-01	2018-02-01	2018-03-01	2018-04-01	2018-05-01	2018-06-01	2018-07-01	2018-08-01	2018-09-01	2018-10-01	2018-11-01	2018-12-01	2019-01-01	2019-02-01	2019-03-01	2019-04-01	2019-05-01
HIVCos Total	Total	2083	3569	3407	3753	2704	2889	3195	2545	2937	2168	2492	2180	1910	2345	1972	1733	2235	1769	1858	1665	1780
	Postive(High Positives)	429	720	695	797	533	582	650	471	536	372	422	333	327	377	285	272	290	241	287	229	237
	%	20.6	20.17	20.4	21.24	19.71	20.15	20.34	18.51	18.25	17.16	16.93	15.28	17.12	16.08	14.45	15.7	12.98	13.62	15.45	13.75	13.31
	Mean %	17.2
	Positive (High+LP&E)	534	811	771	855	597	644	699	510	574	414	469	384	367	411	312	306	316	261	299	247	250
	%	25.6607	22.7235	22.6166	22.7818	22.0784	22.2915	21.8779	20.0393	19.5438	19.0959	18.8202	17.6147	19.2147	17.5267	15.8215	17.6572	14.1387	14.7541	16.0926	14.8348	14.0449
	Mean %	19.9708																	14.9316
	Negative	1547	2758	2636	2898	2107	2245	2496	2035	2363	1754	2023	1796	1543	1934	1660	1427	1919	1508	1559	1418	1530
	%	74.27	77.28	77.37	77.22	77.92	77.71	78.12	79.96	80.46	80.9	81.18	82.39	80.79	82.47	84.18	82.34	85.86	85.25	83.91	85.17	85.96
	Mean %	80.9862
HIVCos Only	Total	1151	2659	2507	2953	1724	2005	2225	1755	1987	1300	1344	991	883	1128	927	763	684	898	1027	622	934
	Positive(High Positive)	279	585	570	684	390	475	528	370	411	273	288	203	205	256	192	175	96	171	210	90	166
	%	24.24	22	22.74	23.16	22.62	23.69	23.73	21.08	20.68	21	21.43	20.48	23.22	22.7	20.71	22.94	14.04	19.04	20.45	14.47	17.77
	Mean%	21.0567
	Positive (High+LP&E)	318	615	603	704	407	502	549	388	426	297	304	228	224	279	200	185	105	184	219	101	175
	%	27.6281	23.129	24.0527	23.8402	23.6079	25.0374	24.6742	22.1083	21.4394	22.8462	22.619	23.0071	25.3681	24.734	21.575	24.2464	15.3509	20.49	21.3242	16.2379	18.7366
	Mean %	23.2508																	19.1972
	Negative	832	2044	1904	2249	1317	1503	1676	1367	1561	1003	1040	763	659	849	727	578	579	714	808	521	759
	%	72.28	76.87	75.95	76.16	76.39	74.96	75.33	77.89	78.56	77.15	77.38	76.99	74.63	75.27	78.43	75.75	84.65	79.51	78.68	83.76	81.26
	Mean %	77.5167
HIVCos/CRT	Total	932	910	900	800	980	884	970	790	950	868	1148	1189	1027	1217	1045	970	1551	871	831	1043	846
	Positive (High Positive)	150	135	125	113	143	107	122	101	125	99	134	130	122	121	93	97	194	70	77	139	71
	%	16.09	14.84	13.89	14.125	14.59	12.1	12.58	12.78	13.16	11.41	11.67	10.93	11.88	9.94	8.9	10	12.51	8.04	9.27	13.33	8.39
	Mean %	11.925
	Positive (High+LP&E)	216	196	168	151	190	142	150	122	148	117	165	156	143	132	112	121	211	77	80	146	75
	%	23.176	21.5385	18.6667	18.875	19.3878	16.0633	15.4639	15.443	15.5789	13.4793	14.3728	13.1203	13.9241	10.8463	10.7177	12.4742	13.6041	8.84041	9.62696	13.9981	8.86525
	Mean%	15.6901																	10.3327
	Negative	715	714	732	649	790	742	820	668	802	751	983	1033	884	1085	933	849	1340	794	751	897	771
	%	76.72	78.46	81.33	81.125	80.61	83.94	84.54	84.56	84.42	86.52	85.63	86.88	86.08	89.15	89.28	87.53	86.4	91.16	90.37	86	91.13
	Mean %	85.3255
False Positives	Total	48	41	40	28	35	17	23	17	12	15	19	21	15	19	15	12	10	11	4	6	2
	Discordant HIVCoc	8	5	1	3	5	2	0	4	1	1	4	3	4	2	1	1	3	1	0	3	0
	% (FP with HIVCoc)	57.14	45.45	14.29	50	50	50	0	40	33.33	25	100	60	80	40	33.33	20	37.5	50	0	50	0
	Mean % (FPs with HIVCoc)	39.8114
	% (Total FPs)	16.67	12.2	2.5	10.71	14.29	11.76	0	23.53	8.33	6.67	21.05	14.29	26.67	10.53	6.67	8.33	30	9.09	0	42.85	0
	Mean %	13.1495
	Concordant HIVCoc	6	6	6	3	5	2	2	6	2	3	0	2	1	3	2	4	5	1	2	4	0
	% (FPs with HIVCoc)	42.86	54.55	85.71	50	50	50	100	60	66.67	75	0	40	20	60	66.67	80	62.5	50	100	66.67	0
	Mean % (FPs with HIVCoc)	56.2205
	% (Total FPs)	12.5	14.63	15	10.71	14.29	11.76	8.7	35.29	16.67	20	0	9.52	6.67	15.79	13.33	33.33	50	9.09	50	57.14	0
	Mean %	19.2581
	HIVCOC YES (LP only)	14	11	7	6	10	4	2	10	3	4	4	5	5	5	3	5	8	2	2	7	6
	% (LP only)	60.87	61.11	50	54.55	71.43	66.67	100	100	75	80	80	100	100	62.5	100	100	57.14	100	100	77.78	46.16
	Mean %	78.2481
	HIVCOC NO (LP only)	9	7	7	5	4	2	0	0	1	1	1	0	0	3	0	0	6	0	0	2	7
	%(LP only)	39.13	38.89	50	45.45	28.57	33.33	0	0	25	20	20	0	0	37.5	0	0	42.86	0	0	22.22	53.85
	Mean %	21.7524
																	223	12
		2017-09-01	2017-10-01	2017-11-01	2017-12-01	2018-01-01	2018-02-01	2018-03-01	2018-04-01	2018-05-01	2018-06-01	2018-07-01	2018-08-01	2018-09-01	2018-10-01	2018-11-01	2018-12-01	2019-01-01	2019-02-01	2019-03-01	2019-04-01	2019-05-01
	HIVCos Only FP	22	13	19	10	11	7	8	9	2	9	9	12	7	14	5	3	3	4	3	5	1
	Proportion FP	0.458333	0.325	0.475	0.357143	0.314286	0.411765	0.347826	0.529412	0.166667	0.6	0.473684	0.571429	0.466667	0.736842	0.333333	0.25	0.3	0.307692	0.75	0.833333	0.5
	HIVCos/CRT FP	26	28	21	17	24	10	15	8	10	6	10	9	8	5	10	9	7	9	1	1	1
	Proportion FP	0.541667	0.7	0.525	0.607143	0.685714	0.588235	0.652174	0.470588	0.833333	0.4	0.526316	0.428571	0.533333	0.263158	0.666667	0.75	0.7	0.692308	0.25	0.166667	0.5
	CRT 1st FP	26	28	21	17	24	10	14	8	10	6	10	8	8	5	8	8	5	8	1	1	1
	Proportion FP/HIVcosCRT	1	1	1	1	1	1	0.933333	1	1	1	1	0.888889	1	1	0.8	0.888889	0.714286	0.888889	1	1	1
	CRT 2nd FP	0	0	0	0	0	0	1	0	0	0	0	1	0	0	2	1	2	1	0	0	0
	Proportion FP/HIVcosCRT	0	0	0	0	0	0	0.0666667	0	0	0	0	0.111111	0	0	0.2	0.111111	0.285714	0.111111	0	0	0
	LP FP	24	18	14	11	14	6	2	10	4	5	5	5	5	8	3	5	7	3	2	4	0
	Proportion FP	0.5	0.45	0.35	0.392857	0.4	0.352941	0.0869565	0.588235	0.333333	0.333333	0.263158	0.238095	0.333333	0.421053	0.2	0.416667	0.7	0.230769	0.5	0.666667	0
	E FP	24	22	26	17	21	11	21	7	8	10	14	16	10	11	12	7	3	10	2	2	2
	Proportion FP	0.5	0.55	0.65	0.607143	0.6	0.647059	0.913043	0.411765	0.666667	0.666667	0.736842	0.761905	0.666667	0.578947	0.8	0.583333	0.3	0.769231	0.5	0.333333	1
	Total LP	43	34	30	26	28	27	9	21	16	16	20	19	19	18	9	17	14	10	5	8	6
	Proportion LPE	0.409524	0.373626	0.394737	0.448276	0.4375	0.435484	0.183673	0.538462	0.421053	0.380952	0.425532	0.372549	0.475	0.529412	0.333333	0.5	0.538462	0.5	0.416667	0.444444	0.461538
	Total E	62	57	46	32	36	35	40	18	22	26	27	32	21	16	18	17	14	10	7	10	7
	Proportion LPE	0.590476	0.626374	0.605263	0.551724	0.5625	0.564516	0.816327	0.461538	0.578947	0.619048	0.574468	0.627451	0.525	0.470588	0.666667	0.5	0.538462	0.5	0.583333	0.555556	0.538462
	HIVCos Only LP	19	15	10	10	10	16	5	12	7	11	7	9	9	12	4	7	7	7	4	7	5
	Proportion LPE	0.487179	0.5	0.30303	0.5	0.588235	0.592593	0.238095	0.666667	0.466667	0.458333	0.4375	0.36	0.473684	0.521739	0.5	0.7	0.777778	0.538462	0.444444	0.636364	0.555556
	HIVCos only E	20	15	23	10	7	11	16	6	8	13	9	16	10	11	4	3	2	6	5	4	4
	Proportion LPE	0.512821	0.5	0.69697	0.5	0.411765	0.407407	0.761905	0.333333	0.533333	0.541667	0.5625	0.64	0.526316	0.478261	0.5	0.3	0.222222	0.461538	0.555556	0.363636	0.444444
	HIVCOs/CRT LP	24	19	20	16	18	11	4	9	9	5	13	10	10	6	5	10	7	3	1	1	1
	Proportion LPE	0.363636	0.311475	0.465116	0.421053	0.382979	0.314286	0.142857	0.428571	0.391304	0.277778	0.419355	0.384615	0.47619	0.545455	0.263158	0.416667	0.411765	0.428571	0.333333	0.142857	0.25
	HIVCos/CRT E	42	42	23	22	29	24	24	12	14	13	18	16	11	6	14	14	11	4	2	6	3
	Proportion LPE	0.636364	0.688525	0.534884	0.578947	0.617021	0.685714	0.857143	0.571429	0.608696	0.722222	0.580645	0.615385	0.52381	0.545455	0.736842	0.583333	0.647059	0.571429	0.666667	0.857143	0.75

## Sheet: LPE SCO Distribution
2017-09-01	2017-10-01	2017-11-01	2017-12-01	2018-01-01	2018-02-01	2018-03-01	2018-04-01	2018-05-01	2018-06-01	2018-07-01	2018-08-01	2018-09-01	2018-10-01	2018-11-01	2018-12-01	2019-01-01	2019-02-01	2019-03-01	2019-04-01	2019-05-01
237.8	463.1	.43	S/CO	.22	173.3	88.93	.2	.13	252.8	.22	154.7	.16	.18	.11	0.10	0.12	311.20	1000.00	496.30	0.24
.24	474.1	.2	.19	.26	163.1	.25	.49	.15	.18	.21	.21	134.6	.22	.11	0.06	0.09	75.57	0.21	890.50	866.60
1.54	332.9	.18	209.3	.29	796.7	.3	.17	.09	.18	.16	.23	.18	.17	1000.00	0.14	0.15	0.60	0.21	0.24	10.14
442.9	.2	.17	222.9	1000	93.15	.23	.15	.14	.13	.15	.07	181.4	0.09	0.08	0.13	224.60	229.80	0.19	295.40	1000.00
.19	296.7	.22	473	.23	.23	.21	.29	177.7	.17	.17	.24	152.4	583.11	0.07	990.10	0.09	0.07	0.24	0.29	0.26
.25	423.7	722.2	189.3	.23	489.9	.17	121	.17	.19	974.4	.22	.19	.10	0.06	0.07	0.11	0.11	0.25	810.00	214.00
.21	1000	.18	.24	159	309.4	572.4	.15	.16	.23	.2	.23	168.9	.11	0.14	0.09	0.09	172.00	0.25	0.18	0.25
.21	.16	157.9	.21	.33	427.1	.2	232.7	.17	.2	.24	.33	.18	.07	0.13	0.12	0.94	239.50	0.23	.18	0.26
.25	830.1	.22	.36	1000	496.7	.21	.17	400.1	.14	.2	384.7	423.5	.11	.24	0.10	0.15	0.22	0.39	0.21	0.25
1000	.19	.18	.24	180.3	800.6	.2	.2	.2	.16	.2	.24	304	.08	705.40	0.10	0.11	0.24	0.21	0.24	1000.00
.21	437.7	.19	.22	.21	314.4	428.5	.17	.19	.2	.26	845.5	39.16	161.6	.09	243.00	0.09	.85	0.24	0.37	0.26
.24	.27	.15	.18	.22	414.3	481.7	.35	.15	.26	.2	.21	.27	.55	0.08	0.10	104.70	0.12	0.20	0.20	0.23
.29	.32	207.5	.23	.26	.2	147.4	1000	.11	331.1	.34	389.4	.21	944.3	0.10	16.68	0.14	0.31	0.22	1000.00	0.26
.29	.27	84.21	398.6	173.3	322.9	.11	.2	9.28	967.9	.29	.24	.17	908.3	0.10	.17	224.60	1000.00	0.29	0.24	0.23
1000	.18	175.8	237.6	163.1	265.7	.2	.18	.13	342.2	.18	.21	.2	153.4	500.8	.07	0.09	0.09	0.19	1000.00	1000.00
378.2	.13	289.8	369.3	796.7	.23	.14	1000	.11	.24	.35	.14	.2	36.04	0.02	.14	0.07	0.14	0.18	229.90	0.30
.2	.28	116.7	.22	.21	.2	.12	415.9	.14	.23	.4	.19	.19	.14	229.54	.1	0.11	74.44	0.23	88.26	0.26
.17	.38	.43	.26	.16	.16	.2	.13	.46	.25	425.5	330.81	.17	.21	.05	.07	0.10	75.69	0.18	0.23	74.62
213.5	689.2	143.8	.19	165.6	.16	.17	.17	.11	1.12	958	.22	.17	.22	.06	503.70	130.00	0.13	0.17	1000.00	0.23
.19	312.4	1000	1000	239.8	.19	.2	.21	.22	.25	.17	203.2	.09	.24	.09	0.10	0.17	0.10	0.22	0.21	0.24
.91	272.6	.21	54.99	11.02	.19	.21	.18	.19	.22	515.9	420.2	1000	.14	.07	0.10	0.11	0.11	1000.00	0.20	0.29
.23	.16	.18	.21	.19	.19	.26	1000	.19	.22	.24	.21	82.93	.16	246.5	0.17	0.09	0.19	952.30	612.10	0.29
.26	.15	360.6	.18	270.4	.16	.13	56.37	.19	638.5	.2	.2	.33	.18	701	0.18	0.13	0.13	0.21	645.50	0.24
853.5	1000	.18	332.7	.32	.16	235.7	452.2	677.7	.17	13.65	95.34	.32	.22	1000	110.50	0.09	0.48	406.40	0.25	0.28
1000	.14	779.62	1.5	.28	.22	.22	.4	1000	.14	.23	.19	.24	1000	.05	0.07	0.12	0.09	0.22	465.30	0.22
.16	.21	932.72	.23	2.82	54.48	.24	1000	.18	.22	.19	.3	.17	.17	.09	.14	0.10	0.15	0.16	0.24	0.26
261.4	217.7	1038.82	213.9	.25	696.4	318.2	386.7	.17	352.3	56.71	.15	469.7	265	.13	0.20	0.17	0.12	108.10	0.28	0.29
.15	.14	743.76	360.8	.21	3.61	167.2	279	.21	.19	11.80	.18	.35	.37	.07	0.08	0.17	0.08	0.20	0.24	0.22
.23	84.64	702.16	286	370.5	.38	559.1	.15	.16	.17	256.7	.32	.2	.14	.08	0.10	0.06	0.07	0.19	0.32	0.18
.2	21.84	882.57	.19	.22	.22	.16	.12	.16	.17	892.7	.17	157.2	1000	.08	0.11	0.11	0.07	0.20	0.26	0.28
.19	362.5	598.14	183.6	944.9	94.02	.32	372.7	.23	.16	475.1	.23	.28	872.8	250.8	0.08	0.12	2.92	0.23	1000.00	0.28
.22	.84	683.56	896.6	.3	.22	.17	.17	.12	.15	184.7	.18	.11	.18	207.3	0.14	0.12	0.09	0.22	0.26	0.26
.25	.17	455.02	58.1	286.7	.18	3.8	1397	.24	.14	.21	.28	474.9	95.06	.1	62.17	0.10	0.16	0.16	0.37	0.27
.2	204.6	299.8	.2	.25	186.8	.2	.71	.15	.15	.22	1000	809.8	541	.06	0.09	0.12	0.14	0.24	0.21	681.70
644.6	.26	736.69	.16	.25	.31	104.2	5770	.17	.13	.21	.2	.22	720.9	.07	0.16	0.11	0.10	0.22	0.22	0.24
.22	873.2	667.89	.14	.23	.21	1000	.18	.21	.12	.21	.26	.15	772.9	.07	0.07	0.11	0.19	0.20	0.21	0.26
.23	.25	834.26	.18	306.5	.21	.22	.16	.16	.17	.2	125.5	93.38	.2	.11	458.50	93.88	0.07	0.20	0.22	0.21
.2	283.5	723.52	.21	1.25	.35	.2	.18	.19	.23	.28	.24	.18	1000	402	0.09	0.11	0.13	0.21	0.22	0.28
.22	31.39	251.55	.16	.26	.2	.22	615.8	.13	.14	.27	.27	290.1	.21	.32	0.06	0.08	0.13	0.22	0.22	0.23
809.5	219.5	779.98	.21	.23	.25	.25	.6	1000	49.92	.18	142	386.2	427.3	.07	0.09	0.12	0.15	407.90	0.22	0.21
252.1	30.75	796.6	.17	.22	44.54	.2	.14	.22	.11	279.7	77.17	.18	.19	.12	456.30	146.50	0.14	0.18	0.27	1000.00
.26	.24	503.68	.16	.25	.26	.22	.16	574.2	.11	.2	.18	181.1	788.2	.08	0.11	0.12	0.11	0.19	0.24	716.60
3.78	.28	697.42	.19	601	.22	.17	.13	.17	1.09	.18	.19	98.18	95.05	.08	0.09	0.21	0.14	208.70	0.27	0.30
.26	6.38	1112.53	.16	.24	.25	.19	.38	.2	.17	140.3	.21	.15	.15	.04	0.08	0.12	0.08	0.22	0.20	0.23
.22	.17	880.08	.25	4.59	.23	.23	419.7	.1	502.2	.26	.1	213.8	.15	.1	0.07	1000.00	0.07	0.16	0.24	0.23
.24	.43	1272.2	.2	.26	182.9	.25	117.7	307	119.3	.59	.23	.2	.15	.08	580.00	0.08	0.15	274.30	0.21	0.30
1.56	.14	287.09	447.2	.32	143.1	.2	.38	442.8	.19	84.57	.17	.16	.19	.1	0.12	0.12	397.30	24.99	0.20	0.28
.24	.26	543.38	749.7	2.53	.39	.78	.58	.18	.15	.19	.21	283.1	.2	.09	637.7	0.08	0.08	0.19	0.26	0.21
.33	975.1	1002.71	.23	.24	965.7	3.19	.2	.25	538.9	.2	.21	.09	.24	.08	0.08	0.13	0.13	0.14	0.32	0.27
.23	92.52	320.7	58.86	.41	.3	.24	.37	.42	.17	.36	.18	9.69	.22	.08	1000.00	0.24	0.12	0.17	0.24	0.25
.65	122.6	226.65	.22	936.4	.26	.75	.16	.57	.17	.2	.19	.2	.24	.08	0.11	0.11	0.15	0.15	0.23	0.24
1.2	.2	1287.36	.23	.23	.31	.95	.23	.18	.13	.18	.18	.15	.17	.08	1000.00	0.09	0.11	0.13	0.21	0.22
.25	.19	734.43	.2	.29	.25	.26	1000	541.3	.2	200	.22	200.4	.2	.08	0.11	0.10	0.12	0.16	0.23	0.23
1000	.17	535.43	.22	.18	767.3	906	302.7	.24	123.1	.21	.26	.13	.2	.1	0.09	0.13	0.14	0.14	0.22	0.25
.27	1.51	704.45	.15	.25	.26	.24	314.6	.15	.28	.22	.2	.21	.2	0	0.08	0.10	0.10	0.21	0.26	0.23
600.6	.19	25.29	.19	.25	945.2	.32	.16	.16	78.51	2	.19	.22	.19	.08	0.07	0.11	0.16	0.16	0.31	0.29
.21	.19	517.45	.23	.26	640	.21	.16	.16	.24	326.7	.29	.2	.2	.08	0.10	0.11	0.10	0.19	0.28	0.23
.18	.16	656.54	.29	.29	477	.31	.21	.15	143	.2	.21	.2	.27	.09	0.08	0.09	2.27	0.18	0.24	0.23
.72	.23	807.24	.14	862.2	740.7	.27	.22	.65	.21	.18	140.3	.14	.2	.03	0.12	0.08	.13	0.24	0.15	0.24
.22	97.36	1012.35	.33	.21	.24	.28	.19	7.43	.14	.23	66.76	.24	.31	.09	0.09	0.07	.11	0.22	266.30	0.29
.23	.25	.27	.22	.23	.73	.18	282.3	.15	.17	.19	.23	.33	.14	.08	0.10	0.11	0.10	0.19	0.21	0.31
.22	.13	.25	.41	.25	.37	.28	.11	.22	.18	.22	872.3	.2	.2	.08	0.12	0.08	0.15	0.23	0.24	251.20
.23	.13	12.99	410.7	.22	.24	.27	51.49	.22	73.77	.18	.26	.17	0.17	.03	3.14	0.07	0.09	0.22	0.21	0.38
.21	.2	.23	204.7	.28	.25	.26	.17	.17	.15	.32	.25	.22	0.15	.04	0.13	0.08	0.04	0.17	0.19	0.23
.26	.15	343.1	.24	.23	.28	775.6	1.57	.48	.14	.2	.17	.2	608.98	.1	578.40	0.07	0.15	0.21	0.20	0.25
.19	.4	.18	171	1.13	1.09	.3	.17	983.3	.27	.17	.19	.43	0.09	.06	0.08	0.08	0.15	0.22	0.21	0.27
.21	.17	.24	1000	.26	.28	1000	.2	.21	.13	.2	.17	164.7	.2	.11	2.25	0.13	0.14	1000.00	0.25	0.23
.3	.14	.13	.19	.22	.26	.82	.15	.13	.2	.18	.21	.2	333.8	.1	657.90	0.13	0.13	0.27	0.25	0.27
1000	.15	.26	.18	4.27	.23	.2	928.8	.15	276	.19	.19	0.62	.56	649.4	0.12	0.10	0.09	0.19	0.24	0.25
.25	.52	.31	.22	.21	.24	.23	20.16	.2	.14	.18	.22	.53	.17	.1	0.15	0.08	0.13	0.18	0.25	0.26
.18	.16	.26	.19	.33	.28	.23	.15	.16	257.5	.18	.18	.18	.2	.09	0.12	0.06	0.13	0.24	0.22	0.22
.2	.16	341.5	.25	.21	752.37	.21	.14	.13	.14	.19	.24	.17	.16	.08	0.10	0.08	0.14	0.23	0.25	0.17
.2	.21	519.9	3.25	.22	.60	.22	.13	.16	.17	.19	.16	.37	.21	.09	0.46	0.09	0.11	0.17	0.20	0.25
.21	.18	.22	.22	.32	0.29	.21	.14	.17	.09	.17	.23	968.7	.21	.09	0.22	0.08	0.10	0.20	0.24	0.25
.37	.23	.28	.23	.21	0.24	.25	.12	.17	.25	.2	764.2	572.2	.16	.06	0.13	0.07	0.10	0.22	0.26	0.31
.37	.19	.16	.2	.23	450.96	.2	.14	.26	.14	.18	.19	688.2	.2	.13	0.10	0.08	0.19	0.18	0.17	0.36
.23	.19	159.1	100.2	.19	0.26	.23	.13	.19	.16	.2	.16	.23	.19	.06	0.10	0.12	0.09	60.51	0.22	0.24
.23	.59	.12	2.21	250.4	0.22	.23	.17	1000	.15	.2	.18	.17	.54	.1	0.06	0.08	0.10	0.20	0.23	0.24
.57	.21	.18	533.1	.25	0.23	.24	.1	.12	.19	.18	.22	.23	.2	.03	0.10	0.06	0.11	280.30	0.23	0.25
.21	.19	.15	528.6	.21	558.97	.18	168.2	.19	.16	.17	.2	868.9	.14	.1	0.09	0.08	0.15	0.20	0.21	0.21
.71	.18	249.8	439.5	.23	.20	211.7	598.1	.2	.11	.2	703.4	.44	.17	.09	0.12	0.12	0.16	0.19	0.16	0.28
.25	.17	.23	445.3	398.6	0.24	.21	.15	1.18	.15	.2	.18	.2	.17	.06	0.14	0.10	0.11	0.17	0.25	0.27
2.6	.19	1000	223.9	.14	0.22	.19	3.5	.15	412.4	.18	.23	.24	.2	.11	0.10	0.07	0.09	0.20	0.22	0.25
.32	1.18	.24	1000	.3	.20	.19	402.2	.17	.18	.19	.26	.19	.19	.09	0.13	0.09	37.80	1000.00	0.27	0.27
.28	172.7	.18	.22	.34	0.23	.23	.25	.16	.16	.2	.2	.28	.2	.07	0.11	0.21	0.13	0.21	0.24	0.26
.24	.17	.14	902.6	.19	0.21	1000	.17	.17	.18	.19	.23	893.7	.16	.08	0.13	0.08	0.08	0.34	0.25	0.23
.23	.24	.17	.17	.24	0.26	.27	.16	160	.14	.19	.14	.17	.13	.74	0.47	0.14	0.13	1000.00	0.33	0.29
.23	.21	.18	.22	.25	0.25	.41	.17	.15	.15	.21	592.4	.15	.22	83.9	0.09	0.10	0.25	0.30	0.22	0.30
1000.00	.61	.2	.19	.18	0.26	.22	.14	.19	1000	551.2	.14	.29	.29	.11	0.08	1000.00	0.13	0.47	0.21	0.22
203.9	229.2	1000	.18	.21	0.21	617.5	.2	.18	.1	.2	.18	.2	.21	.08	0.08	0.13	0.14	0.22	0.24	0.22
.25	.14	.27	.18	.25	0.22	.25	.13	.24	.31	390.4	.18	.16	.23	.03	4.69	0.09	0.13	1000.00	0.26	0.27
.23	.19	.57	1.22	.23	0.28	.17	.17	.21	1000	.22	.19	214.4	.19	1000	0.12	0.08	0.12	0.23	0.35	0.26
.22	.17	.16	107.8	.21	0.24	415.7	.11	1000	.11	.17	.22	.2	.17	.07	736.9	0.10	0.06	0.22	0.24	0.21
.34	.2	.24	100.7	.27	0.25	.2	.13	.23	.15	.2	.2	.2	.17	.07	0.08	136.80	0.14	0.19	0.23	0.26
.31	494	.17	18.83	.23	432.68	.23	102.1	11.98	.18	.22	.23	.21	.18	.2	79.40	0.09	0.23	0.23	.21	0.26
.24	.18	.2	1000	.21	318.33	.22	.15	.16	.12	.2	.18	.23	.23	.05	0.13	0.18	0.14	0.20	1000.00	0.22
.26	.21	.21	.26	.2	0.32	.22	101.3	399.1	.16	.15	.2	.29	.22	.08	0.06	0.05	0.10	0.28	0.20	0.21
.2	.38	.14	.92	.25	0.26	2.35	.14	.2	2.92	.23	.58	.22	.15	.05	0.15	0.12	293.90	375.00	0.27	0.24
.18	.18	.21	.27	.26	596.71	.25	.14	2.66	249.8	.18	.22	.41	.12	.05	0.09	0.16	0.11	0.24	0.48	0.33
.22	.17	13.35	.19	.18	0.24	.22	.21	.19	.17	.17	1000	.25	.17	1000	0.11	0.12	0.12	0.34	0.24	670.80
.16	.17	.25	.23	.22	0.41	.37	.17	500.6	0.95	571.2	.22	.25	.11	.03	0.11	0.12	0.08	0.28	0.24	0.23
.18	.28	.19	.21	588.4	478.69	.21	275.4	.25	.22	.17	.14	.15	.2	.08	0.08	0.10	638.50	0.22	0.19	0.20
.28	.32	.15	434.7	28.75	566.64	.21	.21	.2	.12	.19	.25	182.5	.18	433.7	0.07	0.08	139.20	0.23	0.24	0.22
.22	.32	.13	.2	.21	415.7	.21	.18	.19	.16	.2	.23	.18	.2	.08	582.7	0.07	0.14	0.17	.24	0.31
.22	.2	.18	.16	.25	.20	.21	.15	.15	.22	.23	.19	.22	.17	.04	0.08	784.70	46.70	114.20	.22	0.26
.32	.23	.24	.27	.28	0.39	.2	.14	.13	235.6	.2	.2	64.5	.2	.06	0.12	258.50	380.00	0.21	0.24	0.23
.17	.18	.17	.67	.24	849.59	.25	.11	.22	.16	.25	.18	.23	.26	.06	0.13	0.17	0.13	0.22	577.50	0.28
.22	.19	.13	.18	.24	626.93	358.6	.18	.26	0.15	.16	.19	.27	527.1	.06	0.13	100.50	0.08	0.24	0.20	0.30
.2	.16	85.89	.22	725.6	0.27	.22	237	110.2	.17	.16	.18	.17	.23	.1	0.07	0.71	0.09	0.21	0.24	0.23
.23	1000	896.1	.24	.26	36.01	.21	.16	.17	.19	.2	261.2	.19	.16	.1	0.11	0.12	0.07	0.20	0.22	0.25
.2	.23	179.1	.19	.23	380.3	.21	249.4	.18	.19	.19	.32	.16	.21	.09	0.08	0.14	618.70	0.40	0.21	.23
.21	.14	146.8	.17	683.5	0.22	.19	.15	.14	.18	.18	.21	.26	98.86	.02	535.6	0.07	0.13	0.31	0.23	0.20
.92	.17	.33	.45	.25	0.27	.27	.14	.19	.16	.22	.24	.22	.2	974.3	0.23	0.11	289.50	0.51	210.60	0.32
27.09	.2	.65	.19	.25	870.2	.19	.13	.16	.21	.2	.2	.16	.18	.11	.13	0.14	0.15	0.17	0.25	0.24
.33	.21	.26	.19	.97	0.26	.28	.17	.14	.21	.17	.21	.14	.19	.04	.1	0.10	0.11	0.23	0.22	0.28
.23	248.2	622.9	.38	.21	0.24	.27	.12	.15	.2	.22	.22	.21	227.7	.1	.09	288.90	0.18	0.26	0.21	0.30
37.54	.26	1.26	27.45	.32	0.25	.24	932.9	.16	.11	.17	.22	.17	.2	.06	0.10	0.10	257.30	0.27	716.00	0.17
242.4	.29	1.68	.26	.24	0.26	.2	.16	.17	.16	.2	.23	.16	.2	.08	.07	0.11	0.12	0.22	192.60	0.27
441.9	.2	.3	.25	.18	0.21	167.9	.18	105.7	.16	.16	.22	.25	.28	.49	0.10	0.10	0.18	0.26	0.22	515.90
.19	.19	194.3	.27	.25	0.29	.28	.15	.11	.2	.14	.19	.18	.18	.03	.1	0.07	0.15	0.24	0.25	0.24
.2	.13	.29	.25	198.7	597.2	.23	67.58	.18	.16	.2	.2	.23	.17	.09	.1	0.17	0.09	0.25	0.25	0.24
.26	.15	.15	.19	.21	0.25	.26	1000	.19	251.4	.2	277	.25	.21	.1	0.09	0.13	0.11	0.24	0.28	1.31
.21	.16	.19	.28	.34	665.97	.22	.13	.2	.15	4.87	.21	.18	.12	.02	0.09	0.12	0.14	0.25	0.29	0.24
147.4	.29	.27	.2	811.4	0.29	.25	.2	.16	.77	.18	.23	.16	.16	.02	118.00	40.83	0.14	0.28	0.23	0.25
.22	.12	.12	531.7	543.7	741.27	.23	.18	.17	.17	.19	.22	.3	.21	.07	.07	0.09	0.15	0.27	0.23	0.24
121.7	.18	0.17	.23	.33	0.19	1000	.13	.18	.18	.29	.18	.2	597.5	.12	0.06	0.10	463.70	0.26	0.22	0.26
248.2	1.03	0.11	402.4	.21	689.27	.21	.17	.17	.17	.21	.19	610.8	.18	.1	.08	0.09	0.14	0.26	0.23	0.24
.23	.28	652.96	.22	.18	1.04	.25	.15	.35	.13	516.5	.18	.4	.18	.08	.18	0.05	0.10	0.22	0.36	0.34
.35	.2	826.01	.22	.23	935.8	.35	.12	82.62	.15	.21	.23	.23	.23	.07	198.2	0.08	222.10	0.23	391.60	0.24
.17	.16	604.29	.24	.14	483.95	.23	.19	.15	.17	.2	.2	632.8	179	.06	0.06	0.09	0.29	428.50	0.22	0.26
.25	.21	0.13	.2	.19	0.27	.21	.16	.19	.19	.21	.23	.18	.35	716.6	0.09	0.10	0.14	0.21	0.23	391.50
.2	.21	0.14	492.7	.18	0.25	.23	.17	.16	.11	.25	.23	.25	.22	.04	0.08	0.10	0.13	0.26	447.50	0.32
.31	.51	284.22	.25	.2	0.25	.26	.18	.43	654.8	839.6	241.6	.26	.24	.12	0.12	0.10	171.40	531.60	0.25	0.23
293	.17	0.13	1.77	.18	.20	.19	.14	.16	.19	.28	.19	.22	.15	.18	0.05	177.70	0.13	0.24	0.25	0.24
.26	.18	0.11	.33	.19	0.22	.22	155.1	.16	50.73	9.1	.28	.24	3.61	.07	151.00	0.06	0.13	0.25	0.25	0.23
.26	.6	0.11	7.63	.18	0.22	.22	864	463.7	.18	199.2	.29	.21	.21	.18	.06	0.14	0.08	0.22	0.20	0.18
.21	.65	728.25	.27	.17	0.26	.24	.18	.14	.17	.28	.25	.17	409.9	.15	0.05	0.11	0.13	0.27	0.20	0.27
.24	.2	0.13	.29	.23	0.21	.41	.13	.16	.15	1000	.17	1.32	.18	.12	0.09	0.11	0.19	0.24	0.24	79.33
.25	.21	0.13	.26	.18	.30	.25	.14	.15	.13	322.5	.16	.19	.3	.07	0.06	0.12	0.12	0.21	0.33	0.26
.23	.2	0.47	.19	.2	0.22	.25	.18	.16	.15	.19	.22	.18	.18	.06	0.09	0.11	0.11	0.23	0.22	0.34
.22	.2	0.19	.29	.15	283.31	.25	.18	.12	.61	.17	.32	.16	.17	.13	0.56	0.07	0.16	213.10	0.26	0.23
.26	.19	.10	.22	.17	1071.3	.32	34.06	.17	.18	.2	2.31	.15	.15	.06	0.10	0.10	0.13	0.30	0.23	0.27
1000	.21	.10	.2	.24	0.24	0.31	.17	.16	1000	.2	1000	.16	.19	.12	0.10	0.10	0.13	0.24	0.31	0.28
.38	.19	758.97	.22	.25	589.8	.29	.13	.14	631	.19	513.8	510.8	.17	.06	0.12	0.10	0.15	0.23	0.26	536.50
.23	72.81	0.14	.23	.23	0.23	0.12	.41	.14	.16	.41	32.17	.24	.19	.13	0.09	0.13	0.28	0.20	0.27	0.24
.27	.19	.10	.28	.2	0.24	.20	.15	.16	.16	.17	.16	.16	574.4	.09	.14	0.06	684.20	0.23	0.26	0.25
.23	.21	.10	33.94	.2	693.11	.10	.18	.93	.16	.14	.18	.26	.2	924.8	70.22	0.08	0.13	0.24	0.24	0.26
.22	10.38	648.9	.26	.23	804.23	326.28	.28	.44	.21	.18	.21	.12	.15	.09	0.10	0.12	0.09	0.22	0.27	165.20
.28	0.08	.10	1000	.29	713.66	0.08	.3	381.9	.18	.22	1000	.25	.19	.06	0.09	0.10	0.08	0.24	0.26	0.42
.23	0.12	0.12	.3	.22	0.26	0.09	.12	.52	.17	.13	.46	.27	.18	.09	0.08	0.13	0.11	162.20	0.24	0.28
.48	0.13	459.56	0.09	.22	0.25	0.17	1000	122.3	.19	.19	.21	.11	.16	.09	0.11	0.02	0.16	0.27	0.25	0.21
.21	0.09	0.15	470.17	5.74	0.24	0.14	.16	.18	.17	.18	1000	512.6	.21	.16	0.08	0.11	0.12	0.17	0.27	0.26
.4	.10	775.9	.30	.23	326.8	0.13	.14	.14	.18	.2	.23	308.8	.17	.08	0.11	0.12	0.14	0.21	0.24	0.25
.33	0.09	0.33	0.09	.27	.33	0.09	.13	.21	.26	.53	.2	.22	.24	.07	0.08	0.13	404.30	0.23	0.20	0.21
.26	0.29	0.11	0.15	.27	.23	0.08	.2	.11	.15	433.2	.2	.17	.22	.07	.11	0.11	0.04	0.23	0.20	0.26
1000	.10	459.95	.10	.41	.24	568.55	.24	894.9	.17	.21	.16	.17	.18	.08	0.26	0.10	0.06	0.22	0.28	0.26
.24	0.12	.10	0.17	.27	190	0.11	.19	.25	.62	.31	.26	.29	.2	.21	.08	81.32	0.09	0.22	0.24	0.31
.23	0.08	0.11	0.13	.2	.23	0.06	.21	.17	.31	229.3	63.67	.21	388.4	.1	0.05	0.08	0.10	0.24	0.17	1000.00
.21	0.09	1120.43	602.92	.24	.22	.10	.23	750.1	.2	1.82	.29	.09	.19	.13	.1	0.10	0.14	0.19	0.20	0.21
.23	829.84	25.57	0.14	.21	.22	0.09	.14	.14	.16	.23	.19	.17	.18	.11	0.16	0.30	0.09	0.22	0.22	0.24
.24	0.57	0.12	0.13	.24	.21	724.01	.16	.15	705.4	.19	.22	.13	.16	.14	0.09	0.12	1000.00	227.50	0.20	0.26
.83	0.08	264.01	0.12	.26	.26	347.51	.14	557.1	.15	.15	.21	.25	.22	.08	233.60	0.15	0.15	0.21	0.25	0.24
.25	.10	.10	0.11	.26	.21	.10	.23	.28	.16	.19	.2	1000	.21	.1	0.06	0.12	383.10	0.21	0.22	0.19
.16	0.08	0.08	0.12	1.73	.24	0.06	.12	.19	0.24	.17	.26	.23	.17	.07	0.10	833.90	0.12	41.80	0.20	0.29
.2	0.15	0.21	0.12	2.1	.22	607.87	.14	.2	0.14	.21	.23	.21	.19	.19	0.12	109.20	0.11	376.40	0.19	0.23
.25	0.11	0.16	946.88	.22	96.14	0.08	.14	.18	.20	.18	.2	.19	.18	.13	.09	0.14	0.12	160.30	0.28	0.24
.16	0.07	0.13	59.3	.56	.21	0.07	177.4	.2	482.36	.22	.19	.26	.17	274.8	.12	0.12	0.11	0.19	0.21	0.24
.18	0.13	0.08	904.49	581.4	1000	0.09	.17	.13	0.14	.26	.22	.11	.18	.11	.05	0.20	0.08	0.21	0.18	0.29
.8	.10	1.67	0.13	.29	.23	0.09	.23	.16	488.33	.25	.19	.27	.16	.07	0.11	0.11	0.09	0.22	1000.00	0.30
.23	0.09	462.65	0.09	.2	.23	874.5	.21	.17	.10	.26	.22	.27	.19	.07	0.09	193.30	0.14	0.24	0.18	0.29
.3	0.09	0.11	1188.79	.22	.23	0.09	.19	.15	630.53	.17	.19	.27	.2	.06	.1	0.11	185.00	0.20	0.21	0.26
.24	0.09	0.08	0.12	.2	.25	0.08	.27	.17	0.08	.22	1000	482.6	.21	.09	0.12	0.12	0.10	0.23	0.21	0.33
.24	0.07	0.19	0.12	.19	.23	0.11	89.22	.27	11.24	1.33	.2	109.5	.18	.09	733.20	0.14	0.11	0.16	0.22	0.27
.19	0.08	0.12	0.14	.21	.18	0.09	585.1	.68	0.12	.19	.2	.16	.2	.12	.13	0.10	0.13	0.19	0.23	0.31
.18	0.08	.10	0.22	.24	.21	787.34	219	.17	607.16	.2	.19	.2	.19	.07	0.10	0.18	0.08	0.21	0.24	0.29
.17	0.11	0.08	592.32	.52	.19	479.24	982.4	.15	0.09	.2	.23	.32	.14	.34	1000	0.11	0.08	102.40	0.22	0.29
.4	0.09	0.11	0.12	150.8	1000	0.08	497.5	.17	0.12	.15	.2	.2	.15	.05	0.10	1000.00	0.02	0.26	0.19	0.24
.82	0.21	0.14	0.25	.24	.21	0.07	.13	.14	0.13	1.53	.2	.18	.17	.12	0.06	0.13	0.12	112.20	445.10	0.32
.10	.20	0.13	0.11	.19	.27	757.66	.15	.22	0.05	.2	.18	.2	.22	.09	0.07	0.10	0.12	0.19	1.78	0.31
0.12	0.07	1031.26	0.12	1000	.15	0.12	.14	.13	393.71	.18	.25	.2	1.99	.08	.08	906.10	0.11	930.90	0.35	0.26
402.67	0.08	0.17	0.12	.2	.24	0.11	.16	.75	335.16	.15	.31	181.8	.15	.1	0.09	0.12	0.12	0.19	0.40	0.28
516.6	0.11	0.18	0.14	.24	.24	0.12	761.4	.11	.10	.53	.2	.21	.27	.15	0.11	0.09	0.11	0.20	0.34	202.60
0.08	.10	.10	0.11	.23	.27	0.08	.16	.15	0.09	.2	.22	.23	.22	.12	0.12	0.07	0.11	0.34	578.00	0.31
0.12	878.36	0.22	0.21	.25	1.39	425.2	.16	7.18	0.13	.21	.2	98.5	.2	.09	613.90	0.09	0.09	0.27	0.31	0.32
663.21	0.09	0.12	.10	.24	.27	0.08	.16	654.7	0.08	32.96	.13	.12	6.18	.05	0.14	0.08	0.10	0.26	579.00	0.24
0.12	0.11	0.13	379.26	.18	.25	0.07	.16	1000	0.08	238.5	.19	.17	.21	.08	.1	0.10	0.20	0.19	0.21	0.21
311.8	.10	0.12	.10	.25	.24	0.24	.19	.23	0.11	.19	.19	.31	.2	.13	0.12	0.08	0.10	0.18	0.22	0.28
0.18	0.09	0.14	.10	.24	.28	0.08	.15	.24	497.76	.2	.19	.15	.17	.13	0.76	0.25	981.50	0.25	0.31	0.27
153.98	756.44	0.12	0.08	.26	.34	0.08	.16	.1	385.42	.22	.2	.19	.23	.07	1000.00	0.09	0.14	0.27	0.19	0.26
.2	0.09	0.12	0.11	.31	.29	0.08	73.18	1.56	0.13	.24	5.95	.25	.16	.1	0.08	0.07	0.12	0.24	0.21	0.20
.22	530.08	409.61	0.12	.25	.24	0.09	.18	.24	.10	.28	.2	.19	.2	.13	0.67	0.11	0.15	0.19	0.19	0.33
.22	.10	0.52	.10	.27	.31	0.12	.14	.13	0.12	.22	27.55	.12	.48	.11	0.14	0.07	0.15	0.19	0.19	0.25
.23	649.13	0.13	.10	.31	867.1	0.09	.16	.17	0.11	.21	.21	.18	.24	.08	0.06	0.14	0.11	0.23	0.22	0.22
245.2	0.09	0.16	0.13	.24	558.3	.10	.16	.15	0.05	.16	.22	.28	.23	.1	0.15	0.10	0.11	0.24	0.22	0.24
.26	1004.63	0.13	0.14	.3	221.2	.10	.12	.44	0.07	.19	.2	.15	.18	.09	0.05	0.11	0.08	0.17	0.20	0.31
.17	.10	0.08	.10	.23	163.2	0.09	.14	144.9	0.11	20.13	.23	.24	315.9	.12	0.28	280.30	0.14	0.21	0.22	0.23
.27	0.11	260.1	0.09	.22	.26	441.45	.16	.15	0.21	.22	.18	.16	.18	.11	0.24	0.10	0.09	0.24	0.35	0.34
.24	685.05	0.09	0.09	.26	.83	0.09	.2	.6	0.11	.2	324.8	.27	.2	.1	0.14	0.09	0.09	127.90	0.22	0.28
.19	.10	0.23	0.13	.36	.29	0.07	.17	.24	0.12	.21	.22	.28	.2	56.13	.09	0.10	0.13	0.24	0.22	0.23
.24	837.03	505.84	.10	1000	52.37	0.12	.17	152.7	0.07	.21	757.9	.25	.18	.06	0.10	0.11	0.18	0.23	0.22	0.19
.2	0.12	342.3	0.11	424.3	.26	0.09	.14	.15	0.12	.15	.21	.15	.2	.13	0.13	573.90	0.15	0.20	0.26	0.23
.24	617.97	.10	.10	136	19.14	0.11	.12	.17	.20	.2	294.9	.2	.19	.08	1000.00	0.08	0.09	382.50	0.21	0.17
.19	.10	0.09	0.16	4.23	.26	0.08	.15	.12	0.14	.19	.21	.22	.19	.17	0.08	0.15	0.10	0.21	0.20	0.14
.28	0.09	0.15	1116.36	.26	.25	0.08	.49	.15	0.09	.19	.19	.33	.23	1000	0.04	0.06	1000.00	0.22	0.23	0.24
.18	0.08	0.12	.10	.24	.81	0.07	889.5	.24	.10	.18	25.93	.13	.13	.04	0.07	0.05	0.11	0.20	0.29	0.20
.2	0.08	.10	.10	.26	1	0.09	.18	.17	0.13	.14	1.17	.18	.15	.13	1000.00	0.07	0.13	0.20	95.02	0.27
.2	0.08	647.99	0.13	358.5	.23	0.07	.17	.21	600.49	.19	592.7	77.36	.17	936.4	0.10	0.07	0.11	0.20	0.26	0.31
1.53	.10	1192.98	0.09	1000	.21	0.12	.17	.17	.10	.2	.2	.16	.14	.07	0.10	0.10	0.14	0.27	0.23	0.24
.23	0.07	0.12	725.97	.22	.27	0.08	.15	.17	0.09	.18	1000	.25	.2	.08	0.13	63.32	0.05	0.20	0.20	0.25
.2	564.01	.10	583.15	.22	.27	0.12	.14	.15	358.38	.19	.27	.22	.17	617.2	0.10	0.07	1000.00	141.90	0.21	0.25
.18	0.08	0.15	419.48	.19	.31	716.04	.15	.16	363.22	.16	.64	.27	.18	.08	0.11	0.26	0.13	0.20	0.21	0.25
.61	882.98	2.67	865.85	.3	.23	0.11	.12	158.4	0.08	1000	.2	.21	.18	427.6	0.25	0.07	0.13	0.24	0.25	0.25
.3	0.11	0.15	0.12	.18	.28	0.08	.13	.13	0.09	.18	.2	.35	.19	.06	0.08	0.07	0.08	0.19	0.19	0.21
.21	538.03	537.02	571.04	.2	.33	369.63	.14	.34	0.09	.18	.21	.15	.15	.06	0.07	0.06	0.13	0.19	0.21	0.33
.21	805.58	0.16	495.92	.23	.48	882.79	.26	335.7	.10	.18	.22	.13	.2	.11	0.12	0.31	0.08	0.22	0.25	0.23
.23	0.17	0.13	771.41	.21	.18	985.96	.14	.34	0.08	.17	754	.16	.18	.17	0.16	0.09	0.09	0.27	.25	0.18
.28	220.19	.10	0.12	.24	.23	0.07	.2	.15	577.14	.13	.11	.21	77.03	.1	0.12	0.09	0.14	0.25	.25	0.15
.8	0.12	940.89	0.09	.23	0.11	0.09	.14	.14	.10	.16	.21	.21	.29	91.78	0.12	0.07	0.08	0.22	0.26	0.26
.23	653.07	0.13	0.11	1.45	538.22	121.75	.14	.12	0.08	.2	.17	.11	.16	.05	0.11	0.10	0.12	0.26	968.40	0.20
1.52	0.07	.40	0.11	.24	0.08	529.4	.17	326.2	0.32	187.8	.21	.18	.19	.08	0.10	0.11	0.12	0.19	0.26	0.18
1000	0.13	872.56	170.93	.19	0.09	0.11	.19	.11	0.09	.19	.17	.23	.31	.06	0.25	0.12	0.12	0.21	0.26	0.20
64.72	228.89	856.28	0.09	.21	870.79	26.8	.15	.14	.20	.18	.21	.17	.24	.07	0.13	138.80	0.13	0.26	0.28	468.60
2.43	527.96	421.72	0.11	.21	0.07	0.09	.14	.14	673.22	.12	.2	.3	.19	.09	0.06	0.10	0.12	125.00	0.23	0.22
.2	0.08	996.23	0.16	.17	0.09	247.2	.15	.18	0.12	.17	.2	766.8	.29	.1	0.10	0.11	0.11	0.44	65.44	0.26
.21	0.11	0.37	0.09	.18	0.08	.22	.16	.12	0.09	.24	2.55	6.16	.18	.04	0.09	0.07	0.14	0.22	0.46	0.19
.18	0.09	343.15	0.11	.24	0.17	.29	.12	.17	0.08	.24	.17	.25	.19	.1	0.09	0.07	0.09	0.20	0.31	0.26
.21	434.75	0.11	.10	.17	.26	.23	.19	.14	0.07	.18	.19	.19	.17	.07	0.11	0.11	0.13	0.20	281.50	240.00
.16	0.09	0.21	0.14	.32	557.83	.19	.13	.14	233.46	.18	.2	.18	.19	.05	0.06	0.12	0.08	0.21	0.31	0.26
.25	540.54	777.23	0.13	.21	576.27	.21	.11	261.3	0.12	.18	.18	.25	.22	.08	0.08	0.12	0.13	0.23	0.27	1.12
.45	.15	0.12	0.11	.22	537.26	.21	1.43	.21	0.15	.18	.17	.2	.22	.03	0.21	0.13	0.07	248.50	0.24	0.17
.21	.19	.10	0.11	.21	526.12	.22	.17	457.3	320.53	.21	2.43	318.5	.18	.09	0.08	0.10	0.13	1000.00	0.21	591.80
.19	1000	0.13	967.61	.22	.10	.2	.13	.21	.10	.19	.25	.11	.19	.08	0.11	0.12	0.18	0.22	0.23	0.24
.2	.29	0.19	988.2	.42	0.09	.23	.17	6.51	711.32	.19	.2	.24	.19	108.1	0.07	0.09	0.12	6.25	0.38	0.25
.19	.18	0.13	0.14	0.13	0.12	.22	.14	.22	0.08	.22	.19	1000	.21	.11	30.03	0.11	0.10	0.24	1000.00	0.28
.17	.17	0.07	1.01	.28	0.13	.21	.15	.11	0.08	.18	.19	1.3	.12	.11	4.29	0.14	0.43	0.27	0.25	0.19
.17	.17	0.09	613.45	353.5	189.3	194.3	.18	428	0.05	.13	.21	.28	.22	.1	0.49	0.14	0.15	0.23	0.20	0.25
.32	.22	0.14	0.83	.22	0.08	.27	.17	.14	0.13	.21	.19	.17	.2	.09	0.06	0.13	0.10	0.21	0.26	0.67
.19	.26	0.09	576.7	.34	0.13	.19	.14	.15	0.06	.18	.2	.23	.19	.07	117.10	164.60	0.09	0.24	0.26	0.91
.18	.16	0.08	0.17	.21	716.86	.21	.15	.1	0.07	.15	.19	.13	.13	.09	0.09	0.12	0.09	0.20	0.24	0.17
.2	419.6	0.12	0.11	.23	0.09	.23	.34	.16	0.07	.21	.18	.18	.18	.07	0.18	0.11	0.15	139.60	0.18	0.23
.18	.16	0.13	0.19	.16	.10	.2	.16	.19	638	.14	314	.16	.27	.1	0.12	0.08	0.13	0.20	0.78	0.33
.25	.23	.10	87.17	.18	.10	.23	69.01	.17	0.19	.21	.23	.22	.19	.07	0.05	0.05	0.10	0.19	219.20	0.25
.17	.3	0.11	0.13	.2	0.22	.2	725.05	.17	0.07	1.67	.19	1000	.16	.07	0.08	0.30	0.12	0.21	0.26	203.30
205	.2	0.14	0.12	.21	929.62	.2	499.38	.18	0.18	.2	.19	.16	1.02	.05	0.06	0.08	0.11	0.20	0.25	0.28
.21	.18	0.08	0.13	.3	.10	183.8	.10	791.3	.16	.14	.17	.2	.17	.08	6.86	0.09	0.43	0.27	0.40	0.24
.19	.19	0.14	576.43	.32	.18	.26	.10	1.69	.16	.19	335.7	140.7	.17	.09	902.50	0.05	0.12	0.19	0.22	0.16
.71	.42	735.6	0.09	.31	.2	.17	0.13	146.8	.17	.18	.23	104.2	.19	.1	0.13	0.10	.07	0.23	0.20	0.07
.33	.2	857.13	0.18	.26	645.52	.21	0.12	.15	.19	.19	.16	.18	891.1	.13	0.23	0.09	0.14	.33	0.24	0.17
.21	.6	0.11	0.11	.23	0.08	.2	0.12	.17	.13	.18	.18	.16	.17	3.07	0.57	0.13	0.15	0.21	0.43	0.20
240.5	.18	0.24	815.46	.22	.10	.25	.10	.21	.16	.16	670.3	.22	.21	.09	0.06	0.20	0.14	0.20	0.26	0.19
297.9	1.51	0.17	0.16	.31	0.08	.26	750.57	.15	.18	.43	.16	.21	.19	287.2	0.07	0.11	0.07	0.26	0.20	0.14
766.7	.23	0.11	0.17	.21	754.02	.21	567.27	.19	.15	.18	.19	.2	.15	.09	.06	0.09	0.10	0.22	293.30	0.24
.19	.11	0.16	52.26	101.5	0.11	.26	0.09	.14	.17	.2	597.8	.14	.2	.09	.11	0.04	0.12	0.19	0.24	4.70
.22	135.4	0.08	0.08	.29	0.13	1000	0.13	.15	.1	.14	.22	.17	.15	1000	0	0.09	0.10	0.21	0.22	0.19
.15	.13	0.15	0.11	3.46	531.89	1000	0.13	.2	.29	256.6	.23	.18	.17	.06	1.40	0.15	0.14	.2	0.20	0.19
.2	.15	0.14	0.18	334.5	.2	.25	0.17	.14	.19	.26	.24	.27	.2	.09	0.00	0.12	0.16	0.15	0.21	0.17
.15	.17	0.09	0.08	.24	0.12	.31	0.12	.34	196.9	1.61	.2	.2	1000	.14	0.10	176.70	0.12	550.10	1.06	0.18
.23	.2	0.09	.10	.26	.19	.19	0.19	671.9	.16	172.6	.24	.17	.24	.08	0.03	0.15	0.16	1000.00	0.23	0.13
.26	.18	0.13	0.09	.23	0.29	.19	0.16	.23	.18	525.6	.28	.25	.18	.07	0.09	0.29	0.16	437.90	0.29	0.17
.22	1.49	886.12	0.16	.22	0.09	.19	0.18	.13	.15	.22	559.4	274.4	.2	.09	0.24	0.08	0.10	1000.00	0.25	0.21
.19	.22	0.09	.10	.24	0.22	189.6	0.09	.16	.19	.17	303.5	.24	.2	.06	0.16	0.13	.08	0.42	0.24	0.20
.26	209.8	647.84	0.14	.2	.10	.25	0.17	.18	.19	.18	.22	373.6	707.2	.1	0.09	0.13	0.11	0.47	1000.00	0.19
.19	.44	.10	0.12	.26	.10	.25	0.12	.15	.12	.17	.2	.15	368.8	54.85	0.11	0.09	.15	0.22	376.20	0.19
.22	246.7	0.24	0.13	32.22	0.69	.23	0.14	.15	.43	.17	.21	.26	.86	.08	0.16	0.10	.09	.21	0.37	0.19
.21	342.9	0.25	0.13	.24	0.09	.29	.10	.17	.13	.71	1000	.18	.16	.28	0.08	0.12	.07	.19	0.21	0.17
.17	.21	0.27	0.11	.22	.10	.26	0.17	.19	.17	842.9	.28	.2	.25	.08	36.83	0.07	0.11	0.16	112.00	0.13
.18	24.62	0.15	0.13	.21	0.11	.32	807.79	.15	.17	.21	.28	.24	4.23	.07	0.32	0.08	.23	.21	288.00	0.14
.18	.16	0.12	736.23	1.15	0.09	.17	507.04	.66	.16	34.04	.19	179.7	.18	.06	0.12	0.14	0.11	.17	0.22	0.18
.52	.18	0.13	854.5	.29	0.11	.23	0.13	.15	.19	.19	.23	.21	.21	650.6	2.48	617.40	0.11	.19	0.25	0.17
.2	506.5	0.15	1.87	.28	0.09	127.5	0.09	.17	.12	.19	.17	.16	.15	.08	0.04	0.11	0.12	0.20	0.24	0.25
.19	523.1	0.12	0.08	300.1	830.74	.23	0.16	220.6	.06	.2	210.7	.23	.22	.12	0.13	0.11	0.57	0.25	1000.00	0.16
.17	.18	0.13	0.27	.21	0.12	.22	.10	.44	.15	.13	1000	.36	.2	.06	0.05	0.12	0.15	0.23	0.28	0.24
.24	294.1	.10	0.18	3.65	0.08	.23	0.14	.17	.15	.1	274.7	.21	.17	.1	0.09	0.11	0.11	0.18	0.23	0.16
1000	.35	764.66	0.15	.24	0.11	.28	541.99	.14	.18	303.3	403.6	.14	.25	.06	0.11	0.29	0.09	0.24	0.32	0.21
.22	.19	0.13	0.12	1.32	0.06	.18	.10	.28	.15	.15	.2	.14	.12	.09	0.11	0.15	0.13	0.19	0.24	0.17
.21	.18	0.16	0.18	1000	0.08	1000	532.74	.2	.16	.18	.21	.19	.21	.06	.11	0.09	0.13	0.19	0.26	0.24
.22	.22	0.11	332.06	.3	606.16	.24	231.17	.2	.13	.34	.22	.26	.28	.09	0.12	0.07	0.18	0.19	156.10	0.17
384.1	.26	821.31	0.09	.29	0.07	.16	0.14	1000	.17	.39	.21	.15	.21	.14	0.06	0.14	0.12	0.23	0.26	0.21
91.71	.2	.10	0.45	5.07	0.11	.24	141.82	325.8	.16	.19	.16	.16	.16	.05	0.09	486.40	0.11	.23	0.23	0.18
.26	3.22	0.13	713.64	.26	0.11	.2	0.11	.18	.13	541.2	.16	.21	.15	835.6	589.30	0.13	0.10	0.23	0.20	0.19
.22	.23	.10	593.77	.23	0.11	.24	0.12	464.5	.18	.15	.18	.25	.2	.13	0.09	0.12	0.15	0.26	0.22	0.21
.25	.21	.10	391.95	.19	481.17	.24	.10	259.6	.15	209.6	544.5	.17	870.9	.09	1000.00	0.12	0.14	.19	0.26	0.19
294.6	.2	0.12	0.13	.41	0.08	.23	0.11	590.7	.14	.22	.2	.15	.22	.1	0.43	0.11	0.12	.26	0.22	0.18
.95	.16	0.07	0.12	.23	491.45	.2	273.26	723.9	.17	.17	.21	.19	.16	.08	0.09	0.14	799.60	0.28	0.23	0.15
.27	.2	0.09	0.18	.22	.10	.22	0.18	.12	472.8	.2	652.4	.18	.16	.05	0.09	0.09	0.15	0.22	0.23	0.39
.2	.35	0.12	0.13	.35	.22	.19	0.14	.11	.15	.2	.19	.18	.22	0.14	0.09	0.06	0.14	0.21	0.23	0.17
.25	.22	.15	948.11	.25	.2	586.6	0.13	.13	.28	.2	.28	.21	.24	0.22	0.11	0.29	0.12	.21	0.21	0.18
.18	309.1	191.4	0.13	.26	0.11	1000	.10	.13	.15	.18	.18	.22	.2	.40	.08	0.14	0.12	0.26	0.28	0.18
.19	437.3	266	0.16	.23	0.41	.25	0.15	309.6	.21	.21	363.7	.17	.22	1000	0.15	0.11	0.15	.22	0.27	0.19
.31	.15	.1	0.15	.42	0.14	.37	0.19	117.1	.16	.2	.18	.26	.18	0.46	0.14	0.28	0.11	.22	0.23	0.27
.66	.16	.17	0.15	.36	600.41	125.8	656.26	.14	.18	.14	1000	.17	.18	0.43	0.10	0.35	0.20	198.2	0.22	0.15
.42	1.69	.16	0.16	.27	.21	.21	0.12	124.7	.14	.17	.2	.22	285.5	1000	1000.00	511.80	0.15	0.18	0.19	0.17
.2	1.45	303.6	0.14	.19	0.07	278.8	225.02	.29	.16	.31	.21	.26	.38	1000	0.10	0.13	0.09	0.22	270.70	0.19
.24	.19	.16	0.16	.3	636.76	1000	.10	.14	.2	.2	.16	.14	.2	1000	0.11	203.40	0.15	.23	0.22	0.20
12.83	.44	.47	341.15	.85	.10	.28	.10	.15	.11	.17	.4	.24	.11	0.11	0.14	0.14	0.11	97.84	1000.00	0.23
144.4	1000	.16	.20	.24	0.15	.24	0.14	.12	.15	.15	.2	.27	.17	.07	0.07	0.10	0.10	0.21	0.17	0.17
.28	.45	391.4	863.93	.23	0.09	.23	0.09	.16	.11	.21	.23	.23	.17	.09	0.10	0.13	0.14	352.90	0.18	0.15
.23	.22	.17	0.12	.23	.19	.32	0.14	.15	.13	.16	.21	.2	.22	.11	0.11	0.10	0.14	.22	0.26	0.17
.18	.24	.47	90.52	.22	.2	284	0.12	243.5	.16	.18	.37	.15	.19	.11	0.00	0.07	0.11	0.30	676.00	0.23
1000	386.4	.15	814.49	.24	.23	161.3	0.15	259.4	.15	1000	679.9	270.8	.19	.05	0.10	0.15	0.16	0.20	0.24	0.17
.2	.22	.1	662.95	.22	168.6	.41	0.13	.17	.19	.14	.2	.23	1000	.05	0.00	0.12	0.12	0.17	0.27	0.18
.19	.2	.13	.20	.26	.2	.29	.10	.14	.17	.19	.21	.18	.24	.07	0.08	0.12	0.13	0.22	0.27	0.16
.31	.2	.13	0.16	.28	.18	.22	687.32	.12	.18	.2	.23	.27	.21	.08	0.08	0.06	0.12	0.19	330.10	0.16
.98	1.48	.4	0.18	.27	.19	.2	0.14	.15	.08	.18	.25	.19	138.3	.08	0.49	1000.00	0.20	0.20	0.23	0.15
166	.25	26.34	0.16	.23	.18	.22	84.64	.17	.18	.2	.23	.16	.21	.07	0.06	0.10	0.17	0.45	0.23	0.21
.19	.31	.54	0.14	638.8	.16	104.7	0.16	.16	.16	.16	.2	321.4	72.06	.1	0.00	0.08	0.21	0.17	0.23	0.17
.2	2.76	.17	.20	.79	.22	.19	0.12	.16	231	.2	599.9	880	.16	.08	0.00	0.08	0.10	0.26	0.24	100.30
569.00	4.07	.16	0.13	.22	483	.18	0.11	.17	.16	.16	.37	.24	301.6	.1	0.12	0.08	0.11	0.48	1000.00	0.20
.28	.16	.17	0.18	.25	.27	.24	0.19	.17	1.16	.17	.22	.17	.21	.06	0.02	0.10	87.47	0.19	0.22	0.19
634	1000	205.3	831.83	1000	.21	.21	0.12	.15	44.59	.15	259.9	.3	156.7	.09	1000.00	0.09	0.16	0.20	0.25	0.21
.23	.2	.2	.10	.28	.37	.23	0.11	.12	.13	.2	.16	.16	.18	1000	0.16	0.11	0.11	0.21	0.19	0.24
168.7	.2	.35	0.14	.37	.23	.26	0.13	.17	291.3	.16	326.4	367.4	.2	.08	.19	0.10	0.08	0.29	0.32	0.18
.19	.18	.16	.18	330.6	.22	.19	0.09	.16	.18	.18	.21	.18	.2	.07	0.24	0.07	0.49	0.26	0.29	0.23
.21	.21	.25	.25	.23	.21	.21	0.08	.21	.15	.23	.2	.26	.25	.1	0.13	0.11	0.14	0.24	0.24	0.18
.58	.2	40.09	.26	.63	.2	274.6	0.11	.19	.14	.21	.24	.18	.19	.14	0.08	0.09	0.10	0.20	0.24	0.17
.43	.22	.23	.17	.22	.88	.21	0.17	1000	.18	.19	1.49	.71	.17	.12	0.11	0.11	0.10	0.24	0.20	0.18
.48	.16	162.3	.17	633.5	.23	684.1	0.11	.14	.12	.17	.23	.25	.2	.09	0.08	0.09	0.12	0.22	0.24	0.16
.27	.65	.24	.21	.32	1000	.18	0.12	.14	.18	.18	.21	.21	.16	.08	0.15	.1	0.11	0.31	0.22	0.18
.28	695.3	.15	.18	.34	116	.19	0.29	.13	.15	.18	.2	.27	328.9	.06	0.07	0.12	0.03	0.34	0.22	0.21
.25	.32	.17	.17	.16	247.4	.25	.10	603.9	.34	.19	.24	.23	.23	.1	0.09	0.08	0.10	0.23	0.22	0.17
1000	.21	.13	.22	447.1	35.55	309.4	0.13	.14	.19	.17	391.7	.26	.21	.1	0.12	0.12	0.12	383.00	0.48	0.20
.32	2.43	.10	.21	.25	.25	.47	0.14	.14	.12	.17	.23	.16	.21	.12	0.13	0.13	0.17	0.18	0.22	0.19
.27	.26	0.18	.2	.2	.24	.22	0.12	.16	.1	8.76	.17	.29	151.1	95.15	0.27	0.07	0.14	0.25	0.39	0.19
.24	1000	0.11	.19	.18	.2	.25	.16	.17	809.6	.19	.26	1000	.24	.08	686.50	0.08	542.3	0.23	0.23	0.17
.24	.22	591.91	.26	.2	.24	.23	.15	142.1	.48	.24	208.4	.19	.2	.06	443.20	0.08	0.15	0.19	325.40	0.19
.23	.3	548.61	.22	.14	.22	.19	.19	.14	.15	.23	461.2	.26	.23	.11	0.11	0.11	0.10	1000.00	0.23	0.16
.21	.87	0.17	273.9	.17	.62	.25	.14	.12	.18	1.1	1000	.18	.2	1000	0.10	0.10	0.08	1000.00	0.21	0.20
.23	.16	0.11	.18	.21	.57	.27	.14	.21	.15	.19	230.3	.21	.21	.09	0.10	.06	.14	0.23	0.20	0.16
.26	.19	627.47	873.9	.2	1.63	.22	.1	.11	.16	2.45	.27	.14	.28	.07	0.08	.09	0.10	0.23	0.20	634.90
.29	303.4	634.71	.22	.18	.31	.21	.14	.17	.14	.2	.23	.24	.18	.08	0.08	0.17	0.39	0.19	0.24	0.17
.4	1000	326.74	.19	.24	.25	.23	.21	.12	.19	5.63	187	.23	.28	.08	0.08	.07	0.15	0.23	0.23	0.18
.22	.23	0.12	.19	.21	1000	343.6	.15	.1	.13	.23	.2	.15	.15	.07	0.09	.1	.09	0.20	0.25	131.00
.3	.41	0.18	.19	207.5	70.04	.2	.17	.42	.19	.19	.21	.16	.16	.4	0.12	.1	0.13	0.20	.23	0.28
10.16	.17	794.3	.44	.36	.37	.21	.15	.16	.15	.09	.17	289.5	.11	.1	0.10	.1	0.11	0.26	0.20	0.16
.26	457	0.19	.25	.24	860.3	.2	.15	.05	.16	.2	.18	.33	.22	.09	0.04	.12	.11	0.23	0.23	0.19
.22	.47	0.13	.21	.21	.23	.23	.15	.32	.18	216.6	.23	.25	.19	988.6	0.10	246.60	0.14	0.21	0.29	0.23
.2	.19	0.12	.2	.24	.28	1.22	.15	.15	.2	.18	15.94	.17	227.4	.07	0.12	0.11	.14	0.21	0.19	0.15
.21	.2	0.09	.16	.26	.24	884.2	.13	.15	.2	.2	.2	.08	.2	.07	0.08	0.08	.14	0.20	680.40	0.16
.18	453.4	0.22	.2	.23	.26	.81	.39	.17	.15	.19	.2	104.6	619.5	.1	0.05	0.05	.09	0.23	0.28	1000.00
237.5	.14	733.9	.17	.2	.21	.21	.15	.11	.17	.18	.21	.09	.12	.06	0.11	0.07	.09	0.22	0.20	0.19
.18	.32	.10	.21	.18	9.34	396.38	43.97	.16	.18	.18	.17	.17	.12	.09	0.09	0.12	.11	0.25	0.16	0.21
.22	.16	144.64	.23	.21	261.7	0.11	.2	.12	.18	.19	.2	.15	145.5	1.11	0.10	0.19	.16	0.26	0.27	0.24
.22	.15	0.12	.24	.22	.19	0.19	.16	.16	.19	.21	.2	.2	.22	.11	0.09	0.07	.11	0.26	337.00	0.23
.24	.1	.10	.21	.23	.21	.10	.15	.13	.15	.19	.21	.24	.17	.1	0.09	0.56	.09	0.23	0.23	263.70
.22	.19	0.08	.22	.25	.19	292.75	.27	.16	.17	.21	.18	.18	.15	.06	0.15	0.11	.11	0.22	0.23	0.17
.24	.12	0.12	349.6	.28	.21	0.14	.26	.14	422.6	.22	.18	.16	.15	.07	0.06	0.11	.08	0.24	0.26	53.12
.28	.16	999.45	.2	.23	.26	581.75	.18	.18	.26	83.68	.14	.35	.14	.04	.09	0.08	.12	0.24	0.23	0.19
.2	.22	374.15	.17	.26	.2	537.88	.19	.14	.17	.2	.2	.17	.25	1000	623.70	0.12	.11	0.20	0.23	0.18
398.8	.22	0.11	187.3	.2	891.6	552.66	.17	.15	.21	.16	.2	1000	.17	.1	.04	0.11	3.59	0.41	0.26	0.17
.19	.78	0.11	.2	.24	.28	0.37	1000	.19	.19	.19	.23	.23	.15	107.7	0.08	.1	.13	0.24	0.24	0.18
.2	.17	431.53	.17	.25	.27	617.09	.14	.12	.12	.2	.18	.21	.19	.08	.07	355.40	.18	0.29	363.00	0.19
.19	409.2	0.11	.19	1000	.19	0.14	.17	.18	.13	.28	.17	.16	.17	.08	0.17	.06	.14	0.24	0.19	0.18
0.07	.15	0.12	.25	844.8	.23	291.32	.22	.14	384.4	.19	.23	.1	.18	.1	.07	.08	184.7	0.20	0.25	0.20
.19	727.3	.20	.25	.23	.21	0.12	.12	.16	.15	.17	.3	.47	.22	267.5	0.82	0.10	.11	0.22	0.23	0.18
932	.18	.10	.27	.23	.25	0.09	.23	.14	.11	.18	.22	113.4	.18	.1	0.12	0.07	.14	0.17	0.22	0.17
.33	81.97	0.11	591.6	.23	.68	0.14	.16	.14	211.4	.19	.2	.2	.4	.14	0.18	0.11	53.61	0.22	0.19	0.20
.81	.17	728.28	.17	211.8	.18	0.13	.19	.12	.17	.25	.23	.21	.18	.07	0.14	.06	.14	0.24	0.25	0.19
.31	.22	129.77	.23	.26	.43	0.11	.17	.15	.12	.22	.21	.27	.17	.08	.07	0.06	.25	0.22	0.24	0.15
561.3	.21	0.12	376.8	464.3	4.65	0.08	.16	.13	.15	.19	.17	.11	.17	.06	.07	0.15	.13	0.30	0.25	0.23
.38	1.13	874.75	0.09	.33	.25	0.11	.17	.15	.14	1.08	.21	.23	.15	.30	.09	0.07	.23	0.26	37.11	0.18
.25	.96	685.51	0.11	.23	.38	0.12	.19	.16	.14	.16	.18	.17	.18	.08	.04	0.09	.19	0.28	0.30	0.18
.96	.16	0.17	0.13	.26	.25	0.07	123	.09	1000	.2	.17	.19	.13	.14	0.14	0.14	.12	0.24	250.10	0.19
.25	.08	815.6	0.12	.27	.27	0.16	1000	.15	.15	1000	.24	.25	.11	.1	.07	.15	.19	0.24	0.18	0.18
.21	82.96	0.14	0.23	1000	.32	.10	.17	.2	.15	.22	.22	63.82	.17	56.69	0.11	.14	.11	0.30	0.24	0.22
.43	1.32	0.16	724.34	.24	.24	0.08	.14	.16	.23	.23	.19	.29	.19	.08	.03	.1	427.50	0.25	0.23	0.33
1000	.16	0.09	.10	.35	.26	0.09	.16	.15	.14	.16	.25	293.6	0.17	.12	174.6	.1	.11	0.25	502.80	0.30
299.3	.14	0.15	0.23	1000	.26	779.47	.11	122	.16	559.4	.2	.26	.19	.08	.09	.05	303.00	0.27	0.20	0.25
.22	.19	765.12	724.98	47.08	.22	0.08	.15	.14	.13	.19	.2	.23	.18	.06	.11	0.12	0.12	0.23	0.23	0.21
246.4	.2	0.12	552.25	1.45	363.2	0.09	.16	.14	.16	.2	.17	.14	0.13	.06	0.12	0.13	.15	0.24	0.22	1000.00
.28	.18	116.9	.10	.23	.26	0.12	.11	.24	.15	51.74	.19	.27	.18	.06	0.09	130.10	.14	0.24	0.31	0.22
.34	.2	487.56	0.08	141.2	1.44	0.11	.17	.17	.5	.26	.23	.31	.21	.09	0.13	0.08	16.00	367.00	0.13	1000.00
.18	.33	0.09	0.16	167.3	.26	0.11	1000	.15	.16	.26	.24	.15	.22	.1	0.08	0.10	.15	1000.00	0.28	0.22
22.67	.18	463.7	.10	2.22	.28	274.6	984.2	.15	.28	.22	2.91	.16	0.22	.05	0.10	0.06	.13	0.24	0.27	0.23
1000	123.3	714.57	860.36	.22	45.41	0.16	68.07	.15	.19	.18	.21	.12	.19	222.7	0.85	0.10	.13	0.21	0.23	0.22
.33	.14	0.79	0.16	.27	.17	0.11	.12	.15	64.82	.24	.3	139.3	206.9	.06	3.51	0.10	.11	0.25	0.21	0.27
.25	.17	821.11	0.12	.36	.26	768.45	.5	.14	293.3	.18	1.82	.15	0.32	.09	0.19	0.08	.14	0.22	0.19	22.05
.19	.23	0.34	0.12	.29	.23	.10	685.9	.14	.16	.18	.24	.24	.21	.06	3.41	0.09	0.14	0.22	0.22	0.23
.17	.48	0.15	.10	.2	.26	0.09	1000	.17	.15	.19	175.8	.27	.17	.07	0.15	.12	0.11	0.26	0.24	0.24
.24	1000	0.09	0.08	.26	.23	406.91	.16	.16	.13	57.47	.41	.26	.17	.21	.11	0.16	0.14	0.28	0.19	0.23
.22	.18	.30	0.11	.21	274	0.08	.11	.14	.15	295	.25	.17	.22	.06	0.19	0.09	.1	0.25	0.24	0.25
860.4	.25	0.16	.10	.22	.19	0.17	149	.2	.08	198.7	.13	35.53	.18	.08	768.00	558.40	.17	0.25	0.23	0.26
3.94	.15	754.17	0.09	.24	.21	0.08	.11	.15	.16	.19	.23	184.6	.2	.09	0.07	0.15	.15	0.30	0.22	0.14
1000	67.47	0.43	.10	.24	.2	0.12	.23	.16	.18	.18	.8	90.68	116	.08	0.08	0.09	.12	0.25	727.70	230.50
.34	.18	0.08	790.73	6.89	.28	545.33	.19	.16	694.3	.22	.23	.23	.17	.06	0.11	0.07	.14	0.25	0.21	1000.00
.19	.73	0.14	1013.19	.24	.19	0.17	3.13	.13	.13	.38	.24	.1	.16	.06	0.06	.14	.2	0.25	0.28	0.26
.22	1000	447.64	331.07	.23	.52	910.26	.15	.17	.29	.31	.22	419.3	278.5	.09	0.10	0.12	0.09	0.25	0.23	0.25
440	.21	0.19	.20	.25	.22	0.09	1000	.14	.14	.2	.21	.23	0.09	.05	.14	0.05	.11	0.25	0.21	0.27
50.69	0.22	0.68	0.12	.22	.3	0.11	.15	.14	358.8	377.2	2.7	.24	.19	.03	0.11	0.09	.14	0.23	0.83	0.27
.38	.24	0.36	885.25	.24	.24	0.09	.18	.19	.12	.25	.17	.21	.16	.04	0.25	0.07	.13	1000.00	0.16	0.21
.18	1.8	0.23	0.17	.22	.26	0.09	.3	.15	.19	.18	.19	.29	0.96	.05	0.03	9.94	377.80	0.20	982.10	0.23
.21	5.05	.10	0.12	.22	1.82	0.14	.55	.15	.14	.24	.24	.24	0.13	.06	0.11	0.10	.13	0.28	0.23	0.23
.26	.16	0.13	0.12	.24	.16	0.13	.15	.17	.22	.19	.19	.29	.21	.09	.08	0.08	0.17	0.26	0.62	0.19
424	.33	430.89	0.18	.19	.23	778.04	.12	1.22	.14	.2	.21	.23	.12	.11	.05	0.08	.15	0.23	0.25	0.15
.21	1000	.10	.20	.32	.21	0.12	.17	.17	.2	.16	.19	.16	147.3	.04	0.11	0.12	.11	0.23	0.22	0.28
.2	.14	0.08	0.19	.23	.29	0.15	.15	.16	.13	.21	.15	.25	1000	.08	0.14	0.06	.07	0.21	0.20	0.23
.22	.58	.20	.10	.23	.31	0.09	.19	952.6	.1	.21	.25	.16	.36	.08	0.07	0.14	.15	0.25	0.24	0.26
.23	0.17	0.14	0.12	.26	.34	0.09	.15	.15	.18	.2	.18	.39	0.56	.06	0.08	0.11	159.40	0.24	0.33	0.27
1.32	378.1	0.12	.10	.25	.27	0.14	1.91	486.8	.19	.17	.2	.29	.25	.22	0.25	0.13	.12	0.21	0.22	0.24
311	0.09	.10	0.08	.31	311	0.11	.31	.15	.16	.18	.28	.18	.18	.11	273.70	0.12	0.13	0.28	0.23	0.26
.23	0.12	0.14	0.16	.26	.33	0.09	430.7	.17	.16	.22	.19	.22	107.5	1.39	0.08	0.08	.17	0.26	0.28	694.70
.23	.10	554.49	.10	.27	.23	0.12	.19	398.5	.17	.19	.21	.5	.21	.07	0.09	0.13	.12	1000.00	0.24	0.23
.21	0.09	0.12	0.15	.24	.24	0.12	.1	.37	.14	.18	.24	.24	.23	.16	.09	0.19	.14	0.21	0.23	0.26
.23	0.09	0.13	0.12	198.2	.2	0.11	.13	.28	.39	.18	1000	.18	670.3	14.71	0.13	43.40	.19	0.29	0.17	0.22
.26	0.08	.10	588.1	509	352.4	0.09	247.6	.15	.18	137.1	.21	.26	179.3	.05	0.08	0.13	.22	0.27	0.19	0.25
.28	.10	0.15	5.11	.24	1.08	0.09	.16	1000	.15	.23	.21	.24	340.2	.42	0.07	0.15	1000.00	0.27	0.26	0.24
783.9	.10	.10	1.78	.2	.2	0.09	.18	.16	1000	1000	.21	.25	1000	.61	0.12	0.12	0.13	0.32	0.21	0.23
.26	0.08	0.09	0.34	.37	.18	0.15	.14	.11	.21	.22	.16	.17	.19	.12	0.10	0.07	0.16	0.25	0.41	0.31
982.3	0.15	0.12	0.18	.22	.25	577.38	.2	.38	150.2	.26	.17	.23	0.23	.03	0.05	0.10	0.16	532.70	0.23	0.22
.26	.10	.10	0.21	.2	.24	0.08	.17	.12	.16	.2	.23	.2	.15	.09	0.09	235.40	.15	84.74	733.40	0.29
.2	0.13	0.08	.10	.18	.59	0.11	.13	360.1	.11	.22	.19	.3	37.94	1000	0.10	1000.00	475.30	0.25	0.23	0.18
.27	0.09	0.11	0.22	.22	.24	797.31	.17	.15	.14	.24	.21	.21	500.64	.66	0.10	0.08	838.90	0.23	10.45	0.24
.28	0.09	0.16	0.13	1000	.26	0.19	.43	.15	.17	.21	.24	.15	.11	0.89	0.10	153.10	.1	0.28	0.25	0.22
.24	667.28	.10	0.16	345.8	.21	352.96	13.79	.14	.23	.2	.2	.15	0.15	.06	38.95	0.13	.08	0.36	0.24	.27
.27	0.11	0.13	0.61	.27	.23	.10	.14	365.6	.13	73.92	.19	.14	.10	.13	0.09	0.07	351.60	0.30	0.28	0.24
.18	.10	0.11	837.89	470.6	.26	0.11	.12	.17	.16	.19	.22	.18	0.12	.06	0.08	0.22	0.19	0.27	0.24	.26
1.58	0.13	0.16	1004.92	.37	.22	0.08	.25	.17	.14	749.3	.21	.27	.19	.12	0.06	0.12	134.80	0.25	0.19	596.6
.27	385.7	.10	0.13	.85	.23	0.07	43.9	.15	.14	.22	.19	.55	.19	154.8	0.11	0.12	.18	0.31	0.21	.3
.19	0.13	0.14	0.13	.22	.26	0.13	.17	.14	.11	.19	.2	.16	.19	.07	0.07	0.13	.15	0.22	0.24	.25
.2	0.11	0.09	627.73	.34	.23	855.9	.18	.17	.14	.22	.14	.39	.1	108.2	0.08	0.14	.16	0.28	0.21	.29
.23	.10	0.12	0.11	.2	.24	.10	.16	.14	.17	.17	.21	.17	.2	.1	.43	0.12	0.16	260.10	0.22	.26
.23	0.19	0.52	0.14	.2	.24	0.12	.18	703.3	.15	.26	.19	.25	0.15	.1	0.08	0.09	.13	925.10	0.24	.36
.88	0.11	705.2	0.09	.23	.21	.19	1.1	.28	.28	.18	.17	.16	.2	.07	0.09	0.07	.17	0.27	0.18	.29
.21	0.11	784.48	0.16	.25	.26	.18	.18	1000	.21	.19	251	.16	.24	.07	0.07	0.07	0.11	0.22	0.23	.3
.24	0.07	0.11	0.23	.22	.22	.22	.17	.22	.15	.2	.2	.09	0.28	.06	0.09	0.09	109.50	0.22	0.20	.23
.23	.10	0.14	0.13	.43	.25	.28	.21	.17	.16	.19	.21	164.6	0.06	.09	.33	.05	0.15	0.23	0.23	.19
.21	0.12	0.08	0.21	.24	.21	.26	.16	.22	.24	.21	.2	.17	1000	.11	0.08	.09	160.20	0.30	0.24	.24
217.8	0.11	0.09	0.22	.23	142.8	.23	0.09	.67	.16	.23	.19	.18	357.9	.13	0.10	.05	0.26	0.78	0.23	.22
.19	0.09	678.52	0.13	115.3	.22	.22	0.18	.15	.19	.26	.17	.14	.10	.07	0.06	.09	0.15	653.90	0.26	.25
.25	0.12	0.07	.20	.29	.22	.22	0.12	.15	.14	.19	.21	.28	0.06	.12	0.09	453.70	0.18	0.34	0.22	788
252.2	.10	0.09	0.11	0.09	.23	.27	513.79	.14	.14	.18	.21	.19	.17	.1	0.08	0.08	0.18	0.28	0.26	909.7
.2	0.09	0.12	0.12	.10	.21	.22	0.16	.19	.2	.21	.33	1000	.22	.08	793.40	0.09	0.11	0.23	0.25	.25
.26	474.88	0.12	0.23	902.96	.22	.21	0.17	.15	.16	421.8	.2	.16	0.09	0	0.10	0.06	0.23	0.25	0.24	.29
.24	.10	0.09	0.13	0.11	.28	.26	0.09	.13	106.2	.19	.11	.13	0.11	.07	0.10	.07	0.08	0.17	0.23	467
162.7	0.08	616.76	0.09	214.85	.25	.17	0.17	.15	.18	.23	.2	.28	.14	.1	0.09	.11	0.11	0.23	0.25	.27
743.6	670.3	.10	0.11	376.3	.24	.24	0.09	.18	.21	.26	.17	795.5	415.5	.04	0.15	.04	0.10	0.22	245.30	.27
211.7	0.14	0.12	0.11	613.89	900.3	.23	0.08	.15	1000	4.71	.26	136.6	.18	.22	122.90	.14	0.12	0.21	0.19	.25
276.9	688.32	.10	579.97	0.12	.19	910.3	0.16	.17	.14	.23	.26	.25	.22	.12	0.11	.15	0.17	0.29	0.19	.25
.22	0.18	0.14	0.16	809.3	.24	.26	0.08	.14	1.14	.65	.19	.21	0.18	.09	0.16	.09	0.05	0.18	0.16	.23
.19	0.08	0.08	0.09	.10	.15	.19	0.11	183.1	.12	.17	.18	.27	.3	.03	2.27	.11	0.12	0.19	83.75	.24
.29	.10	0.08	0.11	408.13	.22	625.6	215.14	1000	.16	.22	.21	13.25	0.22	.04	0.09	.11	0.11	373.40	0.25	.22
.31	0.08	252.53	0.13	.10	.27	.25	0.13	.17	.18	.2	.2	.17	.23	.06	0.06	.08	0.12	0.27	0.28	153.8
.2	0.08	0.09	0.13	0.14	.25	.23	207.56	.16	.35	.2	.21	.17	.19	.09	0.10	.04	0.15	0.27	0.26	0.35
.2	.10	739.45	0.11	297.64	.21	.24	0.14	566.4	.15	.19	1000	90.94	0.44	.29	0.10	.08	0.12	0.19	0.25	.25
.76	0.07	692.75	0.07	0.15	.3	.14	.10	.19	.15	919.1	.19	.29	.56	.09	0.12	.09	0.11	0.28	0.24	.23
.73	0.06	0.12	.10	651.16	.26	.19	0.09	.17	.15	.22	.26	.14	.18	.06	0.05	.15	0.10	0.25	0.25	.26
.89	528.48	0.14	.10	726.74	.26	.19	393.8	.42	762.8	255.7	352.1	.15	0.22	.05	0.11	.08	0.16	0.17	0.25	.28
.19	0.09	0.11	943.85	0.15	350	.22	0.09	.25	377.9	1000	.23	.16	.19	133	0.07	0.15	0.07	366.90	0.22	0.29
.27	0.07	0.09	.10	0.14	.16	.24	0.08	.15	.17	.2	.31	.26	.22	.12	0.13	0.10	0.17	0.24	0.21	0.26
.28	0.08	0.11	.10	0.11	.23	.24	0.08	80.5	.18	.2	.22	2.16	.42	.05	0.09	0.18	0.09	0.22	0.21	291.90
168.9	.10	.20	893.96	0.12	.22	.32	0.09	.19	.16	.51	380.1	.16	.2	.1	0.15	0.10	0.56	0.24	0.20	520.50
1000	.20	0.17	0.09	.10	.19	.22	0.13	.15	.17	.22	.2	.13	.15	.07	0.09	0.10	0.19	0.25	0.19	0.23
.33	.10	0.11	.10	0.16	18.93	.21	405.99	.28	.18	.22	.24	.14	.17	.07	377.4	.15	0.10	0.21	0.25	0.24
1000	759.23	779.88	.10	.10	.22	.21	822.38	.22	.14	.48	.18	.14	.18	.07	0.14	.11	0.11	0.26	0.16	0.33
.47	.10	349.73	0.12	0.15	.24	.23	0.63	.18	.15	1000	.11	927.7	157.9	.05	0.14	.08	1000.00	0.22	0.18	0.30
1000	0.12	520.41	0.09	562.89	1.51	.25	189.16	195.5	.14	.19	.21	.26	0.17	.06	0.03	.12	0.16	0.23	0.24	374.50
.31	159.49	294.53	0.07	.10	15.25	.2	565.38	.16	.18	.19	.19	.27	0.19	.11	0.85	.1	0.13	0.29	0.31	0.24
571.6	0.09	0.14	0.17	0.12	.27	.24	0.17	.16	.2	125.6	.23	.33	.19	.08	0.14	.07	0.10	0.26	0.23	0.34
.23	0.12	0.09	.10	503.1	.19	.24	165.95	.14	1.2	.22	.2	.19	0.28	.1	0.09	.13	0.17	0.30	0.18	0.23
1000	0.12	0.09	.10	941.56	.24	.29	0.09	.17	.33	.22	.2	.28	.17	.1	0.11	0.08	0.14	0.18	0.16	0.28
.14	348.29	0.09	0.17	0.12	.24	.27	.10	.21	.14	.2	.24	.24	0.08	.11	0.10	.1	0.18	0.25	0.23	212.30
52.62	0.08	98.27	0.16	961.36	.26	.28	113.58	217.2	.21	.18	323.6	536.4	0.09	.39	0.08	0.09	1.57	0.33	0.25	0.23
.19	747.36	0.11	0.56	.10	.3	.27	776.66	173.1	.16	.17	.26	.26	.1	.05	0.10	0.13	0.07	0.28	0.24	0.30
172.7	611	640.11	0.13	0.08	422.3	.21	.10	.28	.17	.22	.22	.11	0.18	.08	0.13	.1	0.13	0.20	0.16	116.00
.18	.10	.10	0.16	0.16	.25	.22	0.09	.15	.22	.2	.18	.27	.19	.04	0.14	0.09	0.14	0.28	0.40	0.39
.2	.10	675.96	574.18	0.11	797	.2	879.85	.16	.17	.16	.18	.2	.19	.14	0.10	.1	0.13	0.22	0.19	0.27
.23	.10	0.85	0.25	.10	2.1	.2	0.15	178.5	157.4	.2	.18	.2	.2	.2	0.12	.09	0.17	0.29	0.21	0.24
1000	.10	0.11	704.69	0.08	.88	.18	0.15	.21	.15	.13	.23	.3	.21	.07	0.09	.13	0.10	351.10	0.22	765.90
50.61	75.07	0.16	497.31	559.56	.21	.26	0.06	.16	.17	.18	.23	.19	.21	.11	0.10	.13	394.70	0.65	0.19	0.23
.3	0.08	744.44	0.12	0.13	.15	310.7	679.65	.18	.15	.17	.23	.12	784.6	.13	0.10	.16	0.10	0.21	0.21	0.25
.18	0.13	452.45	0.15	0.09	.22	.23	0.13	.23	.62	.17	.16	.17	0.12	.44	0.08	0.11	0.19	320.70	0.24	0.27
323.3	355.09	0.09	.10	0.11	.26	.16	.20	.18	188.4	.17	.15	.16	0.09	.05	0.05	.11	0.18	0.21	0.24	0.29
1.21	.10	0.42	.10	0.11	.19	.27	0.12	.2	.18	.21	.12	.21	0.23	.07	0.12	.08	0.13	0.23	0.21	.26
.21	0.08	0.09	0.14	0.13	0.08	.26	0.14	.16	.17	.2	.24	.22	0.08	.08	0.10	0.16	0.12	0.21	0.25	.29
.17	.10	0.11	0.09	0.16	.10	861.8	.10	559.6	.13	.19	.23	1000	0.17	.14	0.05	0.11	0.11	167.90	0.28	.29
.22	0.14	0.16	0.13	0.18	313.42	.22	795.78	.2	.18	.19	.19	.23	0.12	.1	0.15	.13	0.17	0.24	0.22	0.27
.22	335.02	649.53	0.12	0.16	0.15	.26	0.12	.12	.19	.27	.18	.24	0.17	.09	0.14	0.10	0.10	0.19	0.20	.34
.27	0.12	444.05	.10	0.12	0.11	.22	0.08	.14	.19	.21	.19	.09	0.07	367.7	0.14	0.11	0.17	0.17	0.22	.22
1.44	662.4	.10	0.11	0.09	721.99	.25	0.13	.1	.1	.73	.21	.17	0.14	.1	0.05	0.11	1000.00	0.17	0.19	1000.00
.39	.12	697.88	1159.97	0.08	571.72	.26	0.09	.16	.18	867.1	.14	.27	0.09	.13	0.12	0.07	0.11	0.44	0.19	0.26
.2	.22	659.38	843.16	.10	0.06	.31	0.23	.25	.25	.21	.27	.2	0.11	1.11	0.07	0.09	0.13	0.36	390.20	0.25
.2	.22	0.09	0.16	.10	0.16	0.15	533.47	.16	.21	.2	.16	.33	283.2	.08	0.09	0.09	0.13	431.90	0.26	0.27
.25	.19	610.65	0.28	0.09	0.14	301.97	0.12	.15	.14	.18	.23	.27	0.08	.09	0.09	0.14	0.16	613.40	972.40	.27
.25	.25	0.14	0.23	0.09	0.08	422.81	.10	.18	.17	.19	.15	.31	0.09	.06	0.11	0.08	0.17	0.16	0.23	0.21
155.5	.21	.44	885.7	0.12	0.14	0.11	415.08	.17	.29	.2	.22	.27	0.07	.06	0.09	0.12	0.11	0.45	0.28	63.86
.22	.85	.14	969.48	0.18	0.09	533.84	0.12	.18	.14	.21	.21	.14	0.08	.07	0.08	0.07	331.50	33.28	0.20	0.23
.38	.84	.15	0.12	381.75	0.08	0.09	617.51	.25	119	.21	.23	.23	0.13	.11	0.08	0.10	0.12	400.20	1000.00	0.28
213	.18	.17	0.12	0.49	0.18	0.09	.10	.14	.23	.17	.22	529.6	0.07	.11	2.16	0.10	0.15	566.50	0.22	0.24
.25	.13	.13	0.86	0.13	0.19	0.09	0.15	.14	.16	.21	.16	.26	0.11	.12	0.07	295.10	0.10	0.80	123.90	0.19
.31	.25	.15	0.16	.10	.10	555.33	627.57	.16	.15	.2	.21	.49	0.23	145.8	929.3	0.10	0.10	18.65	0.27	0.18
.17	.23	.27	0.13	.10	0.12	.10	0.11	.13	1000	.21	.21	.16	564.02	.11	0.11	0.07	0.08	0.22	0.21	0.12
.34	2.31	.14	0.11	0.09	465.42	.10	0.14	.13	.21	.17	.21	.15	0.11	1.06	0.10	0.10	0.09	0.25	0.24	0.17
.27	.13	.16	0.19	537.89	0.13	0.14	0.11	.14	85.46	.22	517.9	.23	670.88	.1	0.13	0.10	0.13	0.20	0.24	0.22
179	.13	.15	0.09	0.09	0.12	0.14	0.14	.14	.16	.18	.18	.26	0.39	.92	255.6	0.09	0.14	0.24	99.57	0.29
.25	.22	.19	0.12	.10	0.15	.10	0.07	.19	.14	.2	.18	.25	0.09	.08	0.18	0.05	0.16	0.21	0.27	0.27
829.2	.17	.19	0.14	451.61	.10	0.13	0.06	.13	.15	.23	.23	.15	0.15	.76	0.15	0.07	0.30	0.26	0.29	1000.00
797.5	.21	.15	.10	0.11	.10	0.09	0.09	.18	.16	.18	.18	.56	640.31	.13	0.11	0.11	0.11	0.25	1000.00	0.22
.24	.17	.47	0.12	802.32	0.08	0.13	0.11	.24	.12	.19	.23	.23	0.08	181.6	0.08	0.07	0.17	0.26	451.80	0.16
427.7	.23	.15	0.12	920.81	0.11	395.02	579.98	.14	162.7	.18	.12	452	0.07	.07	0.11	0.12	0.15	0.20	0.26	.26
.54	.19	329.3	0.11	0.12	0.11	0.12	0.17	.11	.18	.18	.19	121.4	0.13	.09	0.09	0.10	0.14	0.26	0.24	0.18
.33	.22	.18	0.09	.10	0.09	0.08	765.78	.18	.2	1000	.26	903.5	0.14	.07	0.09	0.05	0.10	1.48	485.70	0.14
.48	.17	.19	0.11	0.12	0.09	0.08	0.08	.24	249.9	.18	.23	.19	0.11	.04	151.3	0.14	0.32	0.27	1000.00	0.12
.24	.18	.19	0.12	1048.3	0.12	223.38	0.06	.12	.21	.22	.23	445.9	0.12	.11	0.10	0.12	0.09	0.21	0.23	0.15
.34	.11	.17	0.11	815.45	569.33	0.13	0.09	.21	302.8	.2	.21	.23	0.16	.08	0.09	0.10	0.11	0.21	0.25	0.16
.21	1.53	.15	.10	811.49	772.4	0.13	532.46	.13	.4	.2	.18	.2	0.12	.04	706.2	0.06	0.12	0.21	0.21	0.18
.24	.13	.11	0.15	0.17	418.07	0.09	52.49	.19	.21	.27	.12	.21	.10	.09	0.11	0.12	0.14	0.19	0.20	0.23
.16	.19	.12	0.14	940.8	35.56	249.4	0.07	.16	346.8	1000	.19	43.42	0.08	.08	0.13	0.12	0.13	0.19	0.25	0.17
578.9	.17	.14	44.4	0.09	0.12	854.92	0.37	144.7	1000	.21	.21	1000	0.15	.12	1000	0.09	0.13	0.21	0.23	0.19
.28	.17	.18	0.08	0.26	0.12	0.17	.15	.23	295.1	.18	111.2	.24	.20	.12	0.12	0.08	0.10	0.22	0.20	0.19
.21	.19	.14	0.14	646.15	0.09	451.2	.17	.19	.17	.19	1000	.24	0.12	.15	0.08	0.11	0.15	0.23	0.22	0.19
132.8	.27	70.98	0.18	0.16	.10	719.07	.17	.15	.21	.18	.27	.18	0.17	.08	1000.00	0.13	0.21	0.17	0.19	0.17
.35	266.2	.21	0.19	.21	26.56	0.09	.23	.13	.18	146.8	.24	.34	543.22	.09	0.14	0.10	0.14	0.21	0.24	666.10
2.07	.13	.18	.20	60.51	0.11	688.28	.15	.13	.26	.18	.93	.16	80.31	.11	0.13	0.08	0.10	0.22	0.13	0.16
.26	.2	.21	607.29	.17	592.5	.10	.18	.14	.2	.2	.24	.27	0.13	531.6	0.24	0.09	14.99	0.19	0.24	0.19
.2	.2	.25	0.12	.25	796.82	0.11	.16	.11	.19	.19	.18	.22	.60	.07	0.07	341.60	0.10	731.00	0.21	0.16
.22	84.48	.16	0.12	.19	767.22	0.09	.16	524.1	.13	.18	.14	.15	0.08	.13	0.13	320.50	0.15	0.23	0.24	0.16
.25	69.76	1000	0.13	1000	857.45	0.09	.15	.13	.12	.16	216.1	1000	.10	.07	0.11	0.08	0.15	0.20	0.24	0.16
134.1	.18	237.2	0.13	.13	0.09	0.14	.16	.15	.15	.22	.2	.24	0.07	.07	0.07	0.10	0.13	0.22	0.23	0.18
210.50	52.55	.35	0.13	629.3	0.06	0.09	.2	.25	.2	.21	1000	1000	.10	.1	316.80	0.07	0.15	0.21	0.23	0.17
.18	.23	.17	279.72	.2	0.13	.10	.17	.19	.19	.17	.19	.11	0.16	.04	0.11	0.11	0.13	0.45	0.23	0.16
.24	.32	.2	0.12	1000	0.08	0.23	163.2	.13	.2	.22	.23	.17	0.07	.09	1000.00	0.10	196.00	0.20	0.21	0.13
.18	.21	.26	0.14	.19	0.08	659.33	.16	86.73	.17	330.8	.27	.09	1123.78	.06	0.08	0.10	0.10	0.20	0.20	0.18
.21	228.5	.23	1000	.18	0.07	182.73	.13	646.4	.16	.2	.17	.26	0.07	945.2	0.09	0.11	185.10	0.21	0.21	0.21
.22	.3	.2	.23	985.6	384.78	561.59	.16	153.8	1000	.15	.21	.18	387.8	.07	0.09	0.12	0.16	0.19	0.22	0.18
.33	1000	.18	.2	.18	580.97	0.15	.17	.21	.23	.16	.19	.21	0.16	.07	0.06	0.10	111.10	0.18	0.33	0.20
.27	.23	.14	.18	348.7	433.87	.10	.15	.19	.26	.21	.21	.16	0.08	.09	0.14	0.13	0.14	0.22	0.26	1000.00
.59	381.5	60.21	529.5	.19	0.13	0.09	.15	.14	158.7	.72	967.4	.3	0.11	.03	0.08	0.05	0.15	0.24	0.23	0.12
.3	.72	121.4	.19	.18	883.6	0.11	.17	.19	.22	1000	.27	.18	0.08	.07	0.16	0.11	0.14	0.23	0.23	318.10
.25	.18	21.14	.13	.19	0.13	0.11	.54	.19	541.6	.28	.2	.16	0.09	.06	0.10	0.20	0.15	0.19	136.90	0.17
.42	.22	1.06	.18	.2	.10	0.12	.18	.24	129.8	.18	545.1	.23	0.11	.08	2.20	0.08	0.17	0.19	0.28	0.17
.24	.22	.17	.19	.19	0.13	0.16	.19	1000	.25	.23	.22	.28	0.11	.1	0.09	0.08	0.12	0.25	0.27	0.17
.23	.26	.18	.16	.16	607.36	324.37	.59	.1	.23	.27	.24	.15	0.05	.05	0.09	0.05	0.12	0.25	0.27	0.16
.27	.41	.15	.16	.21	811.58	530.58	.16	.24	3.34	.21	.19	.15	0.08	.12	0.07	0.10	0.15	0.20	0.23	0.23
.2	.19	.15	.2	.26	380.24	0.11	1000	.09	.15	.23	.2	.19	.30	.08	0.09	0.12	0.11	0.24	0.22	0.13
341.2	1000	259.2	.15	.26	0.11	0.11	.2	.18	.15	.24	.29	.23	844.16	.09	0.07	0.10	121.30	0.22	0.81	.17
.23	.17	.25	.18	.2	0.12	0.11	.21	.14	.56	.17	.19	.24	0.08	.22	0.08	0.04	0.13	0.20	1.06	0.18
.25	.15	.16	.2	.22	0.08	0.07	.2	.18	.17	59.52	.22	.21	0.09	.11	0.07	759.70	209.90	0.94	0.25	0.18
.22	37.64	497.2	.23	.21	0.13	0.12	.15	.12	.2	.2	852.8	.13	0.14	.09	0.10	0.12	0.11	0.48	0.24	0.09
36.43	.33	.24	1000	.25	0.09	0.13	.14	.16	131.2	.22	.23	.34	0.08	.25	0.09	0.09	0.16	0.22	0.24	0.18
.26	186.4	.17	.24	.21	584.76	.10	.2	.17	.21	.2	.22	.2	.50	.08	0.06	0.13	0.14	1000.00	0.22	0.25
.27	.22	.17	4.22	.21	1146.13	0.17	.2	.13	.19	.22	.24	.17	0.12	.09	0.12	0.08	0.13	0.23	0.26	0.14
.27	.47	220.5	.19	.24	0.14	0.09	.21	.15	.16	1000	.22	.21	0.13	.09	0.05	0.05	0.13	0.19	0.26	0.14
3.25	.19	.10	.21	.2	.10	129.58	.16	.27	.17	363.2	.25	.15	0.15	.08	0.08	0.06	487.80	0.79	0.25	0.18
131.8	90.17	0.08	.14	.79	0.09	0.08	.2	.16	.17	.23	572.5	.26	0.13	118	0.14	0.12	0.11	0.22	182.50	0.17
176	.25	0.12	.2	.47	664.3	99.63	608.4	.17	.13	.21	.31	.16	345.95	578.5	0.09	0.16	0.15	961.70	0.21	0.15
.49	530.1	0.09	.19	.2	0.08	.10	.16	.18	.24	.19	.48	.22	.10	.14	0.06	0.09	0.22	100.80	0.27	0.23
.2	.21	0.11	.22	.24	0.09	0.11	.15	.1	.18	.18	1000	.24	398.85	.07	0.10	223.00	0.15	0.24	0.34	0.17
.31	.53	.10	523.5	.3	0.12	0.09	677.9	.15	61.16	.18	.22	.24	0.12	.54	0.12	1000.00	0.11	0.18	0.24	0.33
.2	.23	0.09	.19	.21	0.12	.20	.17	.16	.18	.22	.23	.23	0.15	.1	0.08	0.10	0.22	0.23	0.21	0.19
.21	.18	261.12	.19	.29	0.11	0.11	.14	.08	.21	.18	.16	.24	.10	.07	0.13	0.13	0.12	0.21	891.20	0.18
.28	.18	0.08	.19	.33	500.36	0.09	.16	.15	.19	.24	.19	.2	0.11	.07	0.10	0.10	0.12	0.20	0.24	0.16
.29	.17	603.58	.22	.24	0.09	0.14	.16	.2	.2	.18	602.3	.3	0.08	.09	0.11	521.00	0.16	0.21	0.22	0.12
.28	.2	0.13	.2	.23	0.08	52.87	.18	.17	.18	.24	.23	.25	0.17	.06	0.07	0.11	0.09	0.24	0.25	0.11
.19	.24	479.87	.21	.62	785.03	628.99	.16	.15	375.8	.17	.22	.27	0.09	.06	416.30	0.16	260.30	0.25	0.20	0.18
.17	68.66	694.17	.17	.37	570.8	382.76	.19	.17	.12	.19	.29	.27	0.11	.86	0.11	0.12	0.16	0.22	0.25	0.16
590.6	.37	0.08	.18	.25	1.58	647.86	.19	.16	.23	.15	.22	.26	0.12	.08	537.70	0.09	0.07	0.19	0.19	0.22
.19	.75	.10	.2	133.9	.19	0.13	.17	.14	1.29	.24	.22	.25	0.12	.08	0.08	0.10	0.14	0.20	0.21	0.15
.24	.16	518.47	.3	.23	198.3	777.31	.17	.17	.26	.2	.26	154.4	648.44	365.2	0.19	0.11	0.10	0.21	0.20	0.16
.22	.21	415.43	.17	641.1	.19	766.73	.17	.17	.21	.2	.26	.2	0.09	.1	0.10	0.12	0.09	292.50	14.96	0.17
90.57	.16	918.97	.24	426.3	.25	0.14	.2	.17	.18	.19	.18	.21	.10	.12	0.08	.16	0.16	0.20	0.23	0.17
.38	.35	90.22	.21	1.11	.29	0.08	.19	.14	.19	106.7	.21	.19	264.3	.11	0.09	0.14	0.13	472.60	0.23	0.17
.19	.28	.10	.2	.21	.24	.38	.19	.19	.15	.19	.22	.15	0.12	.14	0.12	798.40	0.12	0.25	731.70	59.26
11.46	.18	597.63	.2	.31	.28	.21	0.13	.2	.25	.22	.17	.29	0.12	.18	0.96	0.08	0.60	0.20	0.26	0.17
.28	924.1	0.12	.21	.37	.18	.21	0.11	.17	.18	118.1	.25	.29	0.08	.05	0.05	0.11	0.12	0.24	0.25	0.17
.25	.17	0.11	.22	2.31	.17	.25	0.09	.14	.14	.23	0	.3	.10	.08	0.19	0.10	0.13	0.22	274.40	0.19
.3	.28	0.07	.16	7.29	.14	.23	39.05	1000	.25	.16	.19	.35	0.12	.1	.07	0.11	0.15	0.21	.23	0.24
.21	.18	0.11	.21	1000	.24	.23	0.05	.17	.18	.43	.21	.16	684.92	.29	.1	.1	0.12	0.21	.29	0.17
148.7	.17	0.14	.16	333.3	.17	.18	480.78	.22	.19	.18	.23	.26	727.73	.1	0.09	.08	0.12	0.24	.29	0.16
.23	.23	0.12	.15	.21	.24	.27	0.25	.17	.32	.2	382.7	.18	0.08	.08	.07	0.33	0.11	0.19	1000.00	0.17
502.9	.37	0.08	.17	.78	.19	.32	0.09	.17	.25	.17	.15	.15	.10	.08	0.07	0.09	0.13	0.20	0.26	0.23
.21	.2	7.76	.12	.37	.15	.28	0.39	.2	.15	.36	.19	.38	0.07	.1	0.08	955.5	0.12	0.24	1.01	0.16
.15	.13	.10	.28	.26	.18	.26	459.43	.2	.15	.18	.22	.29	.10	566.7	0.06	.1	0.14	406.70	0.26	0.12
.23	133.6	0.09	.25	.26	.23	.25	0.07	.18	.14	.18	.24	.16	0.11	.11	0.13	0.10	0.10	0.16	0.26	0.14
.2	.16	0.11	.21	.26	.25	.18	0.06	.16	.16	.17	.2	87.23	0.13	.23	.1	.1	0.08	0.20	1000	0.19
.28	.24	0.35	.22	.24	.16	.25	450.35	.1	.18	.17	.62	.21	0.08	.32	.09	0.13	0.10	0.19	0.26	0.17
.21	.21	0.12	181.3	40.54	.22	.28	0.11	.19	.16	.15	.22	182.3	0.17	.15	9.63	0.04	0.17	1000.00	0.29	0.14
320.5	.21	538.97	108	.3	.17	.25	.10	.11	.22	.2	.38	.32	0.08	.09	0.12	0.12	0.09	0.17	0.24	0.22
.23	.14	0.09	353.4	.3	.23	1.2	0.13	.18	.18	.21	.2	.25	0.09	.07	0.03	0.11	0.17	0.16	1000.00	0.18
716.8	0.07	622.05	.2	.22	.18	.26	0.08	.19	.23	.19	730.7	.2	0.22	.03	0.08	0.08	0.09	0.19	0.24	0.26
.21	514.14	.10	.21	.21	.16	14.87	0.08	.17	.19	.34	.16	.37	0.11	.16	0.08	.11	0.13	0.19	0.28	0.19
.14	0.09	777.02	.18	.2	.26	.31	0.13	186.3	.2	.21	.24	525.7	0.12	.11	282.7	.06	0.11	0.26	0.24	0.25
460.4	0.15	.10	.18	78.81	.16	.25	0.07	.15	.13	.19	.19	.25	0.07	.09	0.07	0.08	0.13	0.22	0.22	0.19
.19	0.09	582.57	.19	.23	.19	.46	694.26	.15	.25	.24	.2	597.1	0.74	.22	0.13	0.13	0.09	1000.00	0.18	0.14
.2	560.41	0.08	.33	.3	.2	.2	451.96	824.7	.14	.19	.28	.25	0.26	.2	0.12	.08	0.13	0.25	0.33	0.15
.23	0.56	.10	.18	.32	.11	.21	0.11	1000	.13	.17	.18	.19	0.13	1000	0.04	0.09	0.10	170.50	0.21	0.20
.2	0.12	0.13	.21	831.18	442.7	1000	0.06	.16	.14	.21	.25	.29	0.07	.1	.09	0.11	0.12	0.21	0.31	172.10
.24	0.08	0.14	.33	.10	.19	.17	460.94	.18	.17	.16	.21	90.19	0.12	.1	0.08	0.20	0.13	465.80	0.22	0.17
.23	515.86	0.12	.19	535.87	193.4	.23	0.11	.33	.14	.18	489.4	.14	0.08	.1	53.75	.07	0.10	0.23	0.25	0.20
.26	679.71	0.11	0.17	.10	.19	.18	0.13	.12	.16	.17	.21	.17	0.07	.11	0.05	.11	0.10	0.22	0.26	.18
232.7	0.14	0.16	0.16	0.11	.17	.23	0.14	115.3	.18	.18	.24	.27	0.11	.08	0.07	.13	0.13	0.19	0.24	0.19
.2	.10	0.46	0.13	0.11	.19	.16	0.06	487	.18	.21	.23	6.26	766.15	.09	602.80	.08	0.15	0.20	0.26	0.18
.2	0.12	0.13	0.15	40.55	.21	.22	0.14	.21	.19	.22	.79	.15	0.32	.14	0.09	.1	0.09	0.19	0.41	0.20
.26	0.25	0.17	0.17	0.09	.17	.21	.10	.1	.17	.21	.22	.36	0.14	.09	0.10	.09	0.10	0.23	0.24	0.16
.22	655.99	.10	457.97	0.13	.21	.26	0.12	.17	.17	.23	.2	.14	0.12	.04	.09	0.15	0.09	0.20	0.25	0.31
.2	314.58	0.08	0.18	0.13	.16	.21	0.07	.24	.18	.16	.32	.28	0.11	.09	.2	.11	0.10	0.16	0.22	0.20
.23	0.11	0.12	0.12	522.01	.2	.29	0.06	.19	.14	.18	.23	.11	0.29	.09	.15	0.42	0.11	0.22	0.21	0.20
1000	0.09	0.12	0.12	0.09	.17	.21	0.13	.18	.17	314.2	.18	.18	0.12	.1	0.10	389.7	0.12	0.24	0.51	0.23
.16	750.83	0.14	0.21	577.41	.19	.26	0.08	.19	.19	.19	93.99	.26	0.14	.08	0.12	.13	568.20	0.22	0.25	0.25
.43	0.16	0.12	0.15	0.11	.2	.22	0.09	1000	.14	.24	.18	.16	78.15	.18	.1	.1	0.14	0.18	0.23	0.20
.24	0.13	0.11	0.12	0.14	.17	.28	0.12	.18	1.08	168.1	1.97	.15	0.25	.1	0.15	.11	0.10	0.21	0.25	0.21
.21	507.25	206.91	0.14	0.13	.16	.24	0.13	.18	.16	.21	.02	.3	.10	.06	0.15	.1	0.12	0.23	0.21	0.14
.23	653.98	701.57	0.12	0.16	.22	1000	628.85	.17	.23	.2	.2	27.89	13.87	.1	148.00	.11	0.12	0.21	0.27	0.29
.19	469.56	0.08	0.14	0.16	.16	628.7	690.27	.14	.18	.23	.23	.16	0.15	.13	0.04	.09	0.12	0.20	0.25	0.20
.18	0.11	0.07	0.14	0.11	.18	.16	546.79	.2	.17	.21	.19	.23	867.02	.1	.12	.1	0.08	0.20	0.21	0.16
.19	428.9	.10	0.13	0.11	.2	.24	0.24	.24	.18	.21	296.9	.23	0.15	.12	0.07	.01	0.18	0.20	0.24	382.80
.26	0.17	0.08	0.15	.10	.2	.2	0.11	.16	.19	.17	0	.2	0.33	.11	0.09	.1	0.04	0.25	0.30	0.17
.24	568.1	.10	0.12	0.09	.23	.12	0.08	1000	.17	.4	.34	.13	429.81	.09	0.05	.11	0.08	0.46	0.23	0.23
.44	503.5	0.08	0.15	0.08	.21	.24	0.09	.16	.28	.2	.06	.2	404.21	.11	0.12	.06	0.23	0.28	0.25	0.25
.21	.10	0.12	.10	0.13	.2	.29	0.11	328.1	.15	.24	.27	.14	0.35	.08	.15	.13	0.11	0.26	0.26	0.20
.21	.10	0.07	0.16	0.15	.18	2.05	0.08	.24	.17	.16	.16	.19	0.15	.08	275.90	.06	0.15	0.17	0.20	645.30
.2	0.11	.10	0.09	0.11	.16	1.26	0.12	.13	.14	.19	.24	.2	0.09	294.5	.09	141.4	0.20	0.24	0.26	0.19
.2	569.17	0.12	0.14	0.16	.16	.2	0.12	.16	.25	.19	.22	28.75	439.94	1000	483.10	1000	0.12	0.25	0.25	0.16
.22	0.11	0.11	0.12	795.17	.21	.23	0.06	.17	.19	1.35	.21	.25	0.12	657.9	0.11	.12	0.19	0.23	197.10	0.21
.19	514.53	0.13	0.18	.10	.21	.2	743.35	.17	.16	171.2	.17	.29	0.11	.1	0.52	.08	0.17	0.24	0.26	0.22
.22	0.09	485.8	0.13	0.11	.17	.27	0.09	.13	.18	812.5	.25	.16	0.13	.03	0.10	158.3	557.40	0.24	0.20	.19
.21	0.08	0.15	0.12	0.16	.2	.22	0.05	.28	.18	.22	.31	.25	0.11	.08	0.11	.14	0.08	0.20	0.23	0.20
.24	853.12	0.11	850.67	0.08	144.1	.22	.10	.24	.19	.2	.18	.25	0.14	.1	0.10	382.4	0.11	0.25	0.26	0.25
.15	0.09	0.12	0.17	0.13	.19	.26	0.09	439.2	.17	.21	.22	.15	.10	.1	0.08	.14	0.14	138.10	0.22	0.18
8.92	0.12	0.11	0.17	0.11	.2	.15	765.08	.17	.37	.18	.23	.29	.10	.05	0.09	0.13	0.15	0.21	0.27	0.18
.41	0.09	0.06	624.11	330.12	0.08	.2	0.08	.2	.18	.16	0	.14	798.2	.1	0.10	0.08	0.14	0.34	0.20	0.25
.55	.10	0.12	0.11	389.33	0.13	.27	331.43	.31	.25	3.37	.24	.18	.10	.13	0.11	.13	0.14	0.16	0.37	317.20
.23	507.1	0.08	0.11	596.04	0.07	.21	0.09	.2	.19	.19	.19	.15	0.09	.16	0.10	1000	213.30	0.23	0.23	0.16
.22	0.08	707.65	0.18	0.11	0.07	.23	0.09	.19	.25	268.1	.21	.23	0.09	.18	0.12	.11	1000	0.24	0.24	0.18
.21	0.11	304.47	0.13	0.09	0.07	.22	0.12	662.8	.19	.2	.22	66.89	0.15	.08	0.11	.08	0.09	0.17	10.44	0.18
.25	0.14	0.19	0.09	0.12	769.02	.2	0.11	.19	.15	.38	.21	.23	0.12	.1	2.34	.08	0.10	0.20	0.31	0.17
.23	.10	.10	446.68	0.14	0.09	.3	294.28	127.6	.16	.27	.16	.19	.10	.04	0.09	.13	0.17	0.23	0.36	0.18
6.45	0.11	.10	0.13	.10	516.52	.2	.10	.16	.21	.26	0	.27	0.14	.09	.11	.1	0.14	0.20	0.19	0.09
253.5	.30	804.41	0.19	0.08	0.11	.16	0.11	187.1	1000	.18	.15	.2	.10	.13	1.98	.13	0.11	0.21	0.26	0.23
.29	0.09	.10	0.15	0.09	878.12	.22	816.84	.18	.23	.16	.26	1.04	0.11	.1	0.01	.12	0.10	0.21	0.24	0.11
569.5	0.13	0.12	0.14	233.64	0.51	.2	0.09	.18	.23	.44	.29	.13	0.09	.07	0.07	.03	0.11	0.26	0.24	0.18
1.47	0.12	.10	0.23	0.09	0.11	.2	911.61	.24	.19	.2	.09	.48	0.15	.09	0.10	.08	0.12	0.21	0.27	167.30
259.2	0.09	0.09	0.12	0.06	0.24	.23	0.07	.16	.19	1000	.29	.29	0.08	.1	0.15	.1	0.01	0.25	0.21	.23
1.62	0.11	.10	0.11	0.11	0.09	.24	447.78	.2	.13	933.6	.22	.15	0.18	.93	0.10	.13	0.13	208.80	0.19	0.20
1000	0.11	875.3	236.5	596.42	606.63	.24	448.63	1000	.19	.2	.14	888	0.12	.11	0.08	.1	0.17	0.22	0.21	.19
.22	488.28	0.09	297.73	990.67	671.9	.26	13.21	.22	.25	.26	.22	99.06	0.12	.08	0.05	.34	1000.00	0.24	0.24	.16
223.2	0.09	0.09	888.72	0.17	876.98	53.97	531.31	.16	1000	.18	.21	.19	0.54	.1	.08	0.19	0.14	0.21	0.25	.16
.43	0.14	436.43	552.16	0.16	0.09	.19	276.91	221.5	.2	.23	.28	.21	0.07	.13	.11	0.11	0.12	0.23	0.30	0.21
1000	0.09	0.14	0.12	0.11	.10	325.7	0.09	.17	.2	.2	.28	.2	0.11	.09	.08	.13	0.19	0.22	0.27	0.14
1000	295.62	700.29	0.12	.10	0.12	.29	242.22	.18	1000	1000	212.6	.28	0.11	.1	.09	.13	0.13	0.23	0.28	0.19
.26	388.93	.10	.10	0.12	753.59	.26	484.6	.3	484	.26	0	.24	0.13	.15	.08	.1	0.13	0.21	0.23	0.19
204.7	.10	0.08	0.13	0.08	0.11	.29	0.06	.16	.29	.23	.25	.17	0.32	.08	0.05	.11	0.11	733.80	0.25	60.98
.3	0.07	578.33	0.13	0.09	528.57	.23	0.11	.13	608.3	.2	.12	.15	.10	.12	0.09	356.70	0.14	0.21	0.24	0.14
.21	0.08	0.19	0.11	0.09	0.09	.26	0.11	.23	.16	2.33	.2	.31	800.39	.14	.11	0.10	0.18	0.25	0.22	0.14
6.09	0.13	0.11	0.14	0.09	656.7	.28	.16	.45	.18	.19	.24	.24	1001.34	.15	.11	441.90	0.18	0.20	0.24	0.16
.25	712.51	344.66	0.11	0.07	110.34	.22	.25	745.4	.16	.18	.34	116.8	.10	.17	0.12	0.09	0.13	0.26	0.25	0.15
.46	614.44	0.07	.10	193.51	354.12	1.44	1000	.19	.16	.18	.24	.25	0.15	.14	0.11	0.06	0.96	0.19	0.24	0.24
.19	.10	0.15	0.12	.10	0.12	.71	.2	.12	.21	.19	.17	.19	0.18	.09	.09	0.28	0.12	.22	0.25	0.14
.19	0.08	0.09	0.16	0.13	734.16	.25	.17	.17	.22	.23	0	.26	0.08	.1	0.10	39.20	0.09	0.18	0.18	0.14
0.08	0.16	0.08	0.16	0.13	0.08	.27	.16	.2	.24	.2	.21	.2	.10	.08	0.13	0.10	0.19	0.20	0.23	0.15
547.29	0.13	0.08	0.13	0.09	0.08	919.9	.18	.14	.17	.23	.2	.31	0.19	.06	1000.00	0.11	0.11	0.20	0.19	0.15
1083.53	.10	0.08	0.17	.10	361.62	.25	.2	.14	.16	131.6	316.6	.23	0.13	.12	955.90	0.09	0.20	1000.00	0.22	0.25
1041.36	0.09	964.53	0.13	316.03	0.08	.18	.15	.75	.19	.21	.19	648.5	0.11	.14	0.37	0.05	0.13	0.21	0.25	0.16
0.06	0.14	.10	819.84	0.12	0.11	.37	.15	.22	.18	.23	.16	619.9	0.09	.06	.1	0.07	0.12	0.24	0.25	0.16
0.07	127.27	0.14	1156.51	0.11	638	.23	.14	824.6	.2	79.69	.19	219.1	0.09	1.87	0.07	0.12	0.11	0.19	0.16	0.96
485.12	28.47	894.15	0.11	0.09	852.03	.24	.16	.14	.52	.2	512.7	.22	0.08	.03	0.07	0.09	0.17	0.18	0.24	0.19
0.14	151.04	.10	0.13	0.11	0.09	.24	.2	.86	160.7	176.9	.23	.19	0.06	.12	0.08	0.10	0.12	0.23	0.27	0.19
.10	0.12	0.09	0.09	0.07	0.13	.18	.11	714.3	.2	69.77	.19	.21	293.94	.09	125.40	0.13	0.15	387.3	0.22	0.18
0.11	0.09	0.09	0.13	0.14	0.16	.23	.18	.11	.21	.2	.25	.31	0.15	.07	424.10	0.10	0.13	0.23	0.24	0.14
.10	0.17	0.15	0.17	0.09	0.11	519.7	.1	.19	.16	.25	.22	.26	0.09	.09	0.16	0.09	201.10	0.22	0.23	0.12
.10	.14	0.08	0.14	641.84	.20	.21	.17	.2	.16	.21	.23	.2	0.11	.05	0.10	380.80	1000.00	0.28	0.26	0.18
0.11	.1	0.09	0.14	0.11	0.12	250.78	.18	.18	.16	.18	.2	.33	0.21	.07	0.12	0.09	0.18	0.21	0.28	0.17
0.11	.24	0.09	0.23	0.15	0.11	0.08	.16	163.5	.16	.2	9.68	.24	0.11	.07	0.12	0.13	0.12	0.22	0.27	.3
0.58	.2	0.11	970.88	0.09	0.09	0.09	.14	1000	.23	.23	82.56	.19	0.13	.3	0.14	0.07	0.15	689.00	0.24	0.18
0.08	1000	0.23	810.82	0.11	0.11	583.56	.29	.4	.2	.42	.21	.29	0.19	.08	0.07	0.18	0.10	105.20	0.30	0.16
0.08	.16	.10	0.17	628.58	0.06	.10	.16	.13	.16	.19	.24	.33	0.13	.09	0.13	0.13	0.10	0.20	0.22	864.90
782.85	.21	0.13	0.12	0.08	0.12	0.13	.16	.13	.82	.19	193.4	.32	0.08	709	0.08	0.13	1.06	0.17	0.22	0.15
0.09	.22	0.09	.20	.24	0.08	510.86	.23	.14	.22	.16	.25	.22	.11	.07	0.08	0.11	0.15	0.17	1000.00	0.18
317.56	.29	0.08	0.14	.3	0.09	0.09	.17	.18	.2	2.61	.19	.16	0.11	.1	0.07	0.13	0.22	0.19	0.24	0.18
0.08	.13	640.6	0.14	1000	.10	0.07	.18	.23	1.19	.21	.18	.85	0.16	.11	0.07	0.07	0.26	0.21	0.23	0.15
0.08	.19	0.09	0.16	.34	0.07	199.07	.19	.19	.17	5.08	.24	.21	0.06	.1	0.10	0.11	0.13	0.25	181.50	0.18
0.11	.18	0.13	0.16	.23	0.08	968.75	322.9	.18	.25	.3	.18	.35	0.24	.14	0.10	0.12	0.15	219.20	.27	0.19
0.13	.18	0.11	0.11	.71	0.52	0.11	.31	.27	.16	.18	.2	.27	0.18	643.2	3.16	0.07	70.14	0.19	.27	0.19
0.07	.81	0.09	0.12	.21	0.08	0.11	.24	.28	.14	1000	.13	.36	1061.7	.06	0.11	0.12	0.13	0.27	0.27	0.16
0.09	.31	0.14	880.17	.24	655.48	0.08	.1	.29	.23	.2	.16	.22	0.07	797.9	0.08	0.10	278.70	163.10	0.24	0.20
0.07	.23	0.08	0.11	.23	0.13	0.12	260.4	1.33	.21	719.4	0	.24	0.12	.1	272.6	0.11	0.10	0.25	0.23	0.22
0.08	.16	0.13	1131.69	.21	0.08	0.09	.16	.17	.19	.25	.23	357.4	0.27	.06	0.67	0.13	0.12	0.25	0.27	0.21
965.52	.17	0.11	0.17	.2	671.46	534.08	.14	.23	.21	.16	257.9	.44	1.26	.07	0.14	0.11	0.16	0.26	0.25	0.17
0.07	.17	0.11	.10	.44	.10	0.07	.51	.2	.22	.21	.15	.13	0.11	.08	0.14	0.06	0.14	0.28	0.26	138.70
0.11	.14	0.13	.10	.25	0.08	0.11	.2	.13	.19	.18	.22	.24	0.08	.09	0.11	0.13	0.12	0.19	0.26	0.14
0.12	.18	1032.97	0.13	106.1	534.45	796.49	.19	.15	.22	.17	5.62	.35	0.12	1.63	0.17	0.12	0.11	0.19	0.23	0.22
0.08	.16	.10	0.12	.22	521.13	0.15	.12	.15	647.9	.26	0	.21	0.44	.09	0.08	0.07	0.09	0.23	.25	0.21
.10	.17	0.13	0.16	.26	0.09	0.11	.2	.18	1000	.16	.1	.74	0.08	.09	0.16	0.11	0.10	0.29	0.22	0.17
0.09	.25	0.16	0.15	.22	0.08	0.07	.15	0.45	.19	.19	451.6	.45	.10	.1	0.11	188.60	0.17	0.23	0.24	.17
0.12	.21	470.31	779.97	669.8	0.09	0.12	.19	0.13	.21	.19	.26	0.34	0.08	.11	0.10	0.09	245.20	0.22	0.24	0.23
.10	382.6	.10	916.89	.19	0.13	0.09	1.06	475.66	.19	529.1	.07	.12	0.07	.09	0.10	0.11	0.52	0.38	0.23	0.13
0.13	.16	542.01	374.08	.26	.10	0.15	.13	0.08	.19	.19	.23	146.2	0.14	.07	0.13	0.11	0.14	0.17	0.26	0.11
373.36	.15	875.6	0.19	.34	476.76	239.81	.14	0.06	.28	.17	.13	.27	.10	.07	0.13	0.12	0.11	0.28	.21	0.19
1050.1	.15	0.07	.10	.27	0.13	0.13	.21	0.09	.2	.21	.21	.25	638.78	.12	0.14	0.10	0.10	0.21	0.27	0.14
.10	.19	0.07	0.12	.22	0.08	0.08	.15	885.86	.38	1000	.21	746.4	0.13	.09	710.70	0.12	0.14	0.23	0.26	0.18
0.08	.13	0.09	0.47	.26	.10	0.11	.26	0.14	.21	.22	.24	.26	0.07	.1	0.11	0.10	1000	0.18	0.24	0.18
.10	.15	0.16	1007.7	.22	.10	512.47	.15	891.91	.23	828.6	636.4	.14	0.08	.3	0.10	0.13	0.15	0.22	0.25	0.16
0.08	.18	0.13	906.2	.2	395.07	0.17	.17	0.12	.24	.23	.24	.26	.16	.08	0.08	0.10	0.11	0.18	0.24	0.16
0.09	.26	0.13	0.12	.23	0.12	0.07	.17	0.09	.19	.25	.19	.15	.10	.1	405.90	0.15	0.14	0.23	0.24	0.28
838.9	.19	.10	0.13	.27	0.14	0.07	.18	0.06	.23	.16	.19	.15	0.15	.05	239.40	0.13	.18	0.23	0.24	0.20
0.09	.21	0.11	0.09	.23	720.79	0.13	972.2	0.12	.24	.19	.19	.3	0.06	.1	0.13	0.10	.13	0.19	0.25	0.16
887.84	.12	.10	0.14	.23	0.15	0.11	.16	0.11	.23	.18	.3	.28	0.09	.07	0.10	0.07	.15	0.22	0.28	0.17
0.08	.17	0.11	0.25	.21	471.52	775.83	.19	0.19	.16	.18	0	.24	0.15	.09	0.08	0.16	.08	0.17	0.26	0.17
484.38	.17	217.85	0.11	.23	0.17	.10	.17	0.11	.19	.18	.22	.19	.07	.1	0.14	0.11	0.43	0.23	0.29	0.19
0.13	.18	0.12	0.23	.22	23.63	469.8	.19	.20	.19	.39	.24	.19	0.13	.08	76.08	0.11	568.3	0.21	0.25	0.15
0.09	.17	0.12	0.19	1000	0.09	0.13	.21	0.19	.25	.23	530.2	.22	0.06	.12	.08	0.09	.13	0.23	1000	0.16
0.09	.21	1188.02	0.13	41.55	.18	0.16	.2	0.07	.22	.2	.29	.16	0.13	.08	0.11	0.11	.13	0.20	0.25	0.15
0.08	.17	0.14	0.12	.22	.17	0.12	.17	107.31	.2	619.2	.22	.85	0.07	.14	74.12	0.10	.11	0.23	0.25	0.21
0.17	.19	811.1	0.13	436	.16	0.09	.30	0.19	.19	.19	.2	.15	0.05	.11	0.12	726.90	.11	0.20	0.22	0.20
0.09	1.09	0.11	0.11	65.48	190.7	0.07	.10	0.09	.2	.24	.14	.2	0.08	104.1	.04	129.00	.1	0.19	0.27	0.48
.10	.22	.14	0.16	490.7	.22	0.12	0.06	0.29	.22	.2	.3	.21	0.18	.15	.09	0.10	.15	0.22	0.23	1000.00
350.99	156.4	.17	787.38	.26	.27	795.88	0.09	0.14	.22	.14	.2	.08	0.07	.1	.09	0.14	.13	0.25	0.27	32.05
0.12	.15	.22	.10	.31	.13	852.37	0.07	0.28	.22	.19	.21	237.8	0.12	1.06	.05	0.10	.14	0.25	0.27	0.19
0.13	70.73	.2	356.25	.27	.62	0.08	888.47	0.17	.21	.17	.45	.17	.18	.1	0.05	0.13	.14	0.19	0.24	0.15
0.08	.25	.16	843.12	1.87	.25	0.13	0.08	0.07	.18	.19	.19	.16	0.11	.1	0.11	77.02	1000	0.23	0.23	0.16
0.11	.19	.18	774.56	.22	.55	0.09	0.08	0.18	.24	.21	.21	.3	0.07	.09	0.05	0.07	.11	0.20	0.27	0.19
.10	.17	251.7	0.19	530.6	.15	0.08	0.07	0.08	1000	.22	.24	.22	0.13	.11	0.26	0.14	.18	1000.00	0.24	0.22
0.13	.17	.17	0.11	482.1	.16	0.16	0.07	0.13	.15	.21	.19	.26	0.06	1000	0.09	0.06	.18	0.23	0.25	285.50
11.96	225.3	.18	678.06	.23	.17	.10	0.09	0.08	.21	.19	.24	.35	0.17	194.2	0.11	0.08	.11	0.24	0.26	0.22
0.12	.23	620	0.13	.26	501.9	153.9	0.12	0.13	.2	.2	.18	.18	1.52	.07	.11	537.70	.16	0.22	0.21	0.21
0.09	.31	.15	0.09	.26	.19	0.09	0.09	0.08	.21	289.2	.41	.25	0.14	.08	0.07	0.08	.09	0.30	0.20	0.19
.10	1000	.18	0.21	.21	.27	0.15	0.07	0.14	.27	.21	.25	.3	0.09	.11	0.09	0.12	.12	0.24	0.25	0.22
0.11	1.19	161.6	1107.81	.27	.18	0.11	0.05	0.08	.19	.19	.22	.28	0.04	.13	0.11	0.15	.12	0.24	0.31	0.21
0.11	125.3	.23	0.18	0.64	.17	365.43	0.08	0.18	.15	.22	.23	.28	247.9	.06	0.10	0.09	.18	0.21	0.26	0.16
.10	.21	.2	.10	59.66	.16	0.16	0.16	363.46	.2	488.6	.23	.14	.09	.06	145.00	0.11	.14	0.17	0.28	0.13
0.12	.27	.17	427.14	.23	.2	0.08	478.22	479.61	.23	.18	.61	257.3	0.11	.11	0.08	0.13	.2	0.18	0.20	0.19
0.12	.29	4.15	0.23	.27	.25	0.15	0.08	0.12	.23	.21	.29	.16	.10	.16	0.08	0.10	1000	0.26	0.28	0.16
0.07	1	.14	462.83	.24	.2	0.09	0.06	0.26	.22	.22	.22	.14	0.07	.11	0.12	0.09	.13	88.27	0.28	0.17
.10	1000	.19	0.14	.22	.16	0.12	0.07	413.79	.26	.17	1000	.25	0.09	.1	0.09	0.12	.11	0.18	0.23	0.22
396.77	.55	.14	0.19	143.2	.28	0.13	558.04	719.91	.22	.19	.18	141.2	0.22	.48	157.30	0.16	.09	0.22	0.22	0.20
0.12	.26	10.22	0.14	.26	.17	0.11	0.15	0.12	.22	.75	.19	.25	0.07	.12	.1	0.10	.14	0.20	0.27	0.22
0.12	.23	.15	728.57	.22	.21	0.12	0.17	0.14	.18	.05	.22	.27	0.08	.12	0.08	0.12	269.7	0.22	0.25	0.14
432.68	.2	.19	0.14	.14	.22	137.39	0.08	0.08	.22	.17	.22	148.2	.07	.15	0.28	72.98	.11	0.21	0.25	0.22
0.08	289.1	4	0.16	.17	.17	0.09	0.06	0.09	.17	.2	.25	.28	0.16	.08	0.08	0.13	.15	168.80	0.20	0.19
880.3	.19	.18	0.14	.15	1000	24.36	0.21	.10	.19	.21	.23	.26	.10	.05	29.38	0.14	.1	0.22	0.23	0.19
.21	111.1	216.6	0.14	.17	.28	0.09	0.06	0.06	.2	.18	.32	.16	0.07	.07	0.12	0.08	.17	0.24	0.27	0.17
.31	.29	.16	0.15	.2	.17	0.09	0.09	0.15	.22	.21	.18	.16	0.22	.17	0.09	989.90	.2	0.25	0.23	0.24
.17	270.1	.2	435.07	.15	.21	.10	0.14	532.7	.21	.24	.15	0.08	0.14	.06	0.07	0.14	.13	0.19	0.25	246.50
1000	.2	.17	0.15	.16	.2	0.13	0.12	0.08	.2	246	.23	408.2	.11	.3	0.07	0.10	0.16	0.21	0.23	0.19
.21	.17	.18	0.17	.22	.17	0.14	219.82	509.3	.16	.17	.87	.22	.19	.08	0.11	0.09	1000	311.70	0.29	0.14
.21	.18	.17	766.66	.19	.18	0.07	0.09	0.07	.24	327.7	.22	.23	571.1	.1	0.11	0.10	.08	0.78	0.24	.22
0.47	.2	.18	0.09	.19	.14	0.07	0.07	751.7	.19	.25	.22	.31	.08	.07	0.08	0.09	252.2	504.30	0.41	0.29
.28	1.09	.2	0.15	.21	.16	.10	71.15	384.45	.24	3.27	.24	247.1	237.2	.13	0.14	0.06	.14	0.24	0.24	270.70
.14	417.8	.18	0.18	.17	863.9	0.12	0.17	0.11	.23	.19	.38	50.74	.18	.13	0.07	0.07	912.80	0.22	1.23	0.27
40.51	.23	.14	0.11	.24	.18	609.63	0.06	0.08	.18	.23	.55	.12	.03	.12	0.09	0.13	437.40	288.80	0.22	.21
.18	.35	512.8	0.11	.25	.17	0.13	0.09	5.28	.18	.18	.2	.25	.09	.14	0.09	118.40	.16	0.24	0.24	.23
.25	.13	.29	0.16	.21	.17	507.43	0.07	0.22	.18	.22	1.19	.29	.07	.1	721.70	0.06	.15	0.23	0.26	0.26
.19	.14	550.1	0.12	.18	.16	.22	760.75	0.06	.16	.23	.22	.17	.18	.15	0.11	0.16	.16	0.24	0.26	0.22
.34	0.06	.16	0.09	.27	.15	.25	0.06	0.09	.12	11.42	.27	1000	296.6	723.4	0.07	0.08	.09	0.17	0.22	0.16
.18	0.09	.91	0.09	.22	.18	.19	.10	.10	.2	.18	.51	.17	.08	.1	0.07	0.08	.1	0.19	0.22	676.00
397.6	684.43	.24	0.14	.26	.19	830.7	0.08	0.09	1000	.21	.28	.2	1000	.08	0.08	0.25	.14	0.15	0.24	0.17
.2	589.86	11.99	.10	.26	.74	.25	0.07	757.61	.21	.21	362.9	.16	.07	.13	0.20	0.13	.11	0.23	689.70	0.21
348	722.2	.19	.10	.21	.19	.25	0.06	0.08	.22	.19	.25	.24	236.4	.11	0.16	0.13	.19	0.22	0.31	0.19
171.2	0.07	13.9	.10	227.6	.17	.2	0.09	0.11	.21	.24	.3	.17	.57	.3	.12	0.13	.19	492.80	0.23	0.18
.16	0.08	.28	0.12	.36	.16	.25	0.08	0.09	.24	.15	.2	.25	.16	.11	.09	0.11	.13	238.70	0.26	0.17
585.8	665.05	.22	.10	.5	.17	.36	0.05	0.13	.23	.2	89.23	283.8	232.9	.13	.15	0.08	.13	.21	0.23	0.17
.18	0.09	1.67	107.3	.26	.3	.23	0.08	0.11	207	.2	.19	.27	375.1	.13	.09	0.08	.12	368	458.20	0.31
.29	.10	.23	1000	.23	9.58	.17	0.09	.10	.21	.21	.21	.18	.19	.13	.12	736.30	.12	275.3	0.23	0.37
.26	0.24	1.48	.18	.21	.16	646.4	0.09	0.08	.26	.19	.22	.23	.12	.13	.1	0.11	.11	0.33	10.02	.23
.29	.10	.56	.21	.22	.23	.18	0.09	785.94	.22	.21	1000	.24	.07	.12	.05	0.10	.09	0.20	0.29	0.34
.18	0.14	.19	.18	.22	.22	98.9	0.08	0.13	923.6	.19	.24	.26	.53	.08	.08	0.12	.11	0.21	0.31	218.20
1.25	0.08	.17	.16	.24	.19	.49	0.11	0.22	.54	.2	.23	.13	.8	.08	0.08	0.10	441.30	0.20	0.33	0.19
.18	.10	.22	.16	179.5	718.8	.28	0.06	0.08	.2	.21	.22	.15	2.29	.13	142.00	0.11	.18	0.19	0.27	0.23
.24	0.09	2.61	.2	.22	.26	.33	0.05	55.37	.23	272.3	925.2	.16	.15	.14	0.12	0.13	171.90	0.21	1000.00	0.19
.31	0.14	.23	.17	.36	1000	92.34	0.09	0.15	.13	.21	357.5	.16	.06	.12	0.08	0.12	.14	0.27	0.23	0.24
.17	0.24	.2	.2	.43	.19	.23	0.06	0.14	.21	.17	.48	.26	.05	713.1	0.10	0.12	.14	0.22	0.24	0.20
.23	0.09	.18	142.9	.23	.18	1000	0.12	0.08	.22	.2	.23	.24	.18	.08	0.87	0.13	.09	0.25	0.26	0.27
.16	0.12	.17	.23	.18	.17	.18	0.08	691.89	.19	.27	.26	.21	.06	845.9	0.11	0.11	.15	0.18	0.27	0.18
.27	0.09	.18	.22	.39	.26	.25	618.12	.14	.22	.13	.2	.31	.07	468.7	0.10	0.12	.14	0.18	0.25	0.15
.45	0.09	.26	.21	.21	135.3	.27	0.12	.16	.19	.18	.18	.22	.13	.06	0.08	0.10	0.69	0.18	0.29	390.20
.2	0.12	.18	.19	.24	.27	.24	435.97	.13	.22	1000	.19	179.1	.13	.11	0.11	0.10	.03	0.32	0.20	0.66
.14	0.08	1.02	.33	.22	.19	4.3	.10	.16	.22	.21	.19	.31	.07	.06	0.09	0.18	.14	0.24	0.26	0.21
.42	0.08	186.6	.15	.26	6.33	.28	0.09	.17	.19	.21	2.74	.21	.09	169.6	0.16	0.11	.16	0.21	0.25	309.10
.25	0.07	.18	.2	.24	.16	.25	0.08	.14	.2	.15	.42	.29	.04	.09	0.11	0.14	.1	0.20	0.23	0.14
.23	0.08	.27	376.7	.24	.21	.2	0.12	.15	.22	1000	.27	.17	1.76	.13	0.11	0.11	.13	0.19	679.60	0.29
.16	0.07	.17	.24	.21	778.7	1000	749.56	.17	986.7	.21	.24	.17	.06	.1	0.11	0.06	.12	0.17	0.23	0.22
.2	.10	.62	.22	.21	.29	.22	0.05	.16	.2	.18	164.3	.25	.1	.14	0.09	0.11	.16	0.20	0.20	0.18
950.4	.10	.65	3.76	.19	.21	.31	.20	.18	.24	.2	6.81	940.3	.13	.07	0.07	0.09	.12	0.21	21.97	0.18
.17	0.06	1.17	.32	.26	.26	.26	0.08	.17	165.8	376.8	.28	.94	.04	.09	0.10	0.08	.12	0.18	0.29	0.17
.26	0.11	.16	.26	.22	.19	.23	0.08	.19	.2	.2	.22	363	.07	.06	.12	0.13	.18	0.16	0.27	0.18
.25	0.09	827.8	.21	.19	1.36	.2	0.06	.17	.22	.2	.31	391.3	.07	.49	0.07	174.80	.18	0.21	0.25	0.20
409.3	0.09	.19	1000	.21	.24	.22	.10	.14	.23	.22	1000	.22	.06	.09	0.19	0.10	.15	0.22	0.23	0.34
.62	0.09	162.8	.21	275.6	46.03	.26	736.27	.17	1.15	.46	.91	.15	.01	.04	0.04	.08	.15	0.19	0.21	0.19
.22	0.14	1000	.17	297.4	.15	.47	560.3	.17	.19	.23	.22	.17	.12	.12	0.08	0.11	.11	0.28	0.25	0.32
.48	0.08	909.6	.33	.2	.21	.23	0.08	.12	.22	.2	1000	.29	.11	.09	0.12	0.16	.16	0.21	0.22	0.25
1.06	0.09	.14	.27	.22	.24	1.33	0.14	.12	.19	.23	.18	.16	.95	.08	0.08	0.09	0.10	0.11	0.26	0.21
.19	0.11	.29	4.5	.22	.18	2.39	0.15	1.75	.2	.21	.23	391.3	.37	.07	0.10	0.08	.14	0.23	0.33	0.75
.23	608.8	.2	.26	1000	.16	.21	460.48	.16	.21	.21	.4	674.1	.11	.15	0.10	0.18	.14	0.22	0.23	.21
.12	535.56	.19	.25	.27	.18	.23	0.08	.15	.18	.19	.25	.26	.14	.13	0.11	0.14	.12	0.28	771.7	.24
956.3	0.14	1000	.19	.21	.17	.22	.15	.14	.2	.16	.18	.26	.16	.09	534.30	0.14	744.60	0.23	0.18	.22
.24	.10	237	.18	.36	.18	.24	.17	.16	.2	.2	.39	.19	.16	.12	1.35	0.11	77.71	0.22	0.23	98.78
.15	273.95	.58	963	.28	.17	.21	.15	.2	.21	.19	.18	.23	.16	323.1	0.09	0.11	.22	0.26	0.53	0.16
.48	0.12	.18	.57	161.4	.15	.3	.19	455.2	.22	16.68	.2	.2	215.7	.13	0.09	0.14	.13	0.18	0.28	0.16
71.75	0.08	336.7	175.5	.21	.19	73.79	686.9	.15	.26	.19	.21	.16	87.98	.13	0.12	0.04	0.12	0.23	466.60	.25
.25	680.41	.2	489.3	159.4	.21	236.6	.17	.15	.22	.2	.23	.21	.07	.1	0.35	0.11	0.16	217.80	0.23	.26
4.53	0.18	.19	.34	.21	.17	.34	.16	.17	153.9	.17	.19	.2	.07	.12	0.06	0.13	0.16	0.21	0.25	.21
.24	429.44	.31	.2	.21	.15	.3	.18	.34	1000	542.2	.2	.23	.08	.1	0.07	0.07	0.17	0.22	0.22	.23
.23	0.11	.18	.48	.66	.16	.34	.15	.19	.24	.2	.22	.18	.07	.11	0.12	0.13	0.16	0.44	0.29	0.28
.33	315.07	.21	77.86	.18	.19	.25	.19	.15	.18	.22	.2	.26	.12	.09	0.06	0.11	0.17	0.21	0.24	0.25
.34	0.06	.4	.14	.25	.25	.24	.19	.18	1000	.22	300.9	.22	.21	.06	0.14	0.10	0.15	0.25	0.23	0.30
160.9	.10	0.14	.26	.24	.17	.24	.17	.32	.24	.32	.2	.29	.05	.13	0.04	0.23	0.14	.22	0.24	0.35
147.8	0.09	700.34	1000	.39	.23	.46	.71	1000	.36	177.2	.18	.19	.09	.08	0.08	0.09	0.24	.24	0.32	0.22
830.40	620.03	0.12	.19	.63	.2	.2	.16	.21	.24	.33	.21	.16	.14	.09	0.13	0.08	0.09	.19	0.26	0.24
.24	0.26	0.12	1000	.03	.18	.21	.16	.2	.42	.61	.21	.24	.1	.06	0.10	0.11	0.15	0.23	248.50	0.26
.2	0.19	.10	358.9	.22	.26	.36	.16	53.99	.25	.21	202.1	.56	.08	.04	0.08	0.09	0.14	238.30	0.22	181.10
.22	0.09	0.14	108.5	164.3	.22	0.13	.18	.14	.24	.22	.2	.92	.05	.1	0.10	0.06	0.16	0.21	0.24	0.35
.26	0.12	0.12	.26	.64	.22	0.11	.96	.16	.33	.16	.22	.26	.07	.1	0.09	0.18	0.14	0.19	0.27	0.26
461.2	0.13	0.09	.17	.21	.24	0.15	.17	425.6	92.91	70.54	.2	118.7	.08	.11	0.12	0.07	0.14	357.60	0.25	0.18
543.3	102.33	0.14	0.15	2.76	326.7	0.12	.19	301	.26	.2	.51	.32	.07	.36	0.11	0.03	0.15	0.15	0.17	0.27
541.9	0.08	0.13	0.13	406.8	119.1	0.09	.15	413.6	.24	.42	.28	.14	.02	.1	395.10	0.07	164.00	0.22	0.24	0.27
1000	0.08	0.09	0.16	.21	.18	0.14	.16	.18	.28	.17	.22	.19	.09	.16	0.10	0.09	0.14	0.25	557.00	0.28
.21	0.13	0.14	.10	.23	4.72	0.09	.49	.14	.21	.18	.21	.09	210.5	1000	0.07	0.10	0.15	0.24	0.24	0.21
.21	0.09	0.12	0.15	.22	.18	0.11	.13	1000	.19	.21	.22	.29	.08	.15	0.09	0.09	0.17	0.27	.23	0.25
.23	.10	0.12	.20	.19	.18	0.09	.15	.10	.24	.18	.18	.2	.1	.1	0.11	0.12	0.16	0.22	0.22	0.25
.2	0.07	0.09	630.1	1000	.2	.10	.2	795.56	.16	.69	.21	.28	.05	.08	0.12	0.10	0.12	0.20	0.27	525.10
.21	.10	0.09	.20	.22	.12	0.07	.16	0.13	.19	827	.17	.1	.12	.07	0.07	0.06	0.18	0.26	0.28	0.27
.58	0.08	0.12	0.13	.23	.22	0.13	.26	.30	131.4	332.4	.24	.21	815.9	.09	0.10	0.09	0.12	0.28	0.26	0.25
365.5	0.07	0.11	1.79	.33	.14	791.77	.19	0.13	.24	813.4	.25	.26	270.1	86.77	0.08	0.89	0.47	0.22	0.22	0.31
.8	0.07	.10	0.15	.44	.15	777.6	.22	327.78	.24	.19	.17	.18	813.7	.09	0.09	0.18	0.12	0.20	0.26	0.25
.19	0.09	0.11	1242.02	.25	160.8	0.12	.12	0.12	.33	.24	.29	.27	.11	.1	0.14	0.14	0.15	0.25	0.31	0.18
.26	.10	0.11	0.09	.25	.17	0.14	.18	0.09	.25	.2	.22	.27	.06	.05	0.09	0.25	0.16	0.28	0.35	0.24
.24	0.11	0.12	0.08	.2	.22	0.07	.19	0.09	.16	.2	.18	1000	.07	.06	0.12	0.13	0.12	0.24	0.27	0.24
.22	0.08	.10	0.13	.28	254.7	0.09	.16	261.41	1000	.21	144.4	.19	.06	396.2	0.07	115.00	0.16	0.23	0.28	0.23
.21	0.11	0.14	0.11	2.67	.22	0.09	406.3	0.17	912.3	.25	.21	.26	.54	.11	0.01	331.30	0.22	0.22	0.34	0.28
.18	0.11	0.12	0.11	.25	290.6	.10	.16	0.06	660.9	.22	.22	181.5	1.83	.08	2.09	1000.00	0.28	0.21	0.22	0.28
173.4	686.12	0.13	0.09	.25	.22	671.63	131.3	699.58	267.9	.26	.21	238.6	108.2	.08	0.12	0.14	0.20	0.26	0.25	0.24
109.40	0.13	0.16	0.16	.21	.23	562.91	.34	0.09	.22	.22	.2	.29	.23	1000	0.10	0.06	0.16	0.24	0.25	0.25
.2	566.67	972.56	0.13	.26	.23	0.15	.23	0.18	.53	629.6	.18	.13	.11	.1	0.07	0.12	0.23	0.28	0.30	0.30
.23	0.13	0.11	0.21	.28	.17	0.08	.23	0.17	1000	150.2	.2	.29	.18	.1	0.11	0.19	0.25	0.22	0.23	0.26
.21	.19	0.17	0.09	.33	.19	423.69	.18	224.93	.22	.46	.19	.16	292.7	.08	0.09	687.60	0.16	0.21	1000.00	869.30
.22	.18	0.08	0.14	.37	2.47	0.08	.2	0.23	421.1	.2	970.7	.18	.28	.09	0.07	0.11	0.13	0.33	0.26	0.29
.19	.21	0.09	1167.48	541.3	845.2	0.09	.16	0.12	.19	.16	3.32	.17	867.9	.1	0.14	0.12	0.15	0.28	0.25	0.26
.2	.3	.10	.20	3.59	125.3	0.09	475.5	679.72	.22	.19	.29	501.1	.06	.09	0.12	0.09	0.15	0.23	0.26	0.26
5.73	.21	.10	0.11	.23	.2	418.68	.19	0.14	.34	695.9	.2	.37	266.4	.1	0.08	0.15	0.10	228.80	0.24	0.28
.26	.17	0.18	0.18	.25	.17	0.07	.19	0.26	288.8	.2	.29	.28	.36	.06	0.08	0.11	0.14	0.20	0.26	817.50
.32	.28	0.15	0.17	.21	.19	0.09	.14	0.13	.22	.2	.19	.26	.2	.07	0.13	0.18	0.08	218.80	380.40	0.26
.22	.26	0.14	0.72	.27	436.9	0.07	.20	0.19	.22	.25	.24	.21	.11	.07	185.30	0.09	0.23	367.80	0.25	676.20
.18	16.01	0.13	0.14	.21	.2	535.07	0.12	0.11	.24	.2	.21	202	.1	.09	0.07	0.11	0.25	0.28	0.27	0.30
.29	.24	0.13	.10	.21	1000	0.09	0.11	0.15	.62	.23	.21	.25	.07	.1	0.11	0.11	0.20	0.22	0.26	0.25
.15	363.6	0.08	0.15	.27	.17	.10	0.09	0.08	.21	.21	.28	.19	.06	180.2	.6	0.12	0.11	0.29	0.27	0.25
5.69	306.5	0.13	303.36	.27	.28	0.08	0.07	437	.22	11.44	1.6	.26	.04	623.5	0.13	231.30	0.18	0.19	0.49	0.23
.25	.2	.10	0.15	.26	.2	0.11	0.08	.10	.2	.2	593.3	211.2	132	.14	0.12	0.12	0.19	0.25	0.24	0.25
.18	.22	388.49	482.48	.43	.14	500.25	0.09	0.11	.28	.21	.42	232.4	.07	.09	0.14	0.09	277.30	0.32	0.27	0.26
.2	.17	0.09	.10	.23	.3	402.86	0.13	0.09	.19	1.11	.3	.28	.06	.08	0.12	0.14	0.13	0.22	0.22	115.60
.21	.25	0.22	0.12	874.6	.15	624.74	.10	0.11	.22	107.1	.23	.26	.07	73.81	1.54	0.09	0.15	0.29	0.22	1000.00
.18	.17	0.11	0.16	.32	747.6	746.03	0.09	0.06	.19	.22	.22	.21	.09	.15	587.10	0.13	0.11	0.24	0.28	0.27
.23	.24	0.14	0.17	.33	.26	0.13	0.47	0.12	.19	.22	.18	.23	.16	.07	1000.00	0.11	0.15	0.23	0.33	0.29
.2	.17	0.11	0.17	.3	.26	693.49	0.11	275.07	1000	.25	.23	660.4	.06	.07	0.07	13.78	0.15	0.25	0.26	0.27
.33	.17	0.13	0.14	.35	137.6	0.12	0.09	0.22	.25	.19	.2	.14	.09	.1	0.10	0.07	0.12	0.27	294.80	0.37
.21	.13	0.13	0.12	.19	.34	0.13	0.15	.10	.22	.19	.21	232.2	.08	136.5	0.08	0.10	0.14	0.23	0.22	0.28
.2	.29	.10	312.16	.21	.15	774.69	0.06	0.09	259.5	.2	.21	.19	971.5	.08	94.95	0.09	0.20	0.20	0.26	0.24
.15	.13	.10	1019.15	.2	.22	0.17	865.58	0.07	.25	.19	.3	.21	.09	.12	0.07	0.10	0.16	0.22	0.21	0.21
.24	.21	0.14	.10	1000	.28	403.61	.10	0.16	82.06	650.1	.2	.29	.12	.15	0.10	0.11	0.19	0.24	0.27	0.24
.21	.19	0.11	726.05	.18	226.8	0.14	0.09	0.22	.22	.18	869.6	.22	.1	.16	0.10	0.11	0.09	0.29	296.20	0.22
.18	.19	0.11	594.54	.14	420.8	513.7	0.12	0.06	.31	.21	.28	1.39	1000	.11	0.07	0.11	0.17	0.23	0.25	0.20
.23	.21	0.08	822.73	.26	2.34	0.13	0.07	.10	555.7	.21	1000	.16	.08	337.4	0.20	0.09	0.15	0.18	0.32	0.27
.4	.29	0.08	1076.08	.24	.25	674.59	0.09	0.07	.18	.15	612.4	.78	1000	.1	0.11	0.11	0.22	0.32	0.26	147.60
.27	.22	.10	47.52	.28	.77	0.07	575.86	315.86	.21	.21	.24	.15	355.3	.1	0.20	0.16	0.21	0.22	0.29	0.22
.24	.31	0.12	0.11	192.5	.19	.10	0.09	0.12	.21	1000	.23	.21	.07	.09	635.20	0.04	0.24	0.27	0.26	0.28
.22	.15	0.09	980.94	.2	.27	0.12	.10	0.08	103.7	580.7	.25	.21	.04	.13	761.10	0.08	0.22	0.24	1000.00	0.27
.21	.28	.10	0.21	.17	.55	.10	849.85	.10	.23	.16	.18	.22	.1	.08	0.09	.14	0.21	0.22	0.27	138.10
.26	.17	0.13	0.16	.23	.18	0.07	0.09	0.12	.21	.21	.18	.18	.08	160.2	0.40	0.07	275.90	0.22	0.27	0.28
2.08	.18	0.12	0.12	.25	732.6	0.09	0.06	.10	184.3	.22	.21	.83	.12	.09	0.19	.07	0.19	0.21	0.30	0.21
.27	.15	963.7	.10	.23	.18	0.09	0.09	0.11	.19	.21	.21	.29	854.3	.11	233.60	0.05	0.26	0.25	0.24	0.28
.31	.29	0.13	.10	2.77	.22	0.08	987.47	.10	.14	.19	.23	.27	.13	0.09	0.11	.11	0.26	0.22	0.23	.82
.23	136.1	0.09	0.22	.22	8.74	0.08	0.13	0.11	.22	.17	.19	.33	.38	.09	0.12	0.12	0.21	0.26	0.27	0.25
.18	4.59	0.08	1058.53	.21	.24	0.07	501.23	.10	.19	.2	.23	382.8	.08	.09	0.09	0.11	0.21	0.18	0.23	0.28
.27	.14	0.11	1.38	.22	.24	0.08	0.59	0.07	.23	.16	.23	.29	.07	.09	0.06	1000.00	0.22	0.25	0.22	0.21
2.66	.25	0.13	0.41	.21	.18	0.08	0.13	.10	.17	.22	.18	.26	.06	.11	0.12	0.11	0.16	0.18	0.25	0.23
.86	.48	0.11	0.24	.24	1.44	.10	0.09	264.92	.23	.24	.22	.25	103.5	0.09	223.10	0.08	0.18	0.28	0.21	0.25
.62	186.2	0.11	0.11	.29	.19	0.12	0.15	0.08	.23	.25	.21	.25	.09	.11	166.80	112.30	0.20	0.18	0.26	0.25
.44	.16	0.11	0.15	.2	.21	335.01	0.16	0.09	.2	.21	.15	.17	.56	.1	0.07	0.09	0.20	0.26	0.30	0.28
.6	.36	576.56	0.77	.21	.18	0.07	0.13	0.16	.21	.19	.21	.22	.1	.15	0.09	0.16	241.50	239.20	0.26	0.27
.31	.34	0.09	0.12	.24	.3	.10	0.13	0.22	.21	.22	.24	.28	.05	.1	0.14	0.07	0.18	0.24	92.75	0.32
7.19	.12	0.14	0.18	.32	.24	0.09	0.11	.10	.2	.24	.2	.35	.08	.1	0.09	0.11	0.25	0.21	0.24	0.28
1.54	.13	.10	0.12	.24	.18	478.99	0.09	0.12	.23	.19	.25	.33	.07	.07	0.08	0.05	0.21	0.24	0.21	0.24
.16	.21	921.39	0.11	.22	.16	0.08	0.08	0.12	.23	.28	.28	.2	.15	.11	0.13	.06	0.20	0.23	0.20	0.19
247.8	.23	0.09	.10	.2	.2	658.1	0.07	383.03	.21	.23	.23	.32	.1	0.11	0.06	0.09	0.18	0.23	0.24	97.53
.17	.14	0.09	0.13	294	1000	0.14	487.56	0.11	.18	.23	.23	.13	913.3	0.59	0.08	0.07	0.22	0.24	0.23	0.28
1000	.33	0.08	0.11	.21	.21	0.09	0.08	0.08	.21	.2	.18	149	.12	.14	0.11	0.14	0.23	0.27	0.35	0.23
1000	36.77	0.17	0.11	.19	134.6	614.12	0.09	693.13	.22	.2	.23	.25	1.66	.1	0.09	0.07	0.19	0.25	0.68	1000.00
.22	.21	.19	0.13	.22	.23	607.12	0.09	0.06	.16	.18	.27	.18	.03	.15	342.70	0.11	0.20	0.27	0.26	0.23
.23	2.78	246.1	0.12	.26	.25	661.37	0.13	495.86	.22	.21	.19	796.4	.13	.13	0.08	0.11	0.21	0.25	0.21	0.30
.19	.19	.26	0.12	.27	.2	512.17	0.15	0.33	409	1000	.31	.32	.09	.12	0.10	0.16	0.14	0.19	0.46	1000
.21	.18	.19	0.15	.22	.18	0.11	827.96	.10	.22	.19	.22	.23	.08	.15	0.09	1000.00	0.22	0.22	0.38	0.26
388.3	.26	.15	0.12	.24	.13	0.09	0.06	0.11	.33	.2	.22	.17	.07	.16	0.15	603.00	309.20	0.26	0.18	0.23
12.84	.95	.15	738.85	.26	.18	.56	0.14	4.1	1000	.17	.25	1000	.04	0.14	0.07	.07	0.22	0.22	0.23	0.28
.21	7.95	.14	0.15	.21	.21	.24	0.14	0.05	.19	.15	.22	.29	.09	.09	0.10	0.08	1000.00	0.25	0.29	1000.00
.26	.4	.13	0.15	.18	.2	.27	0.06	0.11	.23	.15	1000	.16	.08	0.13	0.17	1.49	1000.00	0.22	0.24	1000.00
.27	.17	.16	0.15	.25	.2	.25	0.07	0.14	.19	.2	.25	.42	.08	.12	413.30	0.10	0.22	0.24	0.30	0.26
.2	.14	0	0.12	.38	.19	.23	911.4	0.15	.18	.14	.18	5.77	.06	0.16	0.14	.11	0.19	0.27	0.25	0.26
.2	.24	228.6	.10	.52	0.25	.24	0.09	.10	155.8	.19	.21	.14	.05	.12	0.13	.09	1000.00	0.25	0.25	0.25
.21	.3	.17	0.14	.21	374.8	.23	0.13	0.07	.17	.19	.16	1000	.1	.11	242.50	0.09	0.24	0.23	0.25	0.25
5.05	.22	.22	182.15	.21	.17	.25	596.95	0.12	.25	51.95	.24	.56	.1	.09	0.07	.08	0.22	0.21	0.24	0.24
.22	.17	0	0.13	.25	.19	397.6	0.08	.10	.5	.21	.42	.34	.07	.13	0.22	315.80	0.22	0.24	0.26	109.50
.19	.17	95.83	0.22	128.5	.2	.24	0.13	.10	.25	.24	.21	473.3	.06	.19	0.12	.12	0.26	0.20	0.18	0.22
3.74	157.8	.18	0.12	1000	.25	.25	0.07	0.08	153.1	.24	245	.2	.18	.07	0.10	0.21	0.23	0.24	0.25	0.25
.33	0.23	.16	0.15	117.5	.2	.28	0.07	0.09	.21	.18	.24	.11	.08	.07	687.50	420.20	0.17	0.23	0.23	0.24
.34	0.08	.28	.10	.24	.2	.24	598.59	0.07	287.9	.19	205.4	.19	.11	.13	0.07	0.11	0.14	0.25	0.23	0.20
249.4	0.11	1.53	0.09	.34	.2	.23	535.15	.10	.21	154.1	.18	.16	.09	.09	0.09	0.10	0.20	0.28	0.26	118.60
2.08	0.18	.17	0.15	.81	479.6	1000	0.07	287.16	.21	.19	9.16	.17	.08	.08	0.10	0.11	0.19	3.28	0.26	0.24
.69	0.08	.29	941.9	.25	.23	.25	0.12	488.02	.21	.21	.23	.3	.1	0.12	0.12	0.07	0.20	0.21	0.19	0.24
.24	0.08	.26	0.14	.23	.14	.26	0.09	0.08	1000	.25	.31	1000	.09	0.06	0.09	0.10	0.20	0.21	0.25	0.23
.21	412.19	.16	763.14	.22	.19	.24	0.08	500.45	.28	.21	.19	.32	.12	.11	0.28	0.13	0.16	0.18	0.24	0.27
.18	0.15	.2	0.15	.23	.23	.2	.10	0.15	.21	.18	.23	.25	.06	.12	0.12	0.08	0.17	0.18	0.23	0.15
.42	0.08	.19	0.14	21.17	.22	1.48	0.07	0.09	.19	.24	.21	737.1	.06	.05	214.30	52.23	323.2	518.10	0.24	.25
.16	0.12	.18	0.16	135	.17	686.9	0.09	0.09	.22	.46	.23	.25	.05	.15	0.09	0.07	0.25	241.40	0.20	.24
.23	371.16	.34	0.13	.23	214	.22	0.13	535.94	.2	.26	.2	.16	.04	0.12	0.12	0.12	0.25	0.19	193.90	0.22
.18	0.09	.16	0.14	.2	.18	315.5	.10	338.39	.3	.22	577.2	.27	.11	0.16	828.00	0.13	0.25	0.23	0.20	0.24
.23	0.12	.16	0.17	.27	.17	1000	0.14	0.18	.2	944.3	162.7	.23	.12	0.16	0.09	0.14	97.55	1000.00	0.19	0.21
.19	0.08	.15	0.42	0.14	425.7	.18	0.09	0.09	.22	293.4	.25	88.41	.08	.11	0.09	0.12	0.23	0.21	0.23	0.26
219.3	.10	.14	0.15	0.12	.18	.28	719.32	0.11	.17	1000	.23	.17	.07	.13	0.11	0.07	0.22	0.12	0.23	0.23
.23	0.13	.16	955.48	.10	.17	.17	0.12	.10	.24	1000	.24	.26	.08	.15	0.05	0.13	0.18	0.22	0.27	0.28
.21	0.16	16.87	1041.78	.10	.19	.22	664.34	0.09	.18	692.6	.25	.21	667.8	.07	0.28	0.08	0.19	0.21	0.20	0.26
2.89	0.12	.16	0.11	0.12	.17	822.3	0.12	0.11	.21	.26	.22	.29	.09	0.04	0.16	0.11	0.22	0.19	0.22	0.27
.23	0.11	.13	0.11	.10	.19	.3	0.08	499.03	.18	.22	.22	.18	.09	0.14	0.10	0.10	0.20	0.20	0.26	0.31
.17	0.27	.16	0.11	0.12	1.65	495.1	0.07	706.05	.18	.26	.29	.18	.11	0.13	0.10	0.13	0.23	0.17	0.22	0.21
377.1	472.71	.16	0.11	0.11	409.2	.25	.13	0.11	.21	.18	.21	.11	.03	0.12	0.22	0.10	0.18	0.19	0.30	0.17
.24	0.09	.02	0.17	0.19	.26	.18	.56	0.07	.17	.21	.21	.24	.04	0.09	0.10	0.07	0.21	0.23	0.23	0.24
2.71	0.07	1000	0.09	.10	163.4	.22	.13	0.11	.16	.24	.21	.29	.07	609.00	0.09	.12	0.24	0.23	0.27	0.20
.21	0.19	.16	0.18	.10	718.5	.26	.2	.10	35.17	1.07	.69	.15	177.8	0.07	0.12	0.16	0.19	911.10	0.22	0.25
.17	0.14	.17	0.14	638.47	.22	.17	.17	0.14	.22	.2	.3	.3	.49	0.07	0.12	0.09	0.26	0.21	0.21	0.33
.17	0.07	.17	1064.95	0.12	230.4	.32	.19	.10	.22	.23	.13	.34	.06	0.03	0.10	0.10	0.27	0.20	0.26	0.23
.19	168.9	.24	0.17	0.14	.17	472.2	.16	0.14	.21	.24	.21	.17	.16	0.10	0.10	0.12	0.23	0.20	0.21	0.17
1.42	0.12	.15	.10	0.11	.19	1000	.17	0.06	433.8	.18	.21	.22	.12	0.09	0.07	0.86	0.30	0.25	598.50	0.20
.2	0.08	.13	0.11	0.13	296.8	.26	.24	0.07	.22	.16	.23	.12	32.31	0.11	0.11	0.14	0.18	0.16	0.22	0.20
.23	0.16	.2	791.75	0.15	.22	.22	.16	0.08	.2	.17	.2	175.1	.51	0.07	0.10	0.11	0.23	0.20	0.24	0.17
.3	.10	.18	852	0.16	.18	.23	139.4	.10	.31	.2	.21	616.6	.07	0.07	0.13	232.50	0.19	0.28	128.90	0.22
.19	0.09	.19	0.09	0.16	173.6	78.27	.18	0.13	.22	.19	919.6	.27	.07	0.09	0.18	257.30	0.15	0.21	0.32	0.21
.21	0.11	.17	1044.04	605.9	400.6	.37	.17	0.09	.23	288.3	.22	.2	.03	0.07	0.09	0.11	0.22	0.18	0.24	0.23
.2	566.57	.17	0.09	620.61	.21	.22	.16	469.48	.19	.18	.2	.2	.03	0.08	0.12	0.08	0.21	0.24	0.32	0.31
.21	0.25	.15	0.17	.10	.2	.19	.18	836.98	.23	.2	.19	.16	.06	0.08	311.70	0.05	0.19	588.20	0.22	0.22
.31	548.05	.19	0.22	.10	.17	.27	78.69	0.18	.2	.28	.21	.18	.07	0.10	0.07	459.10	0.20	0.69	0.30	0.24
.17	0.12	.15	864.39	0.13	.18	.22	.18	0.09	.24	.23	.27	.25	.08	0.13	234.50	0.16	0.17	220.20	0.43	0.20
.19	.10	.15	0.12	0.09	.14	.19	.15	0.14	.22	.15	.19	309.6	.1	0.11	0.09	0.06	0.17	0.22	0.27	0.21
.22	0.13	.37	0.15	0.14	.18	.14	.18	0.06	.24	.14	.23	.26	.34	0.13	0.13	0.11	0.19	0.23	0.23	0.25
.22	0.08	.17	0.12	0.09	.17	.21	.17	0.11	.18	.18	.2	.18	.07	0.08	0.14	0.09	0.22	0.27	0.24	0.29
.2	0.09	.16	0.12	0.11	.17	.23	.17	0.12	.16	.18	.21	.19	.1	0.08	0.10	0.12	0.19	176.30	0.30	0.21
.21	0.09	0.13	0.11	.10	.17	.25	.2	0.08	.22	.2	.24	.29	.11	0.13	0.10	0.10	673.20	126.50	0.22	0.22
.21	.10	0.08	0.09	0.09	.19	1.05	1.13	0.11	.2	.17	186.8	.21	1000	89.32	1000.00	0.08	0.20	0.18	12.66	0.23
275.1	0.14	0.08	125.63	0.12	.24	.34	.28	.10	.24	.22	.29	.11	.15	0.11	0.08	0.11	0.19	0.21	99.10	0.19
.28	6.35	0.12	312.16	0.17	107.2	.2	.3	0.09	.19	.22	.23	.18	.1	0.23	975.40	0.12	0.20	354.80	0.27	0.29
.18	.10	0.09	.10	0.21	.35	.2	.18	0.15	.19	.22	.19	.38	.09	0.06	0.12	0.12	0.19	0.23	0.34	0.20
.49	0.12	0.13	0.17	449.65	.18	669.9	.78	0.13	.21	.24	.23	.29	.63	0.13	0.08	0.08	0.23	684.30	0.21	0.25
.18	0.09	755.67	0.19	.10	.22	.99	.42	0.11	.23	.19	175.3	.38	.09	0.10	0.13	0.04	0.27	0.22	0.24	0.24
.22	602.93	0.08	187.15	0.35	.18	.27	295.9	0.07	.23	.21	.18	.18	1000	0.09	0.10	0.10	0.24	0.20	0.32	83.56
.22	0.11	0.08	0.12	0.14	.17	.88	.18	0.08	.17	.21	.22	.17	.03	0.09	0.07	0.12	0.19	0.18	0.28	0.20
238.9	0.11	445.63	942.36	690.44	.14	.32	.15	0.22	.23	.18	.25	160.5	.07	0.13	0.12	0.12	0.20	0.21	0.20	0.23
.31	428.71	0.11	0.12	.10	.18	.48	.15	0.07	.22	.2	.25	.28	.12	0.09	0.13	0.12	0.18	214.40	0.24	.26
.19	161.65	680.96	0.22	0.17	.28	.24	.36	0.06	.33	.18	.17	.17	.11	0.14	0.14	0.71	0.20	1000.00	0.26	0.23
.64	0.12	0.11	0.19	0.15	135.8	.49	.17	.10	.21	.18	.21	1000	.06	0.07	0.09	0.08	0.20	169.40	0.29	0.28
77.72	0.21	.10	.30	0.17	.17	.21	.18	621.25	.29	193	147.3	.23	.1	0.09	0.08	0.08	0.27	0.20	123.00	0.27
.2	.10	0.08	0.14	0.12	.22	.36	.32	516.95	.18	.21	.21	.27	.07	0.06	0.11	189.80	0.23	0.21	0.33	422.10
.2	0.09	0.11	555.02	429.64	.2	.21	652.1	0.16	.23	.19	453	1.79	.11	688.00	0.10	0.08	0.24	896.00	0.23	0.83
.22	328.8	.10	1213.97	256.71	.23	.24	.15	0.09	.21	.31	2.1	.58	.09	0.10	0.06	0.08	0.20	0.22	1000.00	0.24
.19	.10	171.09	.10	552.65	.19	283.8	.46	0.09	.21	.18	.21	.22	.09	93.41	0.08	0.01	0.18	0.32	0.29	0.20
.96	570.43	436.49	746.69	.10	.21	.22	.19	0.17	.17	73.19	.18	.11	.1	.16	190.40	0.10	0.24	0.24	0.23	0.22
.22	0.11	0.21	0.81	559.98	.21	.22	.19	0.06	.18	71.5	237.3	.27	.1	0.17	0.09	0.07	0.19	998.40	0.29	0.25
.24	0.24	0.13	0.12	840.09	.26	.25	1.04	.10	.26	.22	.45	.19	.06	0.08	0.12	.1	0.17	0.27	0.24	0.50
.88	284.47	0.08	0.12	.10	.2	.31	7.27	610.04	.17	.21	1000	.33	.1	0.05	0.89	0.11	0.20	0.25	0.22	0.23
.2	.10	0.12	0.16	0.09	.19	.3	.17	0.15	12.08	179.2	.21	.29	.01	2.48	241.90	0.13	0.22	0.23	0.25	1000.00
.26	0.36	0.11	951.21	0.09	.17	.24	728.7	0.15	.22	1.26	.19	.21	.08	61.33	0.11	0.10	0.18	0.17	0.26	0.26
.77	737.92	0.12	0.14	0.08	.19	.22	.2	804.36	.21	.18	.19	313.9	.11	0.08	0.11	0.04	0.20	0.21	0.22	.26
.2	0.11	0.13	0.15	0.16	.13	.31	.15	0.09	.17	.15	.17	.17	.01	0.10	0.11	419.40	0.25	0.26	0.24	0.26
.22	0.15	931.84	0.15	498.95	140.7	.24	.17	297.35	.2	.22	.18	1000	.08	0.07	0.11	0.11	0.22	0.24	0.23	0.28
393	705.22	0.11	454.9	791.51	.77	.25	.23	0.09	.21	.74	1000	.23	.14	113.20	0.07	8.92	0.19	0.26	0.23	0.28
.24	0.15	0.11	0.17	0.16	251.4	1.4	.15	0.09	.27	.22	.2	.33	.06	1.98	0.09	0.10	0.25	0.24	1000.00	0.22
.15	0.12	.10	0.19	560.74	.16	.2	146.1	0.11	.25	.16	.32	.18	.03	0.12	1000.00	0.11	0.21	0.21	0.33	0.26
.26	681.46	0.09	0.15	0.09	.34	.23	.68	0.08	1000	.21	.17	.29	.1	0.16	0.10	0.13	0.28	0.25	0.24	0.22
.25	0.11	0.13	0.15	0.14	.19	.26	.16	0.08	583	.19	.18	734.3	194	0.07	0.05	0.10	0.18	0.77	0.34	0.30
.24	654.79	0.14	.19	592.29	.17	.25	.3	470.59	.22	.22	1.42	.3	.09	134.50	0.14	0.33	0.25	0.20	0.23	213.30
.18	0.12	0.14	.19	962.03	.23	143.7	.2	0.16	1.44	.21	3.8	.22	.09	0.08	0.15	0.16	0.20	1000.00	0.24	0.23
.22	0.14	385.11	397.8	.10	.22	.26	312.8	0.06	.2	.18	.18	.33	.37	.1	0.05	930.70	0.22	0.21	0.20	0.26
1.05	0.11	0.13	.17	0.13	.18	.24	.18	0.13	.24	.2	.22	954.4	.07	0.09	0.08	0.13	0.25	0.17	0.25	1000.00
.42	0.09	0.11	.18	0.11	1.46	157.9	.16	0.17	.18	.18	.23	.14	.07	0.09	0.07	0.08	0.24	0.21	0.28	0.26
.22	0.12	0.13	.22	0.09	.2	906.7	.18	.23	.23	.19	.23	1000	.11	0.10	0.11	0.10	0.27	0.22	.22	0.28
.25	0.06	.10	.3	.10	.22	.3	.18	.21	.19	.29	.29	.17	.07	0.07	0.09	0.03	0.20	0.23	0.25	0.27
.19	347.99	0.14	.18	0.09	.16	.31	.22	7.91	.21	.2	.23	.19	.08	0.20	0.11	1000.00	0.25	0.27	0.31	.27
.16	735.8	0.08	.19	.10	.19	.26	.18	.25	.21	307.2	.22	.25	.1	0.12	0.07	0.12	0.26	0.18	0.26	.27
.21	.14	0.11	434.6	0.23	.19	.22	3.75	.18	.24	.16	1000	.28	.09	0.10	117.10	0.13	0.22	0.23	0.27	0.26
.41	.19	0.06	.22	.10	475.8	0.11	203.9	.11	.21	.22	.25	.29	.05	0.05	0.09	0.08	0.19	0.18	.24	.21
1000	673.4	0.15	.2	0.11	.38	713.16	20.57	.16	.22	.21	1000	.35	.15	0.24	0.35	0.09	0.21	0.22	0.25	0.28
9.22	.24	569.15	.22	0.17	.21	.10	.19	.15	.95	.19	.23	.22	.1	0.26	0.11	393.80	0.22	0.24	0.28	.31
.17	.28	0.09	.22	0.12	.23	678.68	.15	.16	.24	.19	.01	.25	.1	905.10	0.06	0.10	0.23	1000.00	0.28	.25
.22	.15	0.11	1.07	.10	.27	0.13	0.12	.21	.26	.29	.22	.24	.08	0.07	0.14	1.60	108.30	0.18	.21	.26
.23	.18	0.12	.41	606.45	.22	.10	0.07	.12	.22	.16	.26	.29	.06	443.40	0.10	0.04	0.28	0.32	0.25	.24
.3	.21	0.09	.22	0.12	.19	0.08	0.12	.08	.23	.21	.08	.3	.09	0.12	0.11	0.06	0.14	0.28	0.34	182.30
.8	.18	0.17	.27	649.92	1.42	672.37	0.09	.16	.2	.2	.19	421	.07	0.18	0.08	0.15	0.21	0.23	1000.00	0.29
.22	.24	0.18	.17	525.42	.21	0.11	18.07	.26	.23	2.49	.21	.29	.11	0.12	0.09	0.06	0.23	0.21	0.22	0.36
.2	.19	0.11	.17	0.12	243.1	153.69	0.39	.11	.24	.21	.22	.2	.07	0.09	0.07	0.12	0.24	0.22	0.25	0.26
576.1	57.38	0.14	351.8	.10	.14	892.23	0.15	.19	.24	.18	.24	.34	.06	0.11	0.24	0.08	0.24	0.22	0.23	0.30
.57	.18	0.09	.2	.19	.2	346.31	.10	.14	.33	.23	.25	.25	.09	0.11	0.08	1000.00	0.25	0.26	0.26	0.12
1000	.18	338.54	.19	.27	.21	0.14	0.09	.18	.2	.21	.19	.2	.11	0.12	0.10	1000.00	0.16	0.25	0.20	0.30
.33	.15	118.75	.93	.26	.09	0.08	.10	.14	.2	.23	.21	.15	.09	0.13	345.70	0.18	0.26	194.40	0.31	0.24
591.3	.16	0.08	.17	.24	.09	.10	0.14	.13	.21	491.8	.24	.19	.12	0.24	0.16	0.12	0.24	1000.00	0.24	.22
.22	3.5	0.12	.21	.21	566.15	0.08	570.41	.16	.23	.21	313.9	.25	.08	.11	0.08	4.87	.26	0.30	0.26	.26
.18	.16	0.11	.2	.25	1.65	0.12	74.86	.12	.22	.22	.23	.13	.04	.08	0.50	0.12	.22	0.22	0.26	.25
.21	.16	0.07	.18	.24	.09	0.09	.10	.17	.23	.2	.19	.21	.05	.09	0.09	0.13	0.16	0.25	1000.00	223.00
.2	.21	0.16	.17	.22	.13	0.12	0.08	.25	.25	.18	.18	.15	.11	0.12	0.09	0.32	0.18	0.23	0.25	.22
1.87	.35	0.08	.22	.25	.13	0.14	0.14	.17	.2	.19	.1	.19	.19	0.09	0.13	0.09	526.6	0.28	0.27	.26
.2	.33	0.07	.21	.2	.08	.10	.20	.12	.22	.2	.22	.3	.11	0.14	0.09	0.08	0.19	0.24	88.88	.26
.59	.18	185.37	.2	.23	1.03	0.13	0.32	427.4	.36	.16	.19	.23	.03	0.07	0.10	0.10	0.17	0.24	0.20	.24
.23	.49	.10	.2	.21	.1	0.07	811.15	.29	.14	.15	.08	.25	.06	0.17	0.09	0.06	0.26	307.20	0.23	.28
.19	.34	0.08	.21	.23	356.27	0.09	0.07	.15	.21	.21	721.2	.16	.11	0.12	0.17	0.11	0.18	0.25	.22	.19
.24	.15	.10	.19	.23	.12	0.08	589.43	530.5	.23	.2	.19	.18	.04	0.08	0.06	0.09	0.21	378.60	0.38	.28
1000	.17	0.12	.16	.21	290.42	0.17	0.09	.13	.69	.15	.24	.12	.07	0.13	0.08	113.60	0.16	0.26	0.21	0.23
1.21	.53	0.14	.21	.2	1029.18	0.11	119.44	.47	133.8	.24	.33	.24	.07	.1	0.09	0.15	708.6	0.42	325.70	0.25
118	.2	0.12	.16	.2	.09	0.17	0.09	.14	.2	.2	.23	.22	.1	0.06	0.08	0.06	0.21	73.07	0.23	.23
.22	.31	709.93	.18	.19	.07	0.07	128.83	.14	.2	5.84	341.3	.17	.05	0.09	0.09	0.13	0.18	0.24	0.24	.24
.19	.34	0.18	43.94	264.9	747.37	0.14	0.09	.18	.2	.2	56.28	.24	.09	0.07	0.11	0.09	0.22	0.26	0.27	.25
.53	.15	0.08	.2	.19	.13	0.07	0.12	.15	.24	.2	.23	.23	.08	0.08	0.07	0.12	0.19	112.00	127.10	.25
.18	.18	579.91	.23	.19	2.08	0.08	0.11	.16	.21	.17	.23	.31	.08	94.64	0.09	0.77	0.28	0.23	0.24	.24
195.6	.15	0.22	.28	.24	.13	0.11	739.74	.15	.2	.18	.24	.21	.08	0.08	581.20	0.09	0.18	0.30	0.25	.23
.25	.24	0.16	.2	.21	.15	0.09	0.09	.33	.24	.24	.22	.16	.1	0.09	0.10	0.13	0.22	0.25	0.25	0.26
.19	.22	0.11	.22	.23	.13	0.08	0.07	.13	2.09	.17	.19	.19	.05	329.60	0.08	0.11	0.22	0.21	0.26	.25
.24	.19	0.08	420.2	.2	365.6	0.15	0.19	.17	.17	.26	.26	.19	.08	0.17	0.09	0.09	0.21	0.30	0.31	.24
.3	128.6	.10	.16	.19	460.63	0.11	0.18	.1	.39	.2	.22	.23	.14	965.60	0.05	0.11	0.21	0.25	0.24	.23
94.59	78.63	0.11	.22	.22	694.19	0.18	.10	.17	.41	1000	.22	.15	.1	.07	0.36	0.10	201.60	0.28	0.37	.24
17.10	268.6	0.11	.18	.22	528.6	537.81	0.15	411.7	.17	215.1	.26	.2	.08	0.13	0.08	0.08	.21	0.17	287.70	165.90
.33	131.7	797.2	.2	.24	.37	705.52	.10	.1	2.21	.18	.08	.15	.07	0.11	0.42	0.12	0.18	0.29	0.25	.26
410.9	.21	905.2	.19	.23	.14	0.11	0.12	.18	.22	.26	.24	.34	.07	1000.00	0.11	0.11	0.30	0.24	0.28	.21
69.52	.2	3.75	.16	.24	.29	0.07	0.08	.17	.3	1.16	.09	.27	.09	0.10	0.09	0.11	0.23	0.27	0.26	1000.00
1.35	.46	.17	188.8	.29	696.32	0.08	0.11	.16	.21	625.6	.21	.18	.08	0.14	0.13	0.12	0.16	0.30	.22	498.30
.2	.19	.2	.22	.23	.08	431.37	0.11	.22	.21	445.1	.23	.16	.09	0.12	0.07	0.06	0.18	0.24	.19	.25
377.7	861.9	0	298	426.1	.06	0.08	0.05	.2	.19	.19	.22	.16	.05	25.94	0.06	0.11	0.25	0.16	0.50	.22
.31	1000	.17	.2	.22	.09	0.07	0.11	.21	92.87	217.4	.25	.19	.06	0.15	0.12	0.11	0.25	183.50	.21	.27
.23	.28	.13	.22	.24	.17	0.09	0.11	.63	.28	.15	.23	.45	.07	92.76	0.03	0.28	0.22	0.34	0.24	.23
.46	112.8	.16	950.9	.24	.1	0.09	0.13	.17	.23	215.5	.25	.18	.04	0.18	0.07	0.15	0.22	555.70	0.25	391.70
.24	363.7	393.7	.17	.27	.15	0.07	0.13	.16	242	.21	.22	.27	.05	0.25	0.09	0.14	.24	0.32	0.25	.26
4.65	.24	.17	.16	.23	.12	0.06	0.07	.12	125.5	.19	.19	.34	.09	0.08	0.05	0.13	0.18	0.30	0.21	.74
.46	.25	.2	.31	.24	.25	0.09	429.94	.14	.23	.2	.21	.86	.04	94.06	0.08	0.15	0.20	0.20	0.24	0.26
.37	159.7	.21	.21	.2	.13	.10	0.08	.36	.21	.22	.07	.24	.06	0.09	125.80	0.14	0.18	0.27	0.16	0.25
.24	.33	818.1	.16	.24	481.5	0.07	0.12	.12	.2	.22	.23	.34	.08	.12	218.80	0.14	0.25	0.23	0.22	.3
.2	.21	.19	799.7	.17	.07	0.08	0.18	.17	4.17	.24	.22	.22	.1	0.13	0.09	0.10	0.23	77.12	0.23	214.10
2.07	.2	.16	.19	329.1	.19	0.07	0.11	.13	.21	.17	1.16	.2	804.7	162.00	1000.00	0.11	4.49	258.90	0.24	.3
.36	.2	.51	.17	.21	.31	0.14	0.08	0.09	.24	.18	.27	2.37	.13	0.18	0.14	0.09	0.24	0.26	0.31	.24
.26	717.5	.17	.2	.23	409.78	937.62	0.11	0.08	.22	.2	.98	.15	.11	0.16	322.60	0.16	0.18	0.34	0.18	0.22
.21	.18	0	.28	.3	604.15	.10	0.07	0.11	.21	.24	.08	.3	.02	0.12	0.12	0.11	183.8	0.20	0.25	1000.00
.21	.22	.28	.18	.23	619.3	0.07	0.05	576.62	.2	.23	105.3	.29	.04	0.08	0.11	0.10	564.6	0.25	0.22	.34
.21	.21	.17	.41	.26	.11	890.75	0.07	0.12	.21	.24	552.3	.21	180.1	0.07	0.09	0.14	0.19	256.00	0.25	.23
.15	0.18	.07	1000	.61	.09	917.67	0.12	0.14	.24	.18	1000	.16	1.06	0.07	0.17	0.15	47.04	1000.00	0.29	.23
.19	0.15	.21	832.5	.21	.13	0.08	0.09	0.05	.18	.26	.21	.26	.11	0.08	0.12	0.11	0.22	0.25	0.20	592.30
.29	0.21	.21	1000	62.26	.08	799.26	366.1	392.51	.21	.21	.50	.15	.17	0.10	0.11	0.09	1000	0.28	0.23	0.26
1.85	0.09	.24	351	.24	.08	.10	0.07	0.36	204.1	570.1	.21	.24	.07	1000	0.17	0.14	702.30	0.26	0.21	1.53
.25	0.08	.17	.22	.25	346.22	0.12	.10	718.98	.21	.2	.22	.18	.07	0.11	0.09	0.08	0.23	0.23	0.20	0.24
.22	0.09	.17	.21	.22	.1	0.14	0.07	0.39	.22	.19	.18	.18	.1	0.14	0.09	0.10	0.23	0.25	0.25	0.35
2.21	0.24	0	.63	.25	136.82	333.78	0.05	0.07	785.4	.21	.23	.27	466.7	0.08	0.11	0.12	0.22	0.29	0.22	0.26
.46	0.15	0	.22	.21	.11	0.13	0.13	566.77	1000	.23	.21	.63	.34	.09	227.20	0.11	0.23	0.23	0.33	0.23
.26	0.11	.22	.19	.22	596.36	0.09	752.62	0.08	.2	.26	.2	.23	.08	0.09	6.90	0.17	0.17	0.28	0.23	0.28
.2	0.12	0	.21	.28	467.21	640.87	0.12	422.15	107.9	.21	.2	.14	.09	0.07	0.38	225.20	801.40	0.24	0.25	180.50
497.8	.10	.2	.26	.21	.13	545.56	0.06	0.07	1.43	1000	.01	.15	1000	.1	52.55	0.07	0.18	0.21	0.22	0.26
.22	.10	1000	.23	.23	.21	0.59	0.09	0.08	.23	1000	.3	.25	.08	.07	0.08	0.14	0.14	287.90	0.23	0.27
.2	0.08	.18	.18	.21	.1	718.39	0.14	639.3	.23	.21	.2	.17	.06	0.10	1.03	0.06	809.30	0.26	0.22	0.27
.22	.10	.14	.31	.33	.16	644.83	572.09	0.15	.21	.23	.25	.27	.08	0.09	0.13	60.60	0.23	0.24	0.22	0.24
.2	0.13	0	.22	495.65	.08	0.09	0.09	0.17	.27	.22	.21	.22	.14	0.09	0.11	0.14	0.22	0.29	0.23	0.31
.2	0.13	.19	52.19	522.28	.15	0.31	0.11	0.12	.2	.26	.18	.17	158.4	0.14	0.17	0.21	0.20	0.32	0.29	0.19
.22	0.12	.15	.26	378.69	.08	956.85	0.11	.10	.19	.23	.24	.18	514.2	0.39	0.09	113.20	0.18	140.50	0.24	0.28
.25	0.17	.13	.19	.10	829.37	0.09	449.03	0.06	.22	.21	.12	.23	.13	0.10	0.15	0.15	0.20	1000.00	0.25	0.31
.31	0.12	.16	159.4	0.14	738.2	0.14	.10	4.56	.23	.17	.07	.07	.11	0.06	0.11	0.21	0.24	0.26	0.25	0.24
.2	0.14	.16	.89	0.17	.14	0.34	0.06	0.15	.24	.21	.07	.14	.08	0.08	0.09	0.10	0.21	0.23	0.21	0.24
813.9	0.08	.14	.23	689.92	.12	0.08	0.08	494.24	.2	.19	1000	.21	.05	0.10	0.10	1000.00	0.21	0.25	0.18	1000.00
.34	0.11	.14	.18	0.16	.1	.2	0.06	0.09	.2	359.5	.05	307.3	.19	0.08	0.09	0.17	0.22	0.22	0.26	0.21
1.65	.10	0	201.1	0.12	614.08	.23	0.13	690.14	.19	.21	.25	.23	.13	0.08	0.16	0.25	0.21	0.30	0.27	0.25
.25	0.11	.22	.22	0.12	.12	.24	0.08	.10	641.8	294.4	.25	.45	.09	0.07	0.10	0.09	0.21	0.36	0.20	0.27
798.7	0.13	.81	.29	1050.22	.1	.25	0.13	0.11	1.78	.23	.09	.45	.49	0.12	0.09	0.20	0.22	0.26	0.20	0.25
.24	0.14	.26	.21	606.93	487.59	.63	.19	0.19	.16	.21	.19	.17	.05	0.18	0.10	0.12	0.24	0.23	0.25	0.30
.23	0.12	.21	823.9	0.11	.08	.24	.17	682.06	.21	.19	.07	.24	.06	0.09	592.70	463.10	0.20	0.19	0.23	0.26
.22	0.08	0	.29	678.05	.09	765.5	416.6	0.06	.23	.21	.24	.15	.09	0.12	0.12	0.12	0.22	0.22	0.22	440.40
.24	0.09	.21	.2	0.15	.22	.25	.16	0.06	.2	.22	883	.22	.06	0.04	127.90	227.90	0.17	0.22	0.28	0.22
.27	0.08	.2	.21	0.17	.16	1000	.15	640.67	.21	156.4	.18	1000	.03	0.09	0.13	29.77	0.21	0.17	0.23	0.22
.19	0.08	.26	.22	0.11	.2	.23	.56	354.84	.19	.21	.23	.21	.13	0.11	123.50	0.11	0.24	0.24	0.23	0.26
.23	0.08	.18	.22	.10	.18	.22	.14	.10	.22	.25	.27	.19	.32	290.2	1000.00	0.11	0.23	0.24	0.24	427.20
.29	0.17	.16	.15	415.68	.17	.34	.16	.10	.17	1000	.22	9.18	.1	0.16	0.07	0.08	0.24	0.18	0.25	0.23
.22	0.11	0	.14	0.09	.14	.22	.16	0.19	.2	.19	.21	.29	.08	0.14	0.13	0.13	0.24	0.21	0.21	0.21
.22	0.13	.24	.22	509.95	1000	.27	.25	561.2	.2	.21	.23	.24	.06	0.11	0.52	0.13	0.25	0.22	387.5	0.23
.14	0.11	99.15	.19	417.35	.17	.24	.18	0.09	.2	.24	.2	412.2	.08	0.11	0.07	0.11	0.25	0.19	0.24	0.33
.24	0.08	1000	.22	333.82	26.95	.21	.15	0.05	.24	.23	.23	.19	.21	0.11	0.12	0.13	1000.00	0.22	1000.00	0.25
.19	0.14	.16	.23	.10	1000	.21	34.18	0.09	199.8	.17	.19	.27	.08	0.13	0.04	0.15	0.22	0.25	536.10	0.20
.27	836.89	1000	.17	0.08	.22	.69	.22	0.06	.24	.41	.24	.24	.1	0.08	0.12	28.38	0.96	0.24	.19	0.23
246.2	385.1	.16	.24	0.07	1.15	.17	.22	.20	.22	.22	.2	401.6	.04	43.91	0.12	0.14	0.24	0.20	0.21	0.27
150.6	578.39	.16	.26	0.09	.19	.24	.14	0.11	.2	.19	.49	.24	.66	123.30	0.15	0.09	0.15	0.19	0.23	0.25
.28	818.63	0.09	1.33	0.14	.21	.13	.17	0.14	.21	.41	.2	.14	.1	0.11	0.09	0.09	0.27	0.22	0.23	0.35
.25	.10	0.13	.18	254.77	237	.21	.15	504.54	.24	814.8	.22	.21	.1	0.09	1000.00	0.14	0.21	0.24	0.25	0.28
.21	958.12	592.15	.26	0.14	.17	.23	.19	0.08	.24	.24	.24	.28	.09	0.08	0.20	0.06	0.24	0.18	0.18	0.24
.33	.10	.10	.23	0.12	.15	.62	.28	0.05	.22	.22	.07	.25	.06	0.12	0.18	0.27	0.20	0.22	0.21	0.24
.41	0.25	0.11	.35	0.15	.14	.27	41.31	0.08	.21	.26	0	.2	.42	0.08	0.25	0.07	0.22	268.60	0.25	0.29
.2	.10	0.14	.22	0.11	.19	.21	.23	736.41	.23	.16	.05	.23	.07	0.26	0.12	0.12	324.30	0.22	0.21	0.27
.21	1104.38	1048.21	.21	728.41	.18	.21	.16	0.09	.14	3.74	.09	.29	.09	0.13	0.11	0.07	0.19	0.19	0.23	0.24
.16	0.09	.10	.2	0.09	.18	.26	.15	296.26	.22	.2	.11	.24	.1	0.11	514.10	103.80	0.20	0.23	0.25	0.24
.23	1181.01	0.15	.2	0.12	.19	.21	.22	0.08	.28	.23	1.04	.17	.08	0.07	257.70	0.12	0.27	0.19	764.80	0.24
.24	0.15	0.08	.21	0.14	.22	.24	.12	0.07	.27	1000	.07	351.4	.09	.13	0.07	0.05	0.23	0.22	0.28	0.22
.33	0.12	0.08	.28	0.12	.21	109.2	.17	101.42	.2	.24	.49	.32	.08	.1	0.07	0.06	0.19	0.31	0.25	0.24
.19	0.11	0.11	.19	485.84	1000	1000	.18	.10	.26	.25	.21	172.7	.07	.13	0.10	0.16	0.19	0.28	0.23	0.24
.22	0.12	0.12	.2	0.29	.22	.22	.98	0.14	188.9	1000	.21	.18	.14	.17	0.13	0.11	0.17	0.24	0.27	291.30
.21	0.09	0.12	.22	366.92	.24	1000	.17	0.12	.26	.23	.09	.25	.05	.1	0.29	0.10	0.20	0.23	0.29	0.27
.19	0.08	0.14	.2	.10	.34	.34	.14	0.09	.19	.23	.02	.35	.08	0.14	0.09	0.09	0.23	0.29	0.31	0.26
.22	.10	0.17	.19	0.07	.21	.2	385.1	0.09	2.27	.18	.72	.14	.09	359.4	0.13	0.10	0.27	0.22	0.24	0.26
.21	0.12	609.03	.2	0.11	.18	.26	.15	476.55	.23	.25	.37	812.8	.1	.12	0.11	0.13	0.18	515.40	0.22	0.21
.34	0.14	0.11	.18	0.12	.19	.24	.14	0.14	.52	.19	.2	.18	.08	.07	0.10	0.09	0.20	0.21	103.30	0.26
.69	0.09	.10	.22	0.14	.23	.49	946.9	0.12	.28	.25	.19	.26	.08	.14	0.05	0.13	1000.00	0.25	0.20	0.25
.22	0.09	0.07	.17	0.07	1000	.28	.16	0.07	.24	.16	.25	.2	.1	.11	0.12	354.30	0.24	654.30	0.21	0.28
.35	0.09	.10	.17	396.28	.23	.25	23.45	0.07	.2	196.5	.02	.19	492.3	.1	0.08	0.10	0.24	664.00	0.22	0.30
.19	.10	659.71	.18	0.09	.18	.22	.22	0.09	.2	.26	.19	.25	643.1	.09	0.09	0.08	0.22	0.23	0.28	394.40
.25	0.13	443.23	.18	821.18	.23	.27	.16	585.53	733	.47	.23	.26	.07	71.65	0.15	0.34	0.20	0.25	0.21	0.26
.21	0.08	0.09	.19	0.15	1.62	.21	.17	.10	.21	.24	.11	.23	.07	413.30	0.13	0.11	0.21	0.24	0.28	0.26
42.28	0.07	0.12	.19	0.12	.28	.31	.24	141.17	.23	.16	.06	.2	.06	.2	0.09	0.14	0.23	0.25	0.26	389.70
.22	0.08	0.13	.18	818.22	.21	.24	.16	0.08	.2	.23	.21	.26	.08	451.80	0.08	0.06	0.24	0.26	0.25	0.24
.16	0.09	0.09	229.1	0.15	.21	.25	.19	0.09	.23	.21	.21	.21	.07	.18	470.10	0.12	0.24	0.26	0.23	0.34
.21	0.19	0.09	.18	0.16	.17	.25	.17	580	.19	524.3	550.1	.19	.02	.11	0.13	0.10	0.17	0.25	0.44	0.28
.2	141.02	0.09	.24	0.15	.21	.25	.15	517.16	.25	248.1	.23	.2	.09	1000.00	0.07	0.11	839.50	0.21	0.25	0.26
.53	0.09	0.07	.15	737.63	209.3	.2	.2	0.07	.23	.18	142.9	.24	.1	1000	0.13	0.04	0.19	0.28	0.26	0.24
.26	0.12	0.12	.28	0.15	.22	129.4	.17	0.09	.19	.23	.18	.2	.07	127	0.10	0.11	0.21	0.20	0.26	0.27
.16	0.08	0.13	.22	860.38	.22	188.9	.19	0.13	.17	.15	.25	.21	.21	0.12	26.17	0.12	0.19	0.22	0.25	0.28
621.9	0.09	0.12	15.18	.10	.22	0.16	.21	462.39	.2	.21	.27	.25	.1	.1	0.12	0.07	190.90	1000.00	356.00	0.20
.24	0.18	0.11	.37	0.23	.19	0.12	.15	533.4	.23	.2	1.88	.2	91.18	0.12	0.12	0.08	0.17	95.73	0.22	0.29
.26	0.13	0.13	.21	0.11	.2	0.11	.13	0.19	297.1	156.7	.27	174.8	.11	.11	0.06	0.11	0.23	0.15	0.21	0.29
.31	.10	0.17	.21	638.88	.17	0.42	1.73	.14	.29	405.1	.29	.29	.08	1000	0.08	0.10	0.19	0.41	0.26	0.31
.18	.10	0.13	313.1	.10	463.5	821.89	.2	.25	.21	.2	0	.25	335.9	1000	0.09	0.12	0.24	0.24	0.19	0.27
.31	0.18	0.14	1.69	0.12	.15	0.13	.2	.15	.18	.21	.27	794.5	.22	.08	0.12	0.11	0.20	0.29	0.21	0.26
.29	0.09	0.11	218.6	0.16	.26	0.12	1000	698.5	.19	.42	.23	.16	.1	.08	0.06	0.09	0.21	852.20	0.26	0.30
.21	0.17	.10	.2	0.08	.17	508.9	.2	.23	.27	.42	.22	.3	.09	0.08	0.08	0.08	0.25	0.25	0.22	0.33
.22	.17	0.12	.26	0.12	.2	364.2	.18	.12	.2	.19	.18	.21	.06	0.10	0.10	0.36	0.21	0.62	0.24	0.27
.71	.21	0.09	.19	0.11	.22	94.31	.15	.33	.15	.23	.2	.21	.08	0.10	0.09	0.11	0.23	0.19	0.22	0.26
.19	.32	0.17	.39	763.01	.23	0.15	.18	.13	.19	.19	4.09	.25	.09	0.08	0.10	0.10	0.24	0.21	0.27	0.23
.16	.6	.10	.22	814.43	.16	0.12	.19	.11	.24	.22	.19	2.67	688.2	0.08	0.10	0.14	0.22	0.25	0.23	0.22
257.5	.27	0.16	.22	0.09	.22	0.08	.19	.19	363.7	.2	.19	.21	.07	.09	.09	0.14	0.23	0.21	0.28	0.25
.38	.29	969.13	.23	0.08	.15	0.16	.19	237.7	.23	.17	.18	.28	478.6	.1	0.16	0.12	0.30	0.19	0.26	0.26
4.93	.2	0.11	.18	0.09	.17	0.13	209.4	.1	.22	.19	.34	.19	.11	.17	0.08	0.11	0.18	0.22	233.60	0.27
.29	.18	0.11	384.2	0.25	.25	.10	.3	.19	.2	.19	.21	.2	.07	.11	179.90	0.12	0.17	143.70	0.24	0.23
.44	1000	0.11	0.17	0.14	1.03	.10	.16	.16	.18	.2	.16	.2	.08	0.08	0.09	0.10	1000.00	0.18	0.24	0.24
1.23	.21	0.12	619.22	.10	.21	0.19	.21	.17	941	.18	.19	.25	.1	.11	0.08	0.09	0.19	0.37	0.22	0.26
.22	.18	0.12	0.11	.10	1000	0.13	.16	.13	.25	.23	.25	.21	.08	.09	1000.00	0.16	471.30	1000.00	0.26	0.16
.16	.48	0.07	0.12	0.09	.21	0.11	.17	.15	.16	.24	.19	.18	.07	0.11	0.07	0.08	0.19	0.21	0.21	0.24
1000	505.6	726.64	0.19	718.71	296	.10	72.88	.08	.19	0.09	.2	.17	.05	0.08	0.10	0.09	0.19	0.17	0.22	0.27
44.21	.15	0.11	681.07	0.16	.2	0.12	.23	.17	391.5	.2	2.43	.18	.05	0.12	0.15	0.13	0.19	0.21	0.26	0.26
.88	.15	.10	897.56	.22	.22	0.12	.17	.14	.19	.19	.2	.22	.07	0.09	0.07	0.10	0.23	0.29	0.24	0.34
316.8	.1	0.07	0.11	.15	.2	0.16	93.1	.16	.23	.27	.22	.28	.06	.09	0.06	0.14	0.23	64.50	122.10	0.26
.3	6.64	351.27	0.12	.16	.23	0.14	.16	.17	856.3	367.1	.22	.28	.04	0.09	0.15	0.12	1000.00	0.25	0.24	0.25
.33	.13	0.09	.10	.19	252.8	611.74	.16	.14	.24	518.9	465.8	.24	106.39	58.87	0.15	0.16	0.19	478.50	0.23	0.27
5.69	.21	0.11	.10	.21	.19	325.68	.16	.16	.22	.22	.2	.18	.12	0.07	0.06	0.17	0.20	0.28	0.20	0.27
.29	.19	0.78	812.39	.16	.28	0.09	.16	.16	.19	.2	.16	.22	.07	765.1	0.09	253.90	0.24	0.25	0.29	0.27
.42	.29	0.09	635.42	.2	.1	0.07	.12	.13	.2	.23	.15	.29	.07	0.04	0.09	0.13	0.21	0.27	0.29	0.27
.29	.15	0.14	0.13	.19	.08	.10	.13	.13	.23	.36	.19	.16	.05	.1	0.09	0.11	0.21	0.22	0.22	0.30
.25	.17	0.11	0.16	.18	.1	.10	.18	.13	1000	.2	.19	.29	.07	0.10	1000.00	0.10	0.22	.24	0.17	0.28
.29	.15	.10	0.09	.29	.11	0.08	.19	.17	.18	.19	.2	232.8	.08	0.09	0.05	0.15	0.19	0.24	0.20	0.26
.2	.15	0.11	0.12	.2	.09	0.13	.14	.77	.23	.19	.25	.28	.09	0.13	178.40	0.14	0.16	1000	0.22	0.24
977.3	.17	0.14	0.14	.19	476.09	0.09	.19	.14	.22	.23	.21	.17	181.1	.07	0.12	0.12	0.20	0.25	0.24	0.22
.26	.25	0.07	0.12	.2	.13	600.32	.14	.12	.24	.21	.27	.25	.04	.09	0.06	0.55	0.21	228.2	0.26	0.25
.28	4.41	652.33	665.58	.18	.15	424.23	.19	.14	.2	.18	.21	.26	.04	0.09	0.17	0.12	444.30	0.16	0.22	0.26
.26	.25	0.17	0.09	.17	.1	0.08	.18	.12	.19	.22	.2	.23	.06	0.08	0.11	0.13	0.19	0.24	0.25	0.24
.32	.22	0.09	0.15	.2	.12	462.31	.18	.15	1000	.21	.17	.18	.03	.09	0.10	0.13	0.18	0.19	0.24	0.24
.2	.95	0.17	0.14	.2	.14	0.11	.3	.24	.15	.24	.24	.16	.07	.12	222.10	0.13	0.20	0.33	0.27	88.00
.34	.19	.10	0.12	.25	641.91	0.12	.19	.14	.22	.18	.18	.16	.07	.09	0.06	1000.00	0.28	0.21	0.21	0.29
12.85	.17	0.11	0.14	.21	789.26	0.15	29.31	.13	266.5	.21	.16	.27	.12	.12	0.03	0.05	0.20	0.24	0.19	0.28
.34	.24	0.09	0.12	.31	798.88	0.07	.23	.17	.17	.2	.14	.09	.64	0.14	0.08	0.10	351.30	0.22	0.25	0.27
.22	.25	0.11	1138.84	.24	.11	.10	.2	137.7	.34	.22	166.3	.26	.42	56.55	0.11	0.07	0.21	0.20	0.27	0.25
.17	.36	0.14	0.12	.18	10.85	0.07	.18	.17	1000	.17	193.7	.16	.07	99.78	0.07	0.11	0.19	326.10	0.23	0.24
.21	.23	.10	521.22	.21	.09	56.19	.2	.15	.22	.23	.26	.18	1.59	.06	0.14	0.14	0.21	0.28	212.80	0.34
.16	1000	0.11	675.9	.29	.16	523.03	.16	.17	.19	.21	.2	.21	.08	.09	0.13	0.12	0.19	0.25	1.14	0.24
.27	574.5	0.09	721.74	.23	.11	.10	.21	.06	.21	.2	.21	.25	.09	.09	0.26	0.07	0.18	0.25	0.22	0.26
.25	.21	0.14	0.16	2.38	.12	0.08	.19	.2	.19	.19	.2	.28	.09	388.4	0.10	0.11	0.22	0.21	0.25	0.34
.31	.18	0.14	0.11	.24	.11	.10	.38	.19	.23	220.9	.19	.22	352.5	.08	0.09	0.12	0.15	0.22	0.26	.25
.48	.13	0.08	0.11	.21	487.63	747.64	.11	.24	.2	.24	.16	567.3	211.8	.15	0.23	0.07	0.17	579.00	0.20	0.35
.2	496.5	796.07	0.19	.22	.07	843.53	.19	.13	397.2	.16	.23	.19	.08	.11	0.14	0.09	179.00	1000.00	0.16	0.24
.15	340.5	0.15	0.12	.24	.08	0.07	.17	.07	339.1	239.2	.16	.16	.1	.06	0.12	0.07	0.15	0.23	797.40	0.27
2.64	.28	.10	0.13	.21	773.72	317.76	.23	0.61	3.44	.22	.28	.3	.08	.06	355.90	0.13	0.17	1000.00	0.24	0.32
.21	.19	769.15	0.09	.14	593.43	624.8	.38	0.07	133.1	474.1	.21	.24	.1	.04	0.42	0.11	0.18	0.21	0.31	0.28
.3	.32	0.08	0.15	.2	.11	0.08	31.04	349.9	.9	.22	.22	.16	17.07	.08	0.12	0.11	0.19	0.28	0.25	0.28
.32	.31	0.09	.10	.22	.09	0.08	.17	0.09	.2	.25	.18	.21	.07	.06	173.40	0.12	0.21	0.27	0.30	0.40
.2	.24	0.16	0.14	.23	.13	.10	.3	575.48	.36	.26	.19	.62	.08	.08	0.13	0.14	0.24	0.21	0.24	0.24
.22	.2	0.11	0.11	.23	.09	0.07	3.15	334.9	.21	3.68	375.4	.75	.06	.05	323.80	0.08	0.21	0.25	0.21	0.30
.6	778.5	0.11	0.16	.2	805.8	73.81	.17	0.14	226	.2	.22	.15	.12	.11	0.03	0.10	105.80	0.23	0.25	.27
4.34	.26	0.09	0.16	.22	.09	779.7	326.7	.10	1000	.31	.19	.27	.11	0.06	0.12	0.11	0.20	0.24	0.27	919.50
21.42	43.98	0.11	0.11	.21	.11	0.08	.2	0.09	.16	.21	.21	.23	.16	46.32	0.08	.14	0.22	0.22	0.19	0.22
.19	608.5	0.14	1103.72	.22	.08	0.13	.23	0.06	.2	.24	.22	.18	.08	.1	0.11	0.13	0.25	1.11	0.25	0.26
.27	916.2	0.11	0.13	.22	.09	410.58	367.11	0.09	.22	.21	.17	.23	.09	.13	0.07	229.60	0.18	0.18	0.23	0.28
.18	303.8	0.13	803.99	.26	.11	805.71	0.13	0.08	.23	827.6	285	.19	.04	.08	0.12	0.14	0.27	0.21	0.25	0.25
.25	78.89	0.14	587.44	.25	1.94	0.07	0.07	0.14	.23	.2	.21	.21	.07	.09	0.08	0.06	0.17	0.27	0.21	0.21
.24	292.4	0.08	441.05	.21	408.9	0.07	0.13	779.17	.2	.24	.19	.14	.07	.09	0.12	0.12	0.21	0.19	0.26	0.33
.22	.39	.10	2.02	.23	640.44	.10	0.21	482.38	.2	.19	.19	.26	.06	151.4	0.12	0.08	0.19	0.24	0.39	155.00
.16	851.8	0.09	0.32	.24	.12	0.09	891.72	0.09	.26	266.2	7.23	.17	118.4	.08	1000.00	0.15	114.50	0.20	0.23	0.24
.18	0.08	.10	0.14	.22	.1	0.13	.10	.10	.32	.18	.23	.17	.11	.27	0.11	0.12	0.22	0.31	0.27	1000.00
156.5	0.18	0.11	0.09	.26	.1	.10	618.52	0.07	.27	.2	.2	.26	246.2	2.68	0.11	0.23	0.19	0.19	0.23	0.25
.23	0.14	.10	554.06	.2	496.39	546.97	0.11	0.09	619.7	.22	.19	.76	.07	.13	0.10	0.11	0.22	0.47	0.25	0.29
.19	0.19	0.11	.10	.21	.09	0.14	0.11	0.07	.17	5.66	.14	1000	.07	.24	0.14	.11	0.23	0.23	0.26	0.27
.19	0.14	0.12	0.25	.19	.11	0.12	0.12	0.06	.21	.54	.22	.18	.09	.07	0.07	406.80	0.22	0.23	0.23	0.26
913.4	0.19	909.43	971.08	.23	.1	0.12	547.92	0.07	.21	398.2	.2	.32	.11	.04	0.11	.17	0.15	0.22	0.23	0.27
.27	0.13	0.08	0.69	.2	.09	0.14	0.09	0.08	.18	.24	.2	669	.09	.2	0.09	.14	0.21	0.21	0.22	0.24
.22	0.18	0.11	0.14	.21	.09	.10	0.09	0.07	.23	.22	.21	.25	.08	.05	0.10	0.14	0.26	469.10	413.20	0.28
.25	0.15	0.17	605.37	.24	.1	0.11	0.07	0.12	.19	.25	.12	.18	.11	.08	0.12	0.81	0.22	0.19	0.25	0.31
.23	1011.52	0.08	199.06	.19	.08	0.09	0.13	0.07	1000	.21	.17	.27	275.3	.04	0.06	.13	0.18	0.26	0.23	.29
.34	593.35	0.12	0.11	.29	.14	213.72	0.06	0.05	1000	.21	.22	.26	.42	.09	0.14	.14	0.19	0.24	0.18	0.27
.22	0.32	0.11	0.11	.18	807.37	.10	0.14	0.09	.25	.21	.38	.17	.12	84.51	0.10	0.09	0.19	1000.00	0.26	762.90
.26	0.12	.40	.10	.19	.11	0.12	0.06	0.16	179.2	.25	.33	212.8	.59	286.4	0.11	0.11	0.21	0.22	0.24	0.29
896.2	730.37	753.62	0.17	.22	.19	.24	0.09	0.09	.24	.22	.2	.16	.12	103	584.50	0.12	0.31	0.36	0.22	0.31
.43	0.11	0.14	.10	183.5	.07	.27	0.08	560.36	.17	2.11	.26	.28	166.2	.14	222.30	0.13	0.22	559.70	0.22	839.80
.38	213.27	0.09	3.16	.24	.11	417.5	0.55	0.09	.19	218	.21	.16	15.71	292	0.11	0.06	0.24	0.27	0.23	0.29
1000	0.14	0.12	.10	341.1	580.19	.14	0.07	0.09	.19	.19	.18	.19	.08	342	0.09	0.12	0.20	0.22	0.22	468.20
102.6	0.16	0.11	.20	162.7	.13	.27	.10	0.11	.24	.19	.19	.23	.14	.05	0.11	0.09	229.10	0.22	0.30	0.25
1.36	0.25	438.72	0.11	1000	.07	.14	0.12	0.11	.2	.2	766.1	.51	.09	.07	0.08	0.07	0.29	0.17	0.29	0.27
.21	0.14	0.14	0.21	.31	612.09	.63	0.11	602.62	712.17	.2	.22	.2	.1	.09	0.11	0.04	0.22	965.70	1000.00	0.26
1000	0.11	576.71	936.19	.27	.07	334.9	361.29	0.12	0.19	.2	.17	.27	.32	199.7	0.09	0.10	184.70	0.25	1000.00	0.28
.3	327.71	0.11	0.17	.21	1.5	290	.10	0.07	247.41	.23	.19	.31	.07	.11	0.08	0.16	0.22	0.21	0.25	0.22
482.10	0.13	.10	.10	1.2	.11	200	602.35	0.11	0.08	.23	.2	.17	.17	.04	0.10	0.14	60.88	0.25	0.21	0.21
.4	0.17	0.08	0.17	.26	.46	.22	0.09	0.12	0.12	.28	.22	177.4	.2	.06	0.16	0.14	0.21	0.26	0.26	0.22
1000	0.14	.10	0.09	.24	423.86	259.7	0.08	822.93	0.15	659.4	.21	.27	.1	.09	132.10	0.23	0.21	445.60	0.25	0.24
166.3	0.18	.10	0.34	63.97	.15	.25	0.08	0.08	0.11	.23	.19	1.05	.38	.07	390.80	608.20	0.19	0.23	0.23	0.21
328.5	0.15	0.11	240.74	327.8	.11	.23	0.06	0.09	0.13	.2	418	.16	.07	247.1	0.09	0.12	0.17	0.24	0.24	0.23
897.90	0.12	.10	.10	.22	270.5	.33	5.64	0.04	0.14	.23	.21	.28	.06	.1	0.19	0.11	0.23	0.25	0.20	0.25
1.07	0.32	0.17	0.12	.24	.1	.18	0.07	0.11	518.59	.26	.63	.14	.09	.02	0.14	.1	456.10	0.21	0.27	0.20
.24	0.36	0.08	0.13	.21	.15	.22	0.14	186.07	0.13	.22	.2	.26	.1	.1	0.14	0.13	0.24	0.24	0.31	0.23
1000	0.15	.10	0.09	.23	.07	.2	0.15	0.08	0.12	401.6	.2	1000	.06	.14	0.13	0.10	0.20	0.16	0.25	0.24
.22	.10	0.11	325.94	.69	.13	.52	0.17	0.06	0.13	.18	.21	.17	.14	0.12	0.12	0.09	0.24	106.40	72.31	0.20
.25	0.09	0.09	0.09	.26	.12	.16	0.08	0.23	0.09	.21	.22	.18	.04	.1	0.10	0.10	0.22	.21	373.10	0.25
766.1	.10	0.13	0.12	.24	732.11	.22	694.39	.10	0.08	.18	.16	.25	.02	.11	0.09	0.13	0.20	.38	0.22	0.21
846.6	0.11	.10	0.12	.2	.1	.21	361.68	0.06	659.05	.3	.2	.29	.05	.08	0.12	1.12	0.21	.24	0.25	0.25
.27	0.13	0.13	0.08	0.12	.11	.26	0.08	0.08	.10	.19	1000	689.9	.55	0.09	0.11	0.13	0.20	.23	1000.00	0.40
757.7	.10	0.13	0.11	743.43	789.81	.18	0.19	0.21	0.11	.26	.17	239.7	.07	0.06	0.11	0.16	147.30	.23	0.24	0.27
.31	0.11	229.07	0.14	0.11	394.17	.25	0.07	0.07	483.12	.26	.21	.33	.08	0.06	0.23	0.06	0.22	0.21	0.26	0.21
.31	0.08	.10	0.14	.10	.1	758	0.13	0.09	504.05	414.7	.19	.34	817.5	0.04	0.11	0.14	0.25	0.31	0.28	0.25
.21	0.15	.10	900.33	0.09	.16	.2	0.14	.10	134.74	186.1	.18	433.2	.13	0.84	0.13	0.09	0.23	0.23	1000.00	0.24
.22	648.52	0.17	641.97	0.41	.07	.23	760.36	0.14	426.21	467.9	.23	.31	.1	1.42	0.13	0.14	285.80	.23	585.80	0.25
.97	0.29	948.07	0.11	895.1	.23	.19	0.18	0.09	0.09	.19	.33	.19	.07	0.06	0.12	0.11	0.26	0.22	0.24	0.24
906.5	0.16	0.15	0.09	0.51	.19	.2	0.07	0.09	0.07	66.72	.2	.21	.12	0.11	0.08	0.19	0.21	0.21	0.25	0.20
.23	1.3	0.09	0.24	0.12	.16	.15	0.08	0.08	0.15	.36	.27	.19	.07	0.29	0.10	0.10	0.25	0.25	0.28	1000.00
.26	0.16	.10	0.16	0.14	.18	.35	0.15	0.17	394.17	.18	.22	.2	.11	.12	0.36	0.08	0.20	0.21	0.26	0.20
.22	0.11	0.12	0.23	0.12	.19	.17	349.59	0.07	0.11	.25	.16	.27	.11	0.09	0.13	0.10	86.93	0.20	0.25	672.50
.19	.10	0.09	0.11	0.08	.2	.24	553.4	477.28	0.09	.2	.2	.27	.11	0.10	0.13	0.08	0.23	0.21	0.27	0.24
.24	.10	714.9	0.12	0.13	186.9	984.9	0.46	0.16	0.09	.2	.63	.18	.11	642.00	0.12	0.08	0.25	.23	0.26	0.30
.24	0.09	0.09	0.11	0.21	.23	.23	0.11	0.11	0.09	.56	.22	.18	.09	0.11	0.11	0.06	262.30	0.24	0.24	0.25
.23	0.12	0.14	.10	.10	.17	.21	0.12	0.12	.10	.17	.29	.28	.09	0.15	0.13	371.20	0.21	556.9	0.28	0.24
7.90	0.13	0.12	0.12	0.08	590.6	.26	0.07	.10	801.5	.21	82.06	.27	.12	0.10	0.12	0.11	0.25	0.22	0.28	0.29
.16	0.09	780.43	0.11	0.09	.14	867.3	0.12	0.13	0.11	751	.19	.27	.26	0.07	0.11	0.13	0.26	0.18	0.27	0.35
.23	0.13	0.22	0.17	.10	.27	.22	0.15	0.08	0.16	.2	.19	515.2	.1	0.13	0.02	0.13	0.25	0.21	1000.00	0.24
.23	0.11	0.08	0.12	0.08	.25	.25	0.07	359.47	0.11	.18	.86	204.6	.08	612.30	0.11	103.40	0.19	0.20	0.28	0.22
.22	0.11	0.15	0.12	0.12	.19	.17	730.42	0.08	0.13	.18	95.33	.29	.29	0.09	0.08	0.06	0.20	0.21	0.30	0.27
.18	0.17	0.12	0.11	628.51	.22	339.2	0.07	0.08	0.17	1000	.22	.32	.08	.08	0.06	437.00	1000.00	0.22	0.29	783.10
.22	0.16	0.09	0.15	468.96	.17	.22	481.34	746.91	0.11	.18	.2	.2	.1	.07	0.07	0.00	0.22	0.34	0.24	0.27
.2	0.12	937.12	.10	0.13	.18	.26	.10	252.58	.10	.19	.22	.26	.09	.05	0.12	0.11	0.16	0.27	0.21	0.23
343.8	0.11	0.08	175.19	0.12	.2	.27	0.19	0.08	0.07	.23	458.1	.89	.39	0.11	0.12	0.13	1000.00	0.21	0.25	0.27
.18	631.57	.18	.10	0.19	.2	469.5	0.12	0.07	0.11	.21	.19	.15	256.4	.08	0.08	0.09	0.21	.28	0.25	0.24
1.48	0.12	.19	0.14	744.6	.2	.2	0.14	611.18	0.09	.22	247	.32	.11	0.10	0.11	0.15	0.21	.22	0.20	398.60
.23	0.09	.32	236.39	.10	.16	.23	0.08	751.29	0.07	.22	.22	371.6	.14	0.09	0.94	0.09	0.20	0.24	0.31	0.26
.19	249.76	1000	.10	614.62	.86	.24	0.08	0.08	852.59	.22	.23	768.3	.11	0.09	0.20	0.09	0.23	0.25	0.26	0.24
.25	708.91	.14	977.62	.10	.2	.22	0.07	.10	0.06	.23	.18	.1	.19	0.11	0.11	0.16	0.22	0.22	0.27	0.25
.24	0.11	.12	0.09	0.14	.15	.66	0.08	0.12	574.74	.19	.21	.28	1000	0.09	0.07	0.09	0.20	0.23	0.23	78.72
.24	0.12	.17	0.21	28.4	.15	.17	0.08	0.08	0.13	74.56	.22	1.28	.09	0.09	0.15	0.11	0.23	0.23	318.40	602.80
.25	0.18	349.3	0.14	0.11	.18	.65	0.06	0.08	0.38	.21	.23	.25	.08	.1	0.10	0.06	0.22	723.50	0.26	0.26
.19	807.17	.18	798.66	867.42	.16	.26	0.07	0.12	0.09	.24	.18	1000	.09	0.08	3.28	0.06	0.22	.19	0.27	0.24
.24	0.13	.13	0.07	0.08	.18	.3	0.17	0.11	419.3	.22	.19	.39	.12	0.10	221.00	0.11	0.39	678.70	0.26	0.27
437.7	931.42	.16	0.11	0.12	.18	500.1	0.12	555.09	0.08	.26	601.5	.38	.08	0.10	582.00	0.14	0.23	0.21	0.22	1525.00
.2	0.13	.25	558.55	.10	.2	.16	0.13	0.13	0.18	.2	.23	.23	.08	0.11	0.08	1000.00	0.23	0.22	0.25	0.24
.21	536.08	.15	0.15	544.62	240.1	.25	0.23	0.25	0.16	.2	.19	.18	.22	0.05	0.11	0.11	0.21	0.30	0.25	309.40
1000	0.11	.16	0.09	0.11	.28	.2	188.54	0.12	.10	.23	.2	.2	1000	0.09	0.11	259.70	0.21	1000.00	0.24	0.23
.83	609.58	.19	0.12	0.13	.22	.21	0.11	0.12	0.09	.23	.2	.4	.16	0.13	0.13	0.14	0.17	152.30	0.25	0.21
.32	214.55	.19	.20	0.14	.17	.23	674.11	0.12	.10	.2	.22	.18	.08	2.22	0.06	0.11	0.18	0.28	0.23	0.22
.25	0.22	.23	0.11	0.12	95.49	.18	.11	0.07	0.15	.19	.22	.41	.1	0.08	0.06	59.20	0.18	0.29	0.23	0.26
1.5	0.16	.19	0.17	324.4	.2	.18	.22	0.16	0.07	.18	.17	.19	1000	0.09	0.10	0.11	0.22	0.24	293.90	0.29
.22	.10	.15	0.16	784.83	.18	.24	.18	0.09	396.69	.23	.19	.19	.11	0.07	0.08	1000.00	0.18	0.21	0.28	0.24
106.4	0.13	.85	640.23	0.12	.21	.16	.14	0.11	.10	.23	.21	.2	.08	0.08	0.06	0.54	0.18	0.18	0.31	0.19
.32	0.09	.23	0.15	626.98	.17	573	.15	229.24	0.11	.2	.4	.2	.08	0.11	0.11	0.18	0.23	0.22	0.22	0.25
.75	0.11	.2	0.11	0.12	.18	.27	.16	0.06	0.07	.22	.19	.2	.08	11.56	1000.00	547.00	0.23	0.21	568.50	0.24
.2	.2	.16	431.69	0.08	.2	.26	.17	0.12	0.08	.19	.22	.23	.05	.14	0.07	0.10	0.17	0.24	0.23	0.21
.27	.17	0	732.23	992.31	.18	.17	.09	0.15	23.28	.2	.25	280.8	.03	.1	190.90	0.13	0.20	0.22	0.28	.27
.74	.23	.16	0.14	499.57	.17	.24	.16	850.09	689.39	.21	.23	9.24	.08	1.05	0.11	0.13	0.22	0.22	0.31	0.26
1000	109.2	.22	0.15	.10	.24	0.12	.16	0.17	0.09	.21	.26	.15	.05	318.20	0.05	0.18	0.23	0.24	0.27	0.21
87.82	.19	.18	0.15	0.08	.22	.10	.17	0.05	452.52	.21	.22	43.47	1724	.09	0.16	0.08	0.20	0.30	0.25	0.26
169.4	.25	.15	0.14	582.9	1.34	0.26	.17	612.53	0.14	.16	.3	.26	.05	.06	0.09	0.11	0.23	0.24	0.25	0.20
176	.15	.19	0.14	444.04	.18	591.23	.15	0.11	0.14	.19	.17	.2	.09	0.08	0.08	0.11	0.22	0.25	0.25	0.23
57.03	.15	.16	0.13	438.66	.15	0.11	.17	578.69	0.17	.2	497.7	446.2	.06	0.10	0.07	0.19	0.17	0.25	0.24	0.21
.22	.9	.17	0.16	0.12	422.9	0.14	.22	0.12	0.08	.18	.21	.3	.05	.07	0.10	0.12	274.20	0.23	0.25	0.29
614.7	.15	.13	0.11	427.04	.23	743.74	422.6	0.11	0.21	.19	.21	.2	.08	0.09	637.40	0.27	0.24	0.16	0.27	.23
.22	.18	.18	0.12	.40	228.2	.10	.15	0.11	0.09	.22	.33	.14	.07	0.11	0.15	0.69	0.24	0.23	0.20	354.90
1000	.2	388.6	648.31	817.09	.39	0.12	.14	0.09	0.12	.19	.25	.33	.05	0.12	0.09	1000.00	0.21	0.24	0.31	0.23
.22	.19	.13	0.18	0.13	.24	0.11	.15	0.16	0.09	.15	.2	.34	.08	0.09	0.11	3.36	0.23	0.17	0.28	0.24
.26	.18	.17	0.16	814.05	.2	463.89	.15	0.14	0.09	.22	.17	.23	.07	.08	0.08	0.29	0.21	0.22	0.28	0.20
.17	.2	0	720.34	0.06	273.64	0.08	77.49	0.09	0.14	.25	.15	.2	.05	1000.00	0.18	0.14	0.15	0.24	0.39	0.28
.22	.2	.13	0.33	0.11	494	315.99	.11	0.09	0.06	.22	.23	.36	.09	0.10	0.11	0.08	0.19	0.20	0.37	0.27
.36	.3	215.5	0.47	0.11	782.42	367.51	.17	0.19	0.18	.22	.13	.18	.09	.07	0.05	0.12	0.23	0.22	0.29	0.21
.25	.2	0	0.14	0.16	.1	0.11	7.48	0.07	0.06	.19	.18	.26	470.7	0.12	0.05	0.08	0.23	0.23	0.27	0.25
117.3	.15	0	0.09	616.63	.16	689.56	.17	0.07	0.09	.21	.19	.22	.06	0.04	0.10	0.08	0.20	0.22	0.27	0.29
525.6	.23	0	0.17	104.21	.1	0.07	.16	395.25	0.15	.24	.36	.15	.11	.1	0.11	0.20	548.20	0.22	0.25	0.25
920.3	.18	.15	643.36	0.14	.09	.10	.18	0.17	0.18	.17	.26	.12	.08	.07	0.10	.1	0.24	314.70	0.25	0.19
.17	.15	.17	0.18	484.37	683.57	0.11	.21	0.07	0.14	.22	.17	.28	.06	0.06	0.10	0.14	0.22	0.26	0.25	0.23
.23	.11	.17	0.12	0.22	.12	0.07	.11	0.08	785.11	.21	476.5	.4	.56	0.10	0.14	0.10	1000.00	0.25	0.26	0.22
.27	.23	.17	0.26	0.12	560.18	58.67	.16	0.07	0.11	.27	.18	.24	.1	0.21	0.17	0.12	0.17	0.24	0.25	0.25
.2	76.33	174.2	0.11	0.07	.16	0.08	.19	0.12	574.07	.24	.18	.2	.07	0.09	0.12	438.60	0.22	0.27	0.21	0.21
.19	.22	.19	0.13	804.04	.18	0.14	.26	0.09	0.11	.21	.2	.22	.07	0.75	0.09	0.18	0.19	604.90	0.25	0.27
.22	.18	.18	0.13	0.07	10.97	0.09	.18	.10	0.17	.21	.19	.3	.08	0.12	0.07	0.12	1000.00	0.22	0.22	0.24
.22	.17	.23	0.11	0.12	.08	0.09	.14	0.09	0.09	.2	.21	.28	.05	.1	0.10	0.10	0.18	0.24	0.28	0.26
.27	.26	.17	0.15	.10	.12	0.14	.12	0.08	610.96	.19	.22	.19	.11	.09	260.00	0.18	0.17	0.20	0.38	215.20
82.98	.28	.19	.32	0.12	.09	0.12	603.4	.10	0.09	.26	.27	.3	.04	0.09	0.08	0.52	0.17	0.24	0.28	0.23
.2	.45	1000	.28	0.11	.11	0.11	.2	0.12	0.09	.23	.21	.26	.13	.11	0.08	0.16	0.17	0.25	7.45	0.23
.23	.21	.16	.3	.10	.08	352.87	.18	.10	0.09	.21	.21	.18	.02	0.06	0.08	0.04	0.20	0.23	1000.00	0.24
.61	.42	.21	.27	0.09	.18	0.06	.16	0.13	338.45	.15	233.5	.2	.05	0.11	0.10	0.13	0.18	0.23	0.26	0.26
.2	11.51	.22	434.5	0.08	.1	39.97	.17	0.08	0.19	.24	.22	.27	.06	0.07	0.10	0.12	0.24	0.22	0.27	0.29
307.7	.19	3.31	.32	0.13	.11	0.11	162.5	516.52	0.09	.16	.21	.21	.07	.1	0.10	0.15	0.19	0.26	0.25	0.18
.25	1000	1.76	.24	151.1	.06	.10	.17	0.12	332.02	.15	.22	.19	.07	793.5	0.09	0.15	0.19	0.20	0.26	257.10
.22	212.2	0	.19	1000	735.43	0.08	.22	0.08	0.13	.23	.21	.16	.07	0.09	0.09	0.15	0.15	820.90	0.31	182.20
.44	654.2	.19	1000	.17	.09	621.64	4.26	0.09	.10	.19	.2	.14	459.8	.09	0.11	0.11	0.18	0.22	0.28	0.22
.2	.23	0	.16	1000	.09	.10	.17	0.14	0.14	.2	1000	.18	.04	0.11	0.15	0.13	0.15	0.29	0.31	690.5
.19	.19	1.03	.15	.21	.08	0.08	.23	0.08	0.21	.24	.23	.17	.11	511.90	0.08	0.15	0.17	0.18	0.24	0.24
.23	105.7	.15	.22	.22	.14	601.27	793.7	0.07	0.07	.2	.23	.17	421.8	0.10	0.09	0.11	0.20	0.29	0.28	0.25
.31	4.23	.18	.16	.16	.07	0.07	503.2	0.06	711.23	1000	.23	.17	.09	0.12	0.14	0.21	0.21	0.22	0.25	0.28
.19	.26	.18	.24	727.3	676.17	0.13	.19	0.12	0.11	.2	.21	.12	.08	0.11	0.08	0.13	0.14	0.27	0.26	0.26
.19	394.9	.46	.19	.13	.37	0.08	.18	0.11	0.13	.21	.24	.19	.1	0.07	104.70	306.60	0.22	0.26	0.23	0.25
1.77	.14	0	.18	.22	.09	0.17	.22	0.11	828.03	.2	.22	.18	.09	0.10	0.14	0.13	0.19	0.21	0.26	0.21
.88	.2	.18	.23	.26	.12	702.88	.17	0.06	0.15	.19	.17	.26	.1	0.11	224.60	0.06	0.17	0.13	0.20	0.20
186.4	763.4	39.09	.2	.23	.11	.10	.21	0.06	286.08	.18	.16	.21	140.7	0.09	0.10	300.40	0.17	0.24	0.24	0.23
21.96	.5	.2	.23	.16	678.04	0.09	.17	488.23	323.63	.51	.19	.2	122.9	.14	0.13	387.80	0.22	0.24	0.27	0.27
.21	.26	1000	.18	3.56	.11	57.37	.13	212.1	0.09	.17	.21	.19	.07	0.09	0.10	0.10	0.19	0.25	112.30	0.28
533.3	.4	0	.23	.23	.08	0.07	.21	0.12	0.14	.2	.2	.17	.09	.14	0.11	428.70	0.19	0.22	0.20	0.25
349	.17	.16	.17	.26	.21	0.09	.2	387.73	0.12	.22	.16	.17	.04	.13	0.16	0.10	358.50	0.21	0.26	0.22
.24	.26	1000	.8	.27	.08	0.06	.16	563.09	.10	.19	.19	.19	.14	0.06	0.13	0.11	0.23	0.23	0.25	0.31
376.8	.31	99.11	.22	.19	.09	0.19	.14	333.83	686.5	190.8	.19	.31	.11	0.08	0.16	0.07	0.22	0.21	0.24	0.27
.28	.16	490.2	.2	.19	.07	.10	.19	0.06	0.11	92.17	.2	781.9	.08	0.13	0.12	0.09	0.20	474.50	0.25	0.22
.31	.44	896.2	.2	588.1	.09	.20	.16	526.41	.10	.19	.23	215.3	.08	0.10	0.11	0.16	0.18	0.17	0.22	0.23
421.3	.22	.34	.18	.21	.14	619.73	183.3	784.81	623.05	.24	.21	.19	.08	.06	0.62	0.14	0.17	1000.00	0.23	0.23
136	.31	0	.2	.24	.11	0.09	.17	0.15	0.11	.23	.21	.19	1000	202.40	0.14	0.08	0.19	0.24	0.29	0.24
1.6	.2	0	.22	1000	8.1	.10	.14	462.85	0.11	.19	.17	.21	.36	1000.00	0.13	0.15	0.20	0.23	0.19	211.50
.18	.19	0	.21	.22	.11	0.12	.16	539.51	140.84	.2	.19	.17	205.1	0.12	0.11	390.30	121.70	0.23	0.25	0.31
.18	.18	489.5	.2	966.5	.23	512.6	270.8	467.68	0.06	.19	.2	188.8	.07	.15	0.12	0.16	0.23	0.24	0.23	0.25
9.19	.26	0	.18	2.06	.12	.10	.2	0.16	.10	.19	.33	.18	.1	.08	0.10	0.15	0.25	0.22	1000.00	0.24
.25	.26	147.1	.17	.23	.09	0.08	624.6	527.51	.20	431.7	.16	.21	.07	.1	0.85	0.15	0.19	0.18	0.25	0.27
.25	.2	0	.24	342.6	.1	0.15	.13	0.05	0.08	.24	.21	.2	.08	.08	0.14	0.12	0.20	0.27	0.20	0.22
.24	.17	.2	.25	.23	336.02	0.08	.12	0.16	0.12	.19	489.9	.18	.1	.06	0.11	0.11	0.19	0.19	0.19	684.60
1000	.22	0	.51	.25	.17	.10	.16	620.62	0.08	.21	.16	.21	.1	.11	0.08	0.08	0.20	0.22	0.25	467.80
12.01	.74	0	.24	.2	.12	.10	.14	.17	0.13	.27	.2	.21	.09	.08	0.14	0.10	178.20	0.25	0.24	0.21
.97	.3	.17	.18	.22	180.65	0.09	.2	.11	602.4	.28	.17	.15	.08	0.12	0.08	0.13	0.15	0.24	0.23	0.25
.23	.23	0	.17	326.5	637.37	677.59	.15	.18	0.18	.26	.67	.17	.07	0.08	165.90	0.14	0.22	.2	0.32	0.29
.23	.19	0	.18	.32	.1	0.09	.17	.16	0.19	.37	.19	.15	.09	.11	73.52	0.12	0.22	0.23	121.10	0.26
.26	.29	1000	.22	.25	795.64	0.07	.21	.12	0.08	87.11	.18	.2	.04	0.11	0.15	0.33	0.15	.25	0.28	0.28
347.6	.28	1.3	.23	2.04	.17	0.08	.15	.09	0.06	.24	.16	.12	.14	.08	0.10	0.71	0.16	0.24	0.32	0.21
.87	.3	.16	.15	.25	785.93	0.07	.11	.17	0.13	.24	.2	.27	.09	.1	128.30	1000.00	0.17	0.17	740.60	0.34
.32	.2	688.9	.22	.24	551.23	0.06	.23	.17	0.13	.24	.15	.15	.11	0.09	0.11	0.33	9.75	0.21	0.28	0.27
144.2	148	.18	.23	489.8	.15	488.34	.22	.26	0.08	53.82	464.6	.51	.13	.07	0.12	0.12	0.22	0.22	512.00	0.21
459	.22	0	885.6	.2	.09	0.15	.17	.44	0.09	.19	.2	.16	.08	.07	0.13	0.10	0.19	0.23	0.23	0.23
.22	611.9	.19	1000	.22	428.92	0.08	.12	.17	.10	.2	.19	.16	.05	1000.00	0.11	0.17	0.18	0.27	0.32	0.25
1000	.28	0	1000	61.61	.13	0.12	.31	1000	0.16	1000	.21	.16	.1	.07	0.11	0.14	0.28	0.20	519.90	0.25
370.2	.23	0	.27	429.1	.08	0.12	.22	.16	0.07	.22	.13	.21	.09	.06	0.09	0.11	574.70	0.20	0.36	0.26
69.35	.16	261.4	.69	100.1	.17	.19	.16	.18	0.11	.23	.18	.37	.07	.09	0.07	0.14	0.26	0.25	0.30	0.28
.62	.23	1.8	.2	103	.11	1000	.17	.17	0.14	.28	.19	8.12	.06	.07	127.10	0.13	0.21	432.40	278.40	0.21
.27	.21	0	.23	.25	.08	.2	.17	.2	0.14	.29	.17	.18	.09	.12	0.09	73.10	0.15	0.21	0.22	0.23
.24	.29	0	1.73	.48	289.46	706.4	.15	.14	.10	.17	.22	.19	.07	0.10	0.10	0.12	0.20	0.22	0.18	0.25
.26	.18	0	.22	.21	368.89	.19	.16	.2	0.09	.25	.21	.15	.07	.18	0.07	0.10	0.25	0.24	144.80	0.26
.4	.22	0	.42	.24	.1	131.2	.17	.16	0.12	.22	.21	.15	183	0.13	0.07	2.52	0.23	0.20	0.46	0.25
.31	.18	37.22	483.52	.18	381.32	.14	536.5	.12	0.06	.19	.18	.16	.13	0.09	0.11	0.20	0.23	0.25	0.19	0.24
.23	.25	0	0.11	1.33	605.72	.16	.25	.18	0.12	.22	.19	.21	.1	0.08	0.14	0.19	0.20	0.24	0.31	0.20
.51	.18	0	.20	.2	.15	757.4	.27	.22	0.11	.2	.16	.23	.09	0.10	0.11	0.12	0.22	120.70	116.4	0.23
.37	.15	.16	496.48	.16	459.27	.17	.45	.14	0.06	.19	.2	.22	.08	0.09	0.11	0.11	0.20	0.22	.34	0.23
.45	.2	.14	0.11	1000	.09	1000	.18	.15	0.16	.22	.17	1000	.07	.14	0.12	0.07	0.23	0.23	620.80	0.21
.3	.19	0	0.11	.2	.1	.5	.17	.12	0.23	.19	.22	.21	.1	.13	1.54	0.13	0.19	0.26	0.28	0.28
.18	.13	0	0.14	.18	.17	215.8	.15	.19	708.53	1000	.22	.17	.06	.07	0.20	1000.00	491.90	0.24	.23	0.23
.23	.18	0	.10	.15	.12	58.74	.17	.15	0.13	.17	.14	.17	.09	.19	0.15	101.50	0.21	0.32	0.33	0.24
4.19	8.64	.17	0.17	.17	.1	.19	2.16	.19	0.09	.22	.2	.2	.07	227.7	0.11	0.23	0.25	0.25	203.70	0.24
.21	.19	.17	1099.18	.24	.1	.32	.2	.13	.10	.19	.16	.15	.08	.1	0.11	9.26	0.18	0.29	528.30	438.20
.32	.18	.18	0.16	411.6	.16	1000	.15	406.5	0.12	459.9	.21	.16	.15	.02	0.07	0.11	0.20	0.18	0.26	0.21
.2	357.6	0	0.21	1.41	.21	262.5	.17	.19	0.12	.21	.15	.15	21.29	.46	273.60	0.13	1000.00	0.19	0.34	0.21
.24	.28	.18	0.11	1000	.19	1.33	278.7	.13	0.11	.18	.17	.14	3.95	.09	0.13	0.15	202.10	0.23	0.25	0.24
.29	.2	0	.10	974.6	.28	.2	195.8	.16	612.37	.16	.2	.2	.09	.06	0.11	0.13	0.21	0.23	83.97	102.80
5.04	.19	.15	0.11	1000	462.3	.16	.21	.15	0.17	.2	.14	.23	.07	0.09	0.09	0.16	0.17	77.04	0.35	0.24
.23	.19	.16	0.13	.2	.19	.2	.24	.16	694.9	.27	.18	.18	.1	.09	403.00	0.12	0.22	0.16	0.28	0.25
.21	.27	.15	0.12	.17	.19	.2	69.24	1000	.24	.21	.25	.09	.03	.07	0.12	0.12	0.22	0.21	0.31	0.25
.29	.24	.27	0.11	937.5	.22	.17	.15	.16	.19	.24	.21	.19	.07	.09	0.14	0.10	0.19	0.26	0.25	0.25
.25	.33	.16	561.47	.14	.17	.2	.15	796.5	.21	.27	.16	.17	172.4	.09	0.12	0.14	0.22	774.20	0.28	0.25
.35	136.4	.15	0.08	.21	.2	.33	1000	.13	.19	.17	.18	.16	.09	.09	0.15	0.11	0.22	0.28	0.25	0.27
.27	.44	.24	.10	.2	54.41	.15	.18	.67	.19	.23	.23	.19	435.2	.07	0.13	0.11	0.22	0.24	0.27	0.23
.17	.48	.27	0.14	.21	.18	.16	.16	.15	.21	278.8	.16	.2	.06	95.68	0.07	0.10	0.18	0.23	.22	0.26
.25	.23	0	873.83	.2	.23	.24	.27	.31	.53	.21	.15	.17	.07	.07	0.06	0.11	0.26	1000.00	.49	0.27
852.8	.21	.24	0.14	.23	1.31	.18	.23	.16	.24	.19	.2	.21	.12	0.08	0.12	0.09	0.19	0.23	0.24	0.29
.53	.36	472.6	832.72	.21	.2	.14	215.5	.17	.22	.2	.24	.18	.06	.07	0.12	0.11	0.16	0.23	0.23	0.20
.25	.18	.16	0.11	.23	.18	.11	.49	1.24	.23	.19	.19	.15	.08	0.15	0.07	0.12	0.15	0.20	164.50	0.23
.3	.19	.2	563.75	.23	.18	.18	.17	.15	.17	.19	.23	.15	.1	0.07	0.12	0.10	0.18	0.23	0.23	.25
.24	.19	.17	594.81	.22	.2	.19	0.06	.18	.18	.19	.21	.14	1000	0.06	0.10	0.10	0.18	0.23	0.22	.26
.15	.2	.16	0.11	.26	.18	.2	0.11	.08	.21	239.8	.17	458.7	.08	0.22	0.47	0.13	0.22	0.19	0.18	0.21
.3	665.42	.23	131.87	.22	.23	.16	.10	.16	.2	.21	.19	604.5	.11	0.05	0.12	0.07	1000.00	0.23	0.21	0.19
.23	1016.52	.15	0.15	.25	.19	.16	0.12	.14	.23	.18	.19	.16	.1	.38	0.07	210.70	0.20	0.37	187.40	0.25
282.6	.10	.26	0.08	.16	.2	.15	.10	.13	.2	.17	.2	.21	.17	.08	0.11	0.13	0.20	.23	0.30	0.27
1000	0.12	.24	0.12	196.4	.33	.15	0.05	.15	.16	.21	.18	.18	.1	.1	0.10	0.10	0.23	.27	0.27	.26
287.3	623.84	0	0.12	.21	.2	.16	795.23	.5	.21	.23	.31	.16	1000	503.70	0.13	0.10	0.25	64.20	0.46	0.25
712.5	0.08	97.44	638.84	465.7	.25	.15	0.12	.17	.16	.2	.21	.19	332	.1	0.06	0.13	0.17	0.24	0.21	0.25
342.6	0.12	237.1	0.17	.42	.21	.19	0.08	.15	.22	.21	.25	.2	.1	.18	0.11	0.14	0.17	0.24	0.25	0.21
.28	0.12	.14	432.3	483.4	.19	.19	0.23	.15	.21	.2	.16	.18	.1	519.7	0.09	0.12	0.20	0.25	0.20	.24
.23	784.66	55.37	505.32	.25	.14	.2	.10	.12	.16	.21	.2	.19	.09	0.10	0.10	0.09	0.20	1000.00	0.25	.66
.34	0.13	1000	0.13	.21	.2	200.4	0.07	.18	.23	126.3	228.8	.19	467.7	0.19	0.11	0.12	0.15	0.26	0.26	.26
.29	0.19	.17	0.19	597	.2	.17	799.37	115.7	.17	.22	.23	.21	354.8	.11	130.00	0.12	0.19	0.26	0.22	.21
.21	0.12	.27	0.12	.3	201.9	142.9	0.08	1000	.21	.18	.2	.17	752.4	0.10	0.08	0.11	952.30	0.27	0.25	.24
.22	.10	.14	.10	.31	.2	.18	0.09	.27	.19	319.9	.22	.21	85.53	.1	0.14	0.18	0.24	0.29	0.21	.19
.28	0.13	.10	0.14	161.6	.15	.18	0.07	.12	.2	.2	.19	.21	.1	0.14	0.10	0.11	0.23	0.24	0.23	.24
.3	0.12	0.21	0.18	.25	.16	.16	726.5	.17	.21	.26	.2	.15	.1	0.05	0.09	0.14	0.20	0.22	0.24	.24
.26	0.14	0.09	0.15	445.5	.19	.17	0.16	339.8	664.8	.21	1000	.18	.03	0.13	0.24	0.13	0.09	0.21	0.24	.23
.17	0.11	0.15	0.14	.25	.19	.13	512.11	.13	.22	.19	.3	.2	882.9	0.12	0.08	0.15	0.21	0.21	121.10	.19
.2	.10	.10	.10	172.2	.27	.19	0.12	.16	.25	.26	.19	.16	.05	.09	0.09	0.49	0.19	0.23	0.20	.86
.22	0.14	494.72	.10	.29	.14	.18	0.13	.17	214.4	.16	.22	.22	.08	258.10	0.15	0.09	406.40	0.22	0.23	.27
.18	0.12	792.15	0.22	.24	.21	.29	397.85	.17	.22	.31	.21	.2	.06	.08	.59	0.10	0.21	0.26	0.19	.21
.18	549.02	629.41	.10	.22	.18	.18	0.14	1000	.22	.24	.27	.18	1000	.15	0.09	0.13	0.22	0.20	0.21	.27
.26	0.14	982.55	0.19	1.54	.19	.18	577.37	.23	.19	.2	.2	.24	.1	.08	0.06	0.15	0.32	0.18	0.22	.26
.19	0.13	0.14	0.16	.22	.17	.15	367.75	.12	.18	.22	.18	.16	.06	.09	0.11	0.11	0.22	0.23	0.21	509.50
179.1	0.07	0.07	0.14	.26	.24	.18	0.25	.21	.19	.22	.19	.14	.06	1000	605.30	0.16	0.20	1000.00	261.30	0.19
.18	43.5	660.39	592.61	.23	.15	.24	0.15	.21	.25	978.2	229.5	.21	.04	0.09	188	0.13	0.17	0.28	0.22	0.23
.15	0.08	0.11	14.48	.21	.15	.18	0.17	64.13	.17	.2	.17	.19	.04	.1	18.65	0.12	0.20	0.23	0.28	0.36
.23	0.23	0.13	0.09	.24	896.29	.27	0.05	.27	.16	.29	185.8	.18	.14	455.3	444.70	0.10	0.16	0.24	0.20	0.22
.28	0.13	223.36	0.12	.21	.11	.19	0.07	.19	.23	313.2	.34	.2	.14	0.11	152.40	0.12	0.17	0.26	0.28	100.10
.24	0.11	.10	0.12	.18	.07	.23	0.07	.18	.19	.21	.15	.12	.14	.36	1000.00	0.09	0.16	0.20	0.22	0.25
.25	0.11	0.09	687.95	.4	.11	.6	0.15	1.95	.14	.19	2.57	629.9	.09	.11	0.09	0.17	0.20	0.24	0.22	0.33
.95	0.09	0.08	.10	.24	.18	.14	.10	.16	.26	.18	.22	.19	.42	.09	196.80	0.13	0.21	0.22	0.24	0.25
.3	0.09	385.39	.10	1000	.07	0.13	0.08	.18	.16	.16	.22	.24	.07	.13	0.07	0.16	108.10	0.21	0.35	0.29
.21	0.13	.10	1019.46	.24	.1	0.14	0.12	.16	.22	173.1	235.7	.18	.05	.08	86.01	0.12	0.23	0.20	0.28	0.24
.22	375.17	372.28	0.14	.19	.09	291.4	0.07	.18	.19	.2	.19	.25	.12	.12	633.3	0.12	0.22	1000.00	0.25	0.21
.23	66.87	0.09	940.14	.22	883.15	0.11	0.07	.17	.2	.21	.19	612.5	.1	.1	555.60	0.11	0.24	0.23	0.22	0.30
.2	536.03	0.12	580.36	.26	.08	.10	0.07	.16	.21	.18	.21	.15	.08	58.96	0.09	0.13	0.20	0.22	0.27	0.28
.22	0.18	757.66	0.13	.33	.09	0.11	0.07	.22	.17	.2	357	.15	.11	74.11	194.60	0.10	0.19	0.22	2.90	0.34
.22	628.2	.20	0.17	.22	.13	0.14	0.09	.41	.21	.21	.2	.14	.08	0.11	205.70	0.07	0.24	0.23	0.22	0.27
.21	0.09	0.07	0.16	.33	.13	0.13	0.18	.14	.25	.23	.24	.16	.04	3.33	.06	366.00	0.23	0.23	0.27	0.22
.22	420.71	478.65	0.18	.29	.2	0.19	0.11	25.57	.19	.23	.19	1000	.08	0.07	0.10	0.09	0.20	0.22	427.40	0.43
.21	0.11	0.09	.20	186.1	.13	0.15	0.07	.14	.22	.21	.38	.16	.05	0.08	0.16	0.13	0.13	0.19	0.31	.3
.24	0.07	0.12	0.12	.24	.12	0.09	0.09	.13	.17	.21	.12	1.65	.1	0.11	0.07	0.14	435.00	0.24	0.28	91.57
.21	0.09	635	0.15	.28	.09	0.16	707.5	.17	.21	237.3	127.1	.2	.08	0.09	0.07	0.21	8.84	0.16	973.50	157.70
.34	0.09	0.07	0.19	.24	.09	0.11	0.09	.17	.17	.22	.21	.18	.09	0.09	0.80	0.11	0.13	1000.00	0.28	875.00
.16	0.12	0.13	0.21	.27	.1	0.13	652	.15	.21	.18	.15	.2	.06	0.06	0.15	0.12	0.14	229.90	0.26	0.30
.19	742.43	0.11	0.12	.22	.1	0.14	0.14	2.79	.2	.23	347.3	.18	.05	0.10	0.15	0.15	0.13	88.26	1000.00	0.48
.24	0.12	0.11	0.14	.21	.18	0.09	0.12	.14	0.13	.2	.18	.11	.09	.09	0.22	0.10	209.30	0.19	0.22	0.30
.54	908.91	0.11	0.11	.22	.1	0.09	522.86	.12	0.08	.2	.2	.18	.05	0.12	0.12	0.15	0.17	0.19	0.24	1000.00
.13	.10	.10	0.09	.21	224.41	445.04	0.05	.13	0.11	.22	756.9	.17	.04	0.10	.09	0.10	0.12	0.28	0.32	950.60
.23	0.11	.10	0.15	.23	.1	0.07	589.92	.2	.10	.19	.16	.18	366.7	0.11	.15	0.15	0.23	0.23	0.23	1000.00
391.4	952.78	.10	0.16	.2	.12	0.09	0.13	.2	463.7	.21	.23	.18	.08	.07	.09	0.07	0.17	1000.00	0.22	401.40
.19	0.09	0.12	0.15	.32	.14	.10	0.09	.15	0.08	.25	542.6	.2	.1	0.09	.08	0.10	216.50	0.21	232.50	0.27
.21	0.18	0.09	0.14	.2	.15	0.11	0.09	193.7	379.67	.22	1000	.18	.07	0.07	.09	0.13	71.59	0.19	0.32	1000.00
.21	0.12	0.13	.10	.26	.09	568.03	0.05	.16	.10	.21	.24	.2	.07	0.11	.1	0.11	276.00	0.20	142.10	0.30
.21	0.13	0.07	289.93	.22	.14	912.23	0.07	.18	0.06	.19	.18	.23	.08	0.10	.11	0.10	275.50	0.24	299.30	0.28
.17	420.74	.10	0.21	.21	.09	672.43	.10	.26	470.78	.17	.19	.18	.11	0.08	.09	0.27	305.00	612.10	0.27	0.27
.28	437.02	0.08	558.55	364	525.27	203.71	.10	.16	0.13	.23	411.2	.18	.42	0.01	0.14	0.11	195.30	0.26	0.25	0.27
.17	248.43	0.14	.10	.21	.13	0.17	703.07	.16	0.15	515.4	.17	.24	455.2	0.13	1000.00	0.10	243.00	0.23	0.28	385.40
.17	.10	0.07	866.17	.32	.09	.10	223.32	.38	0.12	.19	.19	.2	.1	0.29	0.55	0.13	0.21	645.50	0.17	0.37
.19	.10	0.07	.10	3.75	132.28	881.27	0.08	.15	0.08	1.06	965.4	.25	.08	0.10	0.07	0.13	0.16	0.21	0.22	0.29
.14	1069.57	0.12	0.12	.34	.11	0.09	.10	.17	.10	.21	.21	.17	.18	0.08	0.09	0.15	210.40	0.23	0.32	0.18
.25	0.12	0.09	0.11	.23	.14	0.11	.10	.2	0.13	.46	.21	.22	.09	.12	217.70	304.60	286.00	0.20	0.23	0.33
.21	0.12	0.13	.10	.33	.11	534.55	0.05	741.7	0.14	.36	.23	.18	.27	0.12	0.07	0.09	.2	0.23	0.25	0.32
.21	624.06	0.08	0.37	.34	878.65	478.58	0.36	.13	517.18	.21	.22	.2	.1	0.10	.08	0.30	112.20	0.21	0.18	0.26
.25	0.12	0.08	0.13	.24	420.76	0.23	0.11	.15	0.06	.24	.19	.2	.08	0.11	0.15	0.09	0.14	0.17	0.26	0.24
.21	0.11	0.08	0.11	.2	.07	.20	0.12	.17	449.13	.19	.2	.19	.09	0.07	0.11	0.19	1.81	0.24	0.29	0.26
.2	0.12	.10	0.11	.16	741.49	.10	0.08	294.9	0.09	.2	.17	48.29	.12	0.07	362.10	220.70	282.50	0.24	0.24	0.26
.2	645.89	0.11	0.09	.24	.07	0.13	104.76	.17	.10	.2	.19	1000	.09	0.07	0.12	0.13	355.40	0.21	0.26	0.23
.23	0.13	0.11	0.31	.21	.17	0.08	0.36	.15	.10	.2	.97	.22	.08	0.08	0.16	0.17	0.28	0.33	0.26	764.20
.24	.10	0.12	0.14	.21	.33	0.07	0.08	.23	0.08	664.9	.19	.14	.1	.36	.18	0.18	0.23	0.20	916.40	0.26
.26	0.08	0.09	726.93	.21	825.13	0.09	0.11	.16	538.52	.23	.2	.19	.11	0.08	19.59	0.15	0.20	0.29	0.39	0.26
.51	.10	626.08	0.11	.22	.11	0.09	0.11	.21	529.48	.19	.21	47.84	.08	0.10	.08	0.12	377.10	0.25	0.25	0.29
.21	.10	0.11	.10	.19	.07	0.21	0.12	.17	371.89	.2	.22	.15	.08	0.07	0.09	0.14	0.18	0.25	0.26	0.12
.5	0.18	0.12	1101.75	.21	329.09	0.09	0.06	.16	.10	1000	.25	.22	.06	0.15	0.10	1000.00	1000.00	0.23	0.25	0.21
.18	.10	.10	.10	.17	.2	0.11	0.08	.13	0.08	.72	.53	.17	76.11	0.14	0.08	205.60	0.22	0.24	0.23	0.26
.38	0.16	0.08	0.23	.19	834.41	0.08	604.22	.12	.10	.22	.15	.18	1000	776.80	0.13	0.11	0.11	0.21	0.23	0.24
.22	.40	0.08	0.12	.21	646.59	0.09	210.3	.19	0.17	302.3	.24	.15	2.81	0.15	0.08	1000.00	0.09	465.30	0.24	0.28
1000	623.3	889.81	0.15	222	381.27	228.03	0.09	.22	0.08	.17	.22	.18	.06	0.11	.16	0.08	0.17	0.18	0.21	0.19
.13	0.17	.10	0.15	.17	104.09	0.09	.10	.1	0.14	.5	.22	.19	.12	0.22	0.09	0.09	0.12	0.29	1000.00	0.18
.19	1143.1	0.13	0.12	.21	.08	0.08	.13	.29	0.23	1000	.19	.22	.11	0.09	.08	0.24	0.12	0.29	0.28	0.15
.13	0.14	0.14	0.13	.19	99.63	0.11	.15	.2	0.07	.48	.2	.2	153.5	0.07	.11	0.19	0.12	0.27	277.80	0.13
.38	.19	0.12	0.16	.21	.08	0.08	.14	.16	311.45	.18	.23	.17	.04	190.4	102.70	0.11	0.19	0.22	1.29	2.58
.24	.18	0.08	883.9	.18	.08	0.13	155.6	.16	0.11	.24	.22	4.76	.06	0.27	.09	0.13	0.95	0.24	0.26	0.18
.24	.18	0.14	163.79	.9	.06	0.08	.16	.15	0.21	.23	.18	.2	.08	0.49	676.60	0.10	0.13	0.28	0.30	234.20
.21	.17	450.75	0.12	.28	.2	0.09	.14	.19	0.08	.2	972.1	.15	.08	.12	0.08	0.10	0.12	0.24	0.25	0.17
.23	.54	0.07	0.13	.23	.08	.10	99.98	451.4	0.18	.2	.24	.1	353.9	.07	402.60	0.10	0.12	2.02	0.23	0.18
.21	.16	.10	0.11	.23	455.32	422.88	.16	.18	510.14	.22	.29	.15	152.8	0.10	.1	0.08	0.19	0.32	0.17	0.16
.23	.17	0.12	0.15	346.9	.11	.10	.15	.18	0.15	.23	.18	.14	673	0.09	0.14	52.25	0.05	0.26	0.24	164.90
.24	.15	0.13	783.15	643.4	.09	0.09	.12	618	0.13	.23	.2	196.7	.12	0.14	0.05	467.00	0.16	0.23	0.19	0.24
1.53	.27	631	688.52	.17	.1	0.09	.16	.15	793.51	.25	1000	.08	.07	0.10	0.09	0.14	0.20	0.32	.3	0.15
1.25	.16	.10	0.15	.23	.13	683.8	.33	620.6	773.89	.2	.21	1000	.12	0.08	0.11	0.12	0.15	0.22	0.24	147.40
.21	.19	0.14	139.38	975.3	.1	497.43	.12	251.9	.10	.24	.21	.17	.09	.09	0.13	0.15	1000.00	0.33	0.23	0.22
.24	.21	782.04	0.14	.24	.14	.10	.18	191.5	0.11	.2	169.1	.23	775.8	0.11	0.12	0.13	0.15	0.21	1000.00	436.70
.26	.17	.10	0.24	.3	578.21	0.11	30.93	.21	0.16	.19	.23	.2	.06	0.08	154.50	0.13	0.18	0.26	0.27	1000.00
.18	.23	242.5	0.14	.26	645.68	461.73	.16	.24	0.07	.19	.2	.15	1000	139.40	0.10	0.14	0.14	0.25	0.34	0.25
.21	1000	0.11	0.08	.25	.11	0.08	.18	.09	0.06	.21	.19	.33	.09	0.10	.12	.07	0.15	0.31	0.25	735.6
.21	.17	.10	536.54	.27	.09	0.14	.15	.14	769.53	.2	.18	.18	.08	0.39	41.81	.13	0.21	257.50	0.25	659.3
689.2	.18	520.99	0.16	.21	.09	0.07	.15	.09	.10	.19	.22	.19	.05	0.11	102.70	.12	0.13	68.77	0.24	.25
.24	.21	220.58	0.24	.23	.11	0.09	.09	.18	0.09	.34	.2	365.7	.07	.08	.14	0.13	272.60	0.32	0.25	.24
.25	.27	0.09	.10	.25	.1	718.06	.15	.21	297.74	.2	.24	.15	.08	0.12	0.05	0.12	286.30	0.14	392.30	.26
.18	980.5	0.14	516.38	.2	.09	0.13	.16	525.9	0.07	.22	.22	.29	.05	0.09	0.06	143.90	0.14	276.00	0.23	.24
.23	.14	0.11	0.13	.24	.08	653.7	.14	.2	.10	.21	.19	.2	.12	0.14	0.08	0.13	0.18	0.18	1000.00	.2
.3	.19	0.09	0.17	895.7	.12	0.11	.19	.09	0.07	494.1	.21	.17	.1	0.20	.14	.06	.1	1000.00	0.25	.27
.32	.18	0.14	0.19	.26	.12	0.11	6.06	.16	775.42	.2	.26	1.72	.12	0.15	0.50	0.09	.07	0.29	0.29	833.40
931.7	.18	0.13	0.17	.23	.11	210.6	.14	.15	0.17	.19	1000	.29	.07	0.10	0.11	230.8	.17	0.21	0.27	0.25
.18	.2	.10	0.14	.25	.07	0.12	.27	451.3	0.18	.2	.14	.2	.1	0.09	0.07	0.11	.21	0.20	0.29	0.25
.16	.67	0.13	0.16	.23	.08	213.9	.15	795	0.11	.2	158.8	488.2	.08	589.10	132.2	.15	.11	665.90	0.21	0.33
.26	.18	875.75	0.13	.18	.23	0.11	.14	.16	553.32	.23	.18	45.25	.06	0.10	1000.00	0.15	.18	0.20	0.24	0.15
.18	.18	0.13	0.13	.2	.23	824.65	.16	.33	0.06	320.4	.21	265	.08	0.10	.07	0.09	0.09	3.67	150.20	0.16
.16	4.8	592.84	808.3	.25	.18	0.11	.17	.1	0.12	.19	.27	.37	.07	0.06	1000.00	132.8	0.16	0.27	0.29	0.12
.24	465.5	.10	841.25	.19	.18	0.08	.15	.23	0.08	.18	.22	.21	.06	0.11	0.09	0.14	0.15	0.22	0.28	0.14
.2	.19	.10	0.13	.26	.22	0.13	.17	.23	0.08	.21	.49	.2	.1	0.12	0.11	0.25	0.12	149.60	0.27	0.21
.28	157.9	0.12	777.41	.23	.18	.21	.19	.15	0.12	.25	.19	.21	.07	0.11	221.90	0.12	0.21	0.28	0.27	0.18
312.4	.18	0.14	0.13	.21	.18	.2	.13	.16	0.08	.17	.17	.15	.1	0.13	0.05	0.11	0.13	0.21	0.27	0.95
.21	.22	0.07	967.57	.22	.21	.18	.11	.14	.10	.24	.22	.21	.09	0.07	0.10	0.17	0.09	0.32	0.29	0.20
.18	.19	0.11	0.23	536.5	.22	.19	.33	279.7	583.91	.18	.2	.2	.11	0.16	290.60	0.13	0.13	0.24	0.21	0.25
696.7	623.7	0.11	0.15	.23	2.91	389.3	.15	.21	0.16	.32	.18	909.5	.07	0.07	0.12	0.09	285.70	335.70	0.42	0.14
.35	.21	0.13	634.37	.26	.22	1046	1000	.18	556.93	.21	.17	.14	.08	0.07	0.13	0.66	0.08	0.25	0.23	0.18
.53	147.7	353.78	882.34	.25	.24	.19	.18	.15	590.06	.19	.21	.18	.09	361.7	.13	0.14	0.10	540.20	1.18	0.20
655.3	566.5	536.6	0.16	.25	.7	.14	.34	.17	0.13	.2	.19	.14	.06	0.06	65.61	139.6	0.09	0.20	0.23	0.20
.52	.15	.10	0.09	.21	.19	.19	.19	.15	.10	.24	248.6	28.44	.09	0.06	0.05	0.10	0.11	0.21	0.18	0.20
434.9	.29	0.09	1146.42	.24	539.7	.19	.15	.18	0.14	.23	.2	.2	.08	.07	0.11	0.08	0.11	0.26	199.90	0.18
660.6	.19	0.12	51.31	.22	.15	.09	.89	.18	0.13	.2	.18	.14	.09	0.11	0.11	0.10	0.17	0.26	0.24	0.19
.36	.19	0.12	946.54	.16	.24	.28	.16	.24	0.14	.21	51.96	2.48	.07	.71	0.11	213.70	0.13	102.70	0.23	0.19
.52	729	0.11	0.13	.99	.19	.16	640	.15	0.21	.26	.18	.39	.09	.11	0.12	0.11	0.17	0.23	2.80	0.19
453.9	.23	0.13	0.09	.2	.2	.4	.21	.16	0.14	122.7	248.1	.17	581.5	.07	0.10	0.14	0.19	158.70	0.28	0.14
2.03	.16	0.09	859.26	.17	.17	1000	.11	.22	0.09	.18	.18	.16	.1	0.08	0.14	0.09	0.08	0.34	.22	1000.00
.2	.28	0.08	274.99	229.8	.22	.17	.11	.23	.16	.25	.31	.13	.09	0.04	0.13	0.16	0.10	0.21	0.28	0.17
.27	386.6	0.09	830.64	192	.43	.16	135.3	.23	.29	.24	.15	.19	.1	0.08	0.19	0.12	0.11	888.00	0.30	0.18
.19	.22	0.12	82.33	552	.22	.17	.14	.15	110.9	511.8	.18	.22	.06	0.08	0.11	0.12	310.30	0.25	199.50	0.18
.2	.22	0.07	.20	.17	.2	.1	.17	.14	.39	.23	.2	.11	.06	0.05	16.11	0.15	0.17	52.96	0.29	0.17
305	1.11	0.15	0.68	.28	.21	.22	.12	.19	.19	.21	.15	.19	.07	0.09	0.17	0.16	1000.00	502.70	0.23	.17
.24	.26	0.08	739.37	.22	.23	.18	.13	.11	.19	.21	.18	1000	.09	0.08	0.19	0.14	0.12	1000.00	0.28	0.20
.24	.24	.10	.19	176.6	.21	.15	14.59	.14	.18	.18	.19	.15	.05	0.11	0.06	.1	0.09	203.80	0.31	0.17
.17	.18	0.11	164.8	.17	.21	.16	116.8	.2	.2	.18	354.2	.21	.09	0.17	1000.00	.12	0.10	0.30	1000.00	0.19
.23	.2	0.11	.25	.19	.22	.25	.14	.18	.21	.2	.21	69.79	.09	474	0.16	322.70	0.15	0.24	1000.00	0.19
.2	3.72	0.07	.23	.2	.22	.15	621.59	.24	.24	.21	.23	872.8	.08	57.9	0.08	0.13	0.12	172.30	0.26	0.26
.18	160.3	0.17	.17	.23	.38	.17	0.13	.16	.2	.16	.15	.18	.06	0.08	0.08	1000.00	0.18	1.11	0.24	0.25
.26	.28	0.08	.2	.15	.2	.16	0.07	.16	.17	.23	.21	.21	.08	0.10	0.07	748.8	0.09	0.26	0.26	0.22
.1	231	0.14	.18	.15	.19	.16	265.56	.18	243.6	.39	.18	.11	.07	0.10	0.15	.13	0.11	0.22	0.23	0.16
.16	.24	0.08	.18	.18	.17	.14	0.12	.15	.21	.18	.18	.25	.05	1000.00	0.11	0.08	0.12	826.40	0.33	0.15
.29	.18	703.77	.21	.4	.27	.18	0.06	.21	.19	.19	.18	.19	.1	0.18	0.13	0.10	0.13	0.25	1000.00	0.17
.28	.19	.10	.18	.18	.23	.17	0.19	.16	.15	.2	149.5	.25	.09	0.08	0.12	385.8	647.80	0.25	0.30	0.25
272.6	.2	0.11	.21	.18	.17	.16	0.09	.17	.16	.21	.2	.24	.09	0.16	0.10	0.12	0.12	1000.00	1000.00	0.25
.27	0.11	0.11	.16	.2	.21	.36	0.07	.37	.21	.2	.24	95.06	.08	306.8	0.14	0.13	0.12	569.60	0.25	477.40
.27	0.14	0.11	.2	105.2	.38	.34	0.09	.19	.12	.23	.21	541	.07	0.07	0.62	0.26	0.12	0.28	0.34	298.80
.28	.20	0.14	.19	.2	3.01	.16	240.17	.18	.18	.17	.2	.19	1000	0.09	484.90	0.14	2.51	800.90	0.29	0.15
.16	0.12	0.11	.2	.38	2.19	.17	0.08	.19	.19	.22	.17	.19	.06	.09	0.12	0.12	.13	543.90	0.23	0.20
.3	0.14	0.09	.26	.2	.21	.2	.10	.19	.19	.21	.2	.25	.06	1000.00	246.70	0.08	900.2	0.27	0.30	0.16
.24	0.13	0.11	.16	.46	396.6	.17	0.21	.17	.19	.2	.18	.25	.06	.07	460.20	0.96	.1	0.23	0.28	0.18
.27	0.14	.10	.21	1.77	.19	.16	0.09	.4	.21	.21	.2	.18	.11	.09	0.11	0.11	.15	385.00	0.27	0.16
262.4	831.63	0.12	.23	.23	.23	.99	.10	.26	.18	.2	.21	.57	.11	.13	0.08	.08	.25	0.24	0.28	0.15
.19	0.98	407.44	.2	.19	.3	81.49	0.06	.19	.22	.17	.23	720.9	.09	110.50	0.09	894.20	0.13	0.28	0.27	0.17
.6	416.28	.10	.17	.18	.19	.19	0.05	.18	.16	.24	.2	772.9	78.84	.09	0.01	0.20	0.16	0.32	385.40	0.13
.14	0.19	0.11	.25	.26	.23	.18	0.09	.19	.21	.24	.21	.2	.09	0.05	0.09	603.10	0.17	0.32	0.22	0.24
.17	0.28	0.08	.26	.18	.86	.21	747.27	1000	.2	.23	.16	1000	.14	0.09	0.03	0.10	0.24	174.90	1000.00	0.17
.16	0.19	0.12	.25	.23	1.54	.19	0.13	.26	.2	.19	.17	.21	.11	0.05	56.94	0.12	0.23	0.21	1000.00	145.70
.18	0.11	0.11	.22	.15	.42	.08	.10	.17	.18	.19	.17	.2	437.9	0.07	428.70	0.12	0.17	0.19	0.26	0.17
.23	0.16	233.23	.2	.16	.24	.2	.10	.15	.21	.15	.2	.28	128	.14	0.13	274.10	0.21	0.20	297.20	0.20
.15	0.13	449.78	265.1	.17	.22	.17	0.11	.21	.2	.23	.23	.22	.05	0.10	0.14	0.15	282.70	362.00	711.5	0.18
1000	809.75	795.23	.21	.23	.2	.21	0.05	.22	.21	.2	.25	427.3	.5	0.20	0.10	0.14	0.22	0.19	304.80	361.10
.15	0.17	0.08	.59	.21	490.1	.2	0.08	.19	.2	1000	.2	.19	.11	0.08	0.10	0.14	0.24	0.27	171.50	0.22
.24	0.16	619.74	.19	.1	.19	.16	.10	.2	.22	.2	.2	.18	.11	.08	0.11	0.13	0.19	1000.00	0.24	0.22
.18	927.28	0.16	.2	.1	591.7	.19	.10	.21	.15	.22	.21	788.2	.08	.07	350.80	0.05	0.25	0.31	0.19	0.23
129.5	976.99	616.28	.2	.15	1.34	.17	0.09	.18	.18	.23	.21	95.05	.1	.07	0.11	0.15	0.26	0.26	0.25	0.28
.18	0.19	0.12	.19	.19	221.4	.22	0.08	.17	.17	0.13	.25	.17	.11	0.09	0.16	0.18	0.32	0.21	52.34	0.23
.14	740.23	0.11	.24	.17	.17	.27	0.08	.2	.19	427.34	.19	.16	.09	0.10	0.26	0.10	0.23	0.22	0.23	0.25
.22	0.11	738.45	.24	293.7	.25	0.09	0.08	.21	1.67	807.55	1000	.16	.06	0.11	384.60	0.15	0.27	0.26	0.22	0.29
.21	0.12	0.06	.29	.14	1.18	459.52	0.19	.3	.21	0.13	.16	.22	.1	0.14	0.10	0.06	0.25	0.23	348.20	0.24
.19	0.11	.10	4.8	.2	.23	406.1	0.08	.22	.18	0.07	.21	.2	.17	0.07	0.05	0.14	0.26	0.29	215.80	0.26
.22	0.34	0.14	.25	.2	.17	0.12	0.11	.18	.19	639.36	.18	.15	.09	0.08	0.09	0.08	0.24	0.20	0.24	0.24
.2	0.11	830.45	.19	.25	.16	3.59	0.12	.2	.18	700.58	1000	.27	.05	0.14	0.06	0.13	0.25	0.17	0.21	0.39
.23	.20	678.71	713.2	.74	.17	256.78	.10	.2	.16	370.76	.26	.22	.08	0.08	0.04	0.12	639.20	0.28	589.80	0.30
.28	0.17	392.27	.2	804.3	.21	316.31	0.09	.17	.21	0.08	.39	.21	.11	0.09	0.08	0.12	0.21	0.25	0.25	0.42
.92	750.15	0.08	268.3	291.7	.2	0.12	0.12	.25	.31	0.09	.7	.2	.06	0.09	0.10	0.15	.22	0.19	132.60	0.25
108.7	0.23	1.21	.22	.31	.19	0.08	.10	.2	378.2	0.25	.17	.14	.08	0.12	456.80	0.12	262.20	670.60	624.20	173.20
.29	0.11	771	.23	.18	.18	0.26	0.09	.19	.34	849.36	.53	.17	.09	0.10	0.12	0.75	0.19	0.21	257.50	0.32
.1	0.12	1000	.31	.21	301	0.11	0.05	.2	.2	519.66	.21	.18	.06	62.17	0.34	0.12	104.80	0.22	0.24	0.38
.23	748.98	.13	.17	.23	.27	0.08	.10	.2	.18	0.11	.23	.16	.07	0.09	0.12	0.14	0.18	0.26	509.20	0.21
.23	0.13	.15	.26	65.9	11.04	0.16	0.08	.1	1000	0.12	.2	.15	.06	0.16	0.10	0.13	0.21	0.26	0.19	0.22
.15	0.12	.25	245.5	.19	395.3	0.09	0.16	.19	.8	0.12	107.3	.8	.07	0.11	0.32	0.08	0.21	0.24	0.22	0.26
.18	730.82	270.6	122.6	.22	1000	0.11	0.09	.2	.2	785.29	.18	.2	.06	0.11	138.80	0.14	0.28	0.27	0.19	0.27
.14	0.14	.1	90.96	1000	.3	0.08	485.49	0.14	.18	276.25	114.9	.21	691.1	204.20	0.06	0.10	3.49	0.26	0.27	185.00
.2	0.13	.2	1.32	.19	.28	0.09	.10	0.17	.24	468.58	.17	.15	.06	0.10	0.10	0.11	0.18	620.40	0.13	0.24
.38	489.4	.13	.19	.17	.23	791.28	0.11	375.95	.19	0.17	.22	4.67	.14	0.17	435.50	0.09	0.19	0.21	313.00	0.23
.15	464.03	.19	393.1	.19	578.4	.10	411.75	0.09	.21	0.11	.25	.25	1000	0.09	76.62	0.16	0.22	0.24	309.80	0.25
.16	0.11	.36	0.15	.22	.19	7.54	605.46	0.16	.19	0.08	.19	.1	.08	0.09	0.08	0.11	0.31	0.23	0.24	0.32
84.72	1019.45	.2	0.18	.21	.24	317.95	0.12	452.04	.35	734.36	.23	.66	.11	0.15	0.08	0.10	0.17	0.31	185.20	0.27
217.7	0.09	.19	0.15	.15	.18	0.12	732.64	0.08	.56	0.13	.19	.39	.08	.18	0.12	0.13	104.1	0.26	0.23	0.28
.19	0.18	.19	0.18	.18	.2	0.14	672.77	518.51	.19	0.14	.27	.3	.08	0.11	919.00	0.10	0.27	0.19	0.35	217.40
.14	626.32	202.4	1068.01	.16	3.12	0.07	0.08	0.13	.2	0.08	.2	2.21	.1	0.15	153.90	0.13	0.22	0.29	0.18	0.31
166.3	451.94	39.91	1045.02	.16	.21	0.08	0.11	0.09	.17	.10	.21	1000	.1	0.13	1000.00	277.50	200.70	0.19	377.40	647.50
.23	.10	.2	0.17	.12	.14	0.22	790.66	0.08	.25	0.08	1000	.26	.06	0.17	1000.00	0.09	0.24	0.26	187.80	0.21
.17	0.11	.18	0.14	.16	.25	529.2	0.08	0.05	.39	786.69	.18	1000	.11	0.20	1000.00	0.29	0.24	0.22	1000.00	0.26
.22	0.09	.15	0.17	.19	.22	803.16	592.04	0.11	.23	290.14	.2	606.8	.05	0.15	47.99	0.06	0.24	0.23	701.60	511.50
.19	259.3	.16	247.7	.19	.34	0.11	0.09	0.07	.31	665.06	.2	185.1	.08	0.07	0.14	0.11	0.19	0.19	1000.00	0.22
.26	0.12	.22	308.46	.15	.22	457.83	0.09	0.17	.22	789.89	.19	632.5	.05	0.10	0.09	0.12	0.21	0.22	62.70	206.50
84.64	0.09	.17	0.13	.15	.19	0.09	75.32	0.09	.16	0.19	.26	385.8	.14	0.08	500.50	0.12	0.22	0.22	389.10	0.30
21.84	857.72	.18	0.15	.15	.21	502.41	0.07	0.13	.21	0.13	76.08	.24	.1	0.07	105.90	0.08	0.28	0.25	36.32	0.32
484.2	0.11	.19	0.14	.15	.22	0.09	0.08	894.46	.19	521.82	5.46	.31	.03	.06	0.08	0.11	0.25	0.23	282.40	0.32
362.5	.10	4.95	0.13	.18	.26	503.12	0.12	.10	.19	0.07	.15	266.7	.05	404.6	122.40	0.11	0.23	0.23	329.50	0.27
1000	0.07	.19	0.16	.19	.24	0.08	0.12	0.14	.21	0.08	.17	169.3	.08	144.70	33.13	0.12	0.19	0.25	1000.00	0.26
.84	0.09	.19	0.17	.13	575.3	0.08	0.12	0.07	.23	0.17	.21	121.8	.13	0.09	0.09	1000.00	0.22	0.21	14.26	0.27
.17	481.56	.13	0.15	.15	.23	0.11	0.06	0.12	.27	626.63	.17	1000	.04	.11	0.10	0.06	0.20	0.23	0.30	0.24
.86	0.09	.19	0.23	367.2	.22	672.62	0.09	0.08	1000	0.14	1221	597.1	.12	.09	170.9	0.15	0.22	0.22	606.30	42.85
308.7	.10	.25	734.64	.2	.36	639.45	0.07	622.48	.21	0.06	.19	.17	1000	0.10	1000.00	0.12	1000.00	0.26	0.25	0.28
204.6	851.88	.19	0.12	.22	.23	0.12	0.13	0.13	.17	0.11	.16	369.4	.05	0.37	288.60	0.15	0.21	0.25	0.22	0.30
.31	.20	.29	0.16	.16	.2	0.06	0.08	345.79	.18	.10	.21	433.6	.24	799.4	283.00	0.18	0.22	0.28	0.20	0.31
.33	0.22	.14	0.13	.16	.22	0.09	0.06	355.49	.22	.10	.19	705.5	.03	.17	360.80	490.20	0.24	0.37	1000.00	0.29
.22	0.09	.19	401.75	.21	.2	0.11	0.11	0.09	.19	0.08	1217	613.3	.06	1000	262.90	0.06	0.19	0.26	67.57	0.31
.26	0.12	.23	1077.02	.13	.16	0.11	0.09	0.21	.13	0.14	1370	21.9	.06	.1	195.60	0.09	0.22	0.25	1000.00	0.32
873.2	0.12	.22	0.14	.16	.14	526.12	0.07	0.17	.2	0.07	.21	179.8	.1	202	1000.00	0.08	0.20	0.18	0.26	0.26
61.24	.10	.19	715.41	.23	417.79	.10	0.11	0.12	.21	438.1	1.11	29.82	.12	.08	458.70	0.18	0.23	0.21	0.25	0.26
.23	0.08	.16	0.11	.16	.09	0.14	0.08	.10	.22	541.89	.22	312.3	.09	49.22	0.09	199.90	0.18	0.20	271.00	0.28
17.45	0.09	.22	89.95	.18	.35	0.08	0.08	.10	.21	0.06	.16	268.4	.11	1000	0.14	0.12	0.21	0.25	1000.00	0.27
.17	.10	.28	0.17	.26	.08	.10	0.06	.10	.19	0.11	59.81	.14	.07	.12	180.80	0.10	0.21	0.24	599.70	0.30
.17	0.15	.18	0.13	.26	611.39	0.11	0.11	0.09	.21	0.07	.16	698.3	.48	215.8	0.32	0.15	0.23	0.25	0.25	0.31
.41	0.16	.14	0.11	.17	.15	0.09	.12	0.07	.19	0.06	.18	.26	.08	311.4	329.30	0.08	0.23	239.20	427.60	0.21
.12	0.09	.21	0.12	.21	.09	0.43	66	.10	.18	0.05	.22	.18	.05	102.8	81.88	0.13	1000.00	0.18	0.25	140.00
.13	0.13	401.6	0.13	.17	.11	0.08	.12	0.09	.19	0.12	1.18	.28	.04	1000	222.40	0.10	0.21	0.24	0.24	0.27
.25	0.12	.19	.10	.22	329.18	0.17	142.6	0.09	.2	0.14	.1	741.1	267.8	154.3	432.90	0.11	0.22	0.15	1000.00	0.28
283.5	0.11	.18	0.14	.16	.13	406.49	.16	0.16	.2	819.28	.22	385.5	.11	675	0.11	.08	0.20	0.21	1000.00	0.26
.16	0.12	.2	0.15	.16	.16	0.11	.16	0.09	543.6	.10	1217	221.3	.1	695.00	108.70	0.07	0.24	0.22	617.60	0.26
.22	0.08	192.8	.10	.17	.09	.10	.26	0.09	21.6	.10	.19	.19	.05	92.49	1.15	0.10	385.00	0.19	0.23	0.24
.54	0.11	.2	0.16	.15	.16	0.08	.15	.10	.17	0.07	4.17	223	.13	412.50	185.00	0.15	0.21	0.22	0.17	234.90
.16	.2	.26	0.13	.31	.08	0.11	.14	0.09	100.4	.10	.2	.18	.1	101.80	0.07	0.12	0.21	2.01	370.90	0.27
.15	.16	2.29	0.11	.19	.12	0.17	.18	0.08	.21	0.11	.17	265	.12	55.86	75.11	0.13	0.22	0.24	0.20	0.23
.15	.16	7.67	0.19	.25	.09	0.09	.13	95.87	.18	0.17	224.9	.21	.07	168.20	173.00	0.14	0.24	1000.00	1000.00	0.22
.82	.2	.28	0.16	.17	.12	0.09	.16	0.12	.19	750.66	.2	.17	.08	.11	0.17	0.10	0.14	0.21	155.60	0.24
31.39	.56	.23	0.11	.19	.26	.20	.14	0.14	.19	0.09	1.82	134	.07	605.30	.1	0.16	0.19	0.24	828.50	0.30
219.5	.2	.83	0.14	.26	.97	.10	.2	0.19	.23	0.09	.6	.21	.06	.08	149.60	.11	0.28	1000.00	595.50	0.31
30.75	.3	.29	0.11	.18	.11	0.16	.2	0.07	.2	102.8	.17	293.1	.07	.07	702.30	.12	0.18	0.23	1000.00	0.30
.43	.21	195.2	0.17	.16	642.8	0.13	.13	0.07	.19	.10	.18	246.2	.06	1000	462.9	.13	0.24	0.36	0.30	0.32
.24	.23	.22	0.12	.2	.09	580.13	1000	395.57	.22	333.13	.2	.25	.06	.06	0.10	0.09	0.22	0.23	1000.00	0.28
.15	.21	.23	0.14	.21	.15	371.37	.21	554.68	.31	8.94	.15	.42	.11	.07	0.09	0.13	0.32	0.26	166.50	0.26
.23	.19	.18	.10	.17	.11	.80	931.4	9.01	.17	0.07	.18	.28	.06	.07	0.13	0.14	0.19	0.23	1000.00	553.50
.3	.13	.22	0.13	.19	.09	0.07	.15	0.09	.17	.10	.18	.25	.09	.07	0.09	0.12	0.32	0.25	682.20	0.26
.24	.58	.26	0.13	.27	.19	0.08	.15	0.09	.2	0.08	.23	3.58	.08	.31	0.08	0.12	174.90	0.25	169.00	73.01
.22	.19	.27	0.14	.19	.11	0.14	.26	0.06	.19	0.09	.26	.66	.19	.07	0.13	0.13	0.26	0.20	784.00	428.00
804.5	.2	.17	0.11	.17	.09	596.58	.13	0.09	.2	0.11	.13	.31	.05	.1	395.30	0.13	155.60	0.21	0.27	1000.00
.21	170.5	.26	.10	743.6	.09	0.06	.21	0.09	.23	0.08	.41	.22	.08	.08	261.60	1000.00	380.60	0.30	242.80	187.80
.29	.22	.26	0.19	.23	.11	441.84	.52	0.09	.22	.10	.17	.12	.05	.05	0.10	0.15	414.50	129.40	0.27	0.37
.16	.3	.53	0.15	.24	.09	235.71	.17	0.07	.18	0.08	.19	.27	.06	.08	559.00	0.11	618.30	0.24	0.36	1000.00
.26	.18	.34	0.12	1000	394.35	0.08	.14	0.05	386.9	511.72	.21	.14	.07	.08	0.13	1000.00	0.15	0.27	514.00	0.31
.22	.21	.17	0.12	55.76	.16	0.12	236.5	0.06	.2	.10	.17	.19	846.8	.06	224.20	0.45	586.10	0.25	0.23	0.28
.22	.17	264	.10	300.2	.1	.10	.15	.10	.16	0.21	.18	.23	.1	.06	77.70	0.12	0.13	0.21	0.25	142.40
.24	92.35	.19	0.14	.3	.16	0.09	.14	0.09	.21	.22	156.7	.22	.12	.09	246.60	0.18	800.10	0.32	0.23	0.34
.22	.22	182.6	0.09	.2	.08	0.09	.18	0.06	.19	.3	1067	.11	.08	.06	766.10	0.11	567.90	0.24	0.24	409.40
.19	.36	.2	0.18	188.8	.1	.17	.18	0.16	.21	.26	.23	.29	.11	.08	0.10	0.12	447.30	0.24	0.28	549.10
.22	.21	3.69	.10	444.2	.11	.12	.14	0.09	.16	.21	.23	.16	.1	.15	0.09	0.10	70.73	0.23	0.30	0.29
.61	.22	.24	0.11	957.5	.07	.19	.15	0.07	.16	.24	.18	.25	.1	.07	40.21	0.17	260.60	0.37	0.39	1000.00
.16	.21	.26	0.07	.27	.13	.17	.22	414.65	.15	.22	207.1	.16	.58	.08	732.60	0.11	0.22	0.29	0.26	110.80
.24	.27	.24	0.17	.22	.09	.17	.17	561.07	.19	.22	.12	.26	.14	285.5	955.30	0.09	1000.00	0.19	0.30	0.25
.21	.18	.19	0.13	.25	539.14	.18	96.24	420.49	.17	.19	.23	.13	.1	.06	0.13	0.59	899.00	0.31	0.24	0.20
.21	.24	.2	1005.89	0.33	.12	1.08	.12	574.52	.19	.29	.19	.22	.13	.14	686.40	0.12	0.33	0.24	0.19	0.23
.81	.33	.21	0.09	.25	.12	.16	.17	1.13	.18	.2	.15	.08	.08	.07	0.14	0.36	0.10	0.23	873.30	203.00
.23	1000	.28	586.16	.25	.09	.15	.18	0.15	.18	.22	.15	.24	896.6	.08	600.70	0.05	0.12	0.21	277.30	0.18
.2	.25	161.4	0.11	.25	618.86	237	143.9	0.08	.22	1000	.18	.2	.12	.13	0.06	0.12	0.10	0.18	350.90	97.21
.21	.18	.15	0.11	.21	.11	.15	.22	0.12	.21	.22	.17	.18	.04	.09	98.90	0.75	0.18	0.24	767.80	281.90
.17	2.96	.15	449.44	.2	.09	.17	.84	584.09	.2	.19	.22	.33	.07	.04	0.13	0.10	0.22	0.29	188.60	0.15
.23	.2	.2	0.14	.2	.08	.2	.17	0.09	.19	2.39	.16	.16	.09	.05	492.20	0.19	108.60	506.20	0.33	0.21
.24	.14	.19	0.12	.24	.11	2.16	.19	0.12	8.75	.22	.09	.21	.09	.15	0.06	232.30	1000.00	0.23	0.34	0.19
.32	1000	789.3	0.11	.2	545.31	.41	.18	0.07	.18	.18	.16	.19	.06	.32	0.10	0.19	0.15	0.27	0.26	0.22
.22	.61	.19	0.12	.25	944.72	.15	.14	.3	.2	.22	.19	.29	.05	.09	238.40	0.07	351.10	0.22	0.37	179.10
.71	.21	.31	0.12	.23	60.62	.14	.12	65.11	.2	.24	.11	.2	.12	.12	566.00	0.10	363.2	0.28	0.31	478.40
.23	.24	.19	0.11	.22	379.09	.21	.26	.18	.18	.26	.17	194.8	.11	.1	45.74	0.09	.13	273.90	0.32	117.70
.19	.18	.2	0.14	.19	.12	.2	.16	.22	277.1	.23	.2	.43	.09	.11	559.80	0.15	0.18	0.23	0.23	214.40
.25	0.15	.19	489.98	207.2	.09	.18	.26	.18	.2	.21	.14	.1	.05	.07	762.30	0.19	0.14	84.41	0.36	1000.00
.22	0.12	528.08	595.13	.26	.1	.18	.33	137.8	.4	711.7	.21	.26	.1	.06	106.20	0.13	0.12	0.28	0.19	549.00
.26	0.13	.10	0.17	.21	.08	.17	.18	.21	.13	.21	.14	.22	.11	1000	0.27	0.11	0.23	92.91	0.23	0.25
.26	0.17	801.45	0.08	.22	.16	1.46	.19	.15	425.5	.23	.14	.24	.11	.09	0.53	712.90	84.68	0.21	0.22	0.24
.23	1094.04	0.09	0.15	.26	0.15	.2	226.3	.17	.27	165.3	.16	.28	.07	.06	353.90	0.19	0.15	0.32	0.23	372.10
3.54	0.18	0.13	596.16	.27	.09	.22	0.09	.2	.24	.22	.14	231.5	.11	.06	0.11	0.16	405.30	0.28	439.70	1000.00
6.97	0.13	516.71	.30	.38	.11	.17	.10	.12	.2	.22	.14	.16	.06	.08	0.17	0.85	0.14	0.23	771.40	370.50
2.84	356.8	.10	679.57	.26	.1	.21	656.04	832.8	.2	.21	.19	.22	.01	.05	0.12	1000.00	0.12	0.21	0.17	0.26
.21	926.28	0.13	0.13	376	.13	.2	0.15	.18	.18	.2	.19	807.9	.1	23.68	316.60	269.30	363.00	0.21	0.24	84.29
.28	698.98	0.13	0.11	.24	375.01	.21	0.15	.16	.44	.26	.2	.18	.07	1000	86.58	0.14	47.45	0.27	0.23	118.80
1000	0.15	987.52	0.11	.23	106.57	.16	.10	.16	.22	.39	.16	327.7	.07	.42	0.65	0.12	348.20	549.20	341.40	633.20
.28	178.38	0.09	0.11	.2	.11	173.5	0.09	.26	.15	.24	.09	945.2	.14	.25	1000.00	0.14	0.15	384.00	261.20	217.30
.21	854.98	351.09	0.12	.21	.09	.17	0.11	.19	.16	.24	.16	.25	.17	29.27	0.16	0.11	0.22	0.27	0.25	0.23
.16	0.09	0.15	1070.46	0.86	808.79	.17	291.6	.14	.15	.22	.15	.24	.13	.15	0.08	1000.00	0.16	0.24	0.22	1000.00
.24	0.11	0.08	.10	.25	545.88	.18	0.11	.17	.27	.2	.15	.16	.05	.11	130.70	0.12	1000.00	0.22	92.20	10.92
79.72	986.75	0.13	0.22	26.16	330.59	.14	0.17	.19	315.7	.2	.16	.23	.08	.18	1000.00	0.10	68.41	0.20	105.00	0.16
.22	0.11	0.16	0.16	2.14	833.7	219.1	511.16	.17	958	1000	.2	.2	410	.05	263.40	546.10	53.34	840.40	0.30	1000.00
1.23	409.36	.20	463.85	.25	.12	.21	.10	.21	.26	.17	.15	371.1	.12	.06	1000.00	0.14	0.14	225.20	0.20	0.16
.23	0.15	0.22	0.11	.22	.1	.26	0.15	.17	470.2	.42	.2	.28	.11	.06	0.14	0.08	856.50	149.90	0.20	16.44
689.70	0.17	0.24	0.13	.26	167.33	.18	0.07	.18	.17	.26	.16	.35	.05	.19	319.90	0.11	277.40	.2	0.27	0.20
1000	0.18	0.13	0.13	.21	.2	.15	0.08	.22	.2	.27	.2	.15	.06	.06	0.09	0.14	0.09	634.10	0.24	0.16
326.8	0.15	.10	822.55	.19	226.61	.17	475.27	.16	.24	.19	.13	.14	.18	.09	87.49	1000.00	0.19	0.22	536.50	1000.00
350.2	576.69	.10	856.82	.28	.11	.15	0.16	.15	.27	.19	.28	.23	.12	746.4	1000.00	0.08	1000	184.40	0.30	0.14
1000	0.17	0.09	0.08	.2	482.66	.17	0.06	.17	.16	.23	.13	.29	336.1	.17	225.50	0.12	27.78	0.22	0.27	0.20
.23	0.18	745.64	0.17	.84	.23	.18	0.07	.17	.17	.4	.18	.21	.11	357.4	123.40	0.22	.11	0.26	0.45	0.16
478.8	1090.88	0.12	0.09	.28	.2	.18	0.13	1000	.25	.22	.13	.27	.07	.1	596.60	0.06	.16	0.64	0.29	556.50
1000	604.59	0.13	0.12	.25	.17	0.12	0.06	.16	865.5	.2	.15	.18	.11	.09	246.30	0.12	165.8	228.10	0.42	657.10
.18	65.41	0.15	874.54	.3	.17	305.7	0.16	.2	.15	.16	.15	695	.12	.07	376.60	0.06	692.50	0.28	0.26	0.22
148.8	0.17	.10	0.16	181.20	.19	.17	0.09	.18	.16	.24	.19	.24	.08	178.2	93.87	0.11	291.90	0.28	0.25	0.33
325.4	0.19	0.13	.10	.26	.19	.15	322	.49	.26	40.71	526.9	.24	.09	.11	101.70	0.10	0.22	0.22	215.20	103.20
.27	0.25	0.12	.10	42.53	.19	.21	395.46	.19	.18	202.1	.19	.2	.09	284.5	0.08	0.12	0.24	0.21		963.00
1000	0.17	0.08	0.12	.27	474.5	.17	0.09	468.5	.15	364	.17	.18	.08	.05	348.50	0.09	327.5	0.26		0.31
2.18	0.24	0.11	0.26	.25	.16	.2	.10	.17	.21	.2	.15	1.02	.06	.15	181.10	0.14	0.19	0.27		0.36
.17	0.16	0.15	0.11	.44	.27	.15	0.13	640.3	.24	2.04	.17	.21	.1	.08	177.70	0.11	0.27	0.26		0.20
.24	.10	0.11	515.71	.27	.2	.11	.10	.16	.2	.62	.26	1000	.06	.14	0.11	0.09	0.33	0.35		0.28
.22	.20	0.09	0.12	.19	.35	.22	0.08	.24	515.9	.22	.15	.17	.12	.06	164.30	0.13	0.30	0.28		0.35
.18	0.15	0.13	0.11	.23	101.2	.26	0.07	.15	.23	.26	229	.25	.09	.07	404.10	0.12	123.40	0.26		0.33
.25	0.09	.10	0.18	.28	.21	.21	0.09	1000	60.34	.23	1000	.17	.11	.06	0.07	169.60	0.27	0.22		0.29
122.6	0.13	776.93	.10	11.11	.16	.22	0.06	.21	.16	.24	.15	.21	.05	.07	0.20	1000.00	353.80	1000.00		125.90
.22	776.51	0.11	0.14	.19	.19	.16	0.06	.2	.24	40.39	.21	.62	50.51	1.06	115.20	0.10	0.40	0.22		147.70
416.8	0.15	0.08	0.13	177.4	.3	.21	0.08	.27	.2	.22	1000	.18	590.9	.13	136.90	0.10	145.90	0.18		0.26
.19	0.09	0.09	0.16	.23	.17	.17	0.09	168.5	.15	.23	.25	.29	.09	.13	764.00	0.12	40.28	1000.00		813.40
.21	0.14	27.46	.10	.44	.19	.18	0.07	.19	.18	229	.12	.3	.1	.13	121.00	0.14	0.27	0.14		255.90
4.4	0.11	0.09	0.14	.25	.16	.16	0.09	.22	420.3	.19	.28	32.61	.08	157.4	0.25	0.08	354.70	0.27		979.30
353.8	0.12	0.14	0.12	1000.00	.23	.16	694.7	.2	.2	.19	186.8	1000	.04	.11	1000.00	0.13	84.44	0.33		135.00
.13	0.16	484.82	0.09	.66	.23	.19	0.06	5.63	.23	.22	.23	816.5	110.5	.11	0.13	0.19	266.60	0.24		239.80
.2	0.17	.10	0.16	385.2	.17	.16	0.16	.2	.2	.24	.12	.26	.11	1000	0.07	0.19	0.16	0.21		79.45
.19	.20	0.14	0.14	.25	.17	2.31	0.09	.17	13.65	.22	.16	.17	.1	.08	0.14	0.15	0.56	0.26		0.23
.31	0.16	.10	0.09	.36	.15	.13	0.07	.2	.22	.21	.13	.17	.08	.09	0.10	0.10	90.50	0.24		657.10
.33	853.83	.10	0.14	.18	.15	.23	0.12	.22	.23	.15	142.5	.24	.07	1000	0.15	0.02	243.70	1000.00		575.50
.19	868.62	0.13	0.12	.18	.25	.13	0.18	988.7	.2	.19	378.1	.16	.11	.12	486.80	0.12	230.40	0.30		1000.00
406.9	0.14	0.09	0.17	.2	.24	249.9	0.08	.17	.2	.23	.48	.18	.12	.05	0.29	0.28	177.20	0.35		0.22
.36	0.11	.10	0.13	338.2	.23	.23	0.07	.26	.29	.16	.17	.33	.06	.13	0.06	0.12	195.50	0.21		0.32
126.6	.10	0.11	0.15	.22	557.6	.17	0.21	.18	.19	.19	.19	.18	.08	.1	2.69	1000.00	2.78	0.26		102.4
.17	.10	925.64	0.14	.25	.2	.16	.10	.11	.18	.25	1000	63.05	.08	.13	.11	0.13	0.18	0.31		803.70
1.38	.10	926.03	739.37	.19	.19	.18	0.13	.13	.15	.16	82.93	1.98	.03	.14	0.11	0.08	152.10	122.40		611.40
14.69	0.11	0.11	0.12	.2	.24	.14	.10	1000	.2	.21	.15	.39	.13	.1	0.12	0.12	0.24	376.90		116.80
.23	936.46	0.14	.10	1000	.26	.16	0.12	.17	.2	.24	.2	.25	354.4	.12	607.40	0.11	610.70	348.20		360.90
.18	0.14	0.11	0.13	.24	.22	.19	0.09	.17	.17	.21	.26	741.3	.07	0.07	0.15	0.09	0.30	689.70		378.30
.2	0.15	.10	0.11	.26	.15	.19	0.08	.19	.21	.21	.09	.21	.04	.11	.11	0.10	0.24	0.22		570.30
.2	0.16	0.11	0.11	.21	.27	.2	0.11	182.6	.19	.21	2.36	.26	.09	.1	0.07	16.39	243.50	0.33		0.33
.23	446.98	0.12	0.18	398	.2	.13	0.07	.23	.23	.22	.18	.19	.06	649.2	.12	155.30	231.30	1000.00		0.23
441.8	.20	0.11	0.19	.2	.24	.17	0.08	.13	.19	.6	.2	.24	.08	0.14	307.10	0.09	512.20	797.90		0.26
1.32	0.13	0.08	.10	.25	.22	.46	0.08	.14	.19	.23	.23	.26	.64	0.10	18.48	0.12	0.28	293.00		0.25
1.48	576.95	0.11	0.17	.21	.18	185.4	0.07	.18	.31	.2	.48	.2	.09	0.12	0.11	0.17	374.10	0.20		0.27
.23	0.14	.10	0.16	141.2	.17	.16	.10	.16	.26	.23	.18	371.8	.05	0.10	0.11	0.11	297.00	321.70		0.23
.26	0.18	793.02	668.89	.24	.19	.22	.10	.2	.18	.26	.18	.16	.74	0.08	0.14	0.10	411.60	0.21		0.58
.29	0.12	351.37	845.38	.25	.18	.2	0.09	.16	56.71	1000	.29	.13	.11	0.09	0.07	0.13	473.20	1000.00		365.50
.22	27.07	0.13	0.23	.2	.17	.2	0.08	.21	11.80	.22	.19	.24	.08	0.11	0.09	0.31	0.23	137.80		0.26
.25	0.11	.10	0.25	1.13	188.7	.15	0.14	.37	.33	.19	.28	121.8	.12	0.14	0.13	0.20	0.26	290.20		0.21
.18	0.11	0.15	903.53	.16	.19	709.7	0.21	.2	256.7	.22	.33	.19	.07	0.16	.14	0.18	0.21	0.20		316.20
.23	.10	545.37	0.12	.22	.29	.25	0.08	.17	.17	.25	.1	166.9	.03	0.07	0.14	0.11	500.10	0.60		0.26
.23	0.12	0.34	0.15	.19	.19	.12	0.06	.15	.19	.31	.2	.26	.11	0.18	221.8	0.12	0.21	0.22		0.32
.21	113.05	0.17	0.17	.18	.2	395.1	.10	.15	892.7	.26	0	381.7	.12	0.06	0.10	0.12	0.18	0.23		0.29
.28	0.12	390.49	0.11	.25	.32	.18	739.83	.57	.3	.18	.16	.17	.1	0.12	0.10	0.10	305.70	0.21		348.40
.19	0.11	.10	0.12	3.06	.24	2.62	512.55	537.8	.21	.16	.11	114.6	.09	0.12	0.12	122.80	0.09	1000.00		269.90
.19	0.14	0.09	794.86	.24	.26	.16	381.87	.16	475.1	.24	.17	.19	.1	.1	0.17	0.13	1000.00	0.32		291.20
.26	0.11	0.08	0.18	.21	.49	.16	0.07	.19	.28	.24	.09	.21	1000	.13	0.07	0.17	0.08	0.22		232.80
.23	0.17	0.13	1.13	.23	.11	.29	803.5	.21	.16	.23	58.97	.2	.09	.13	127.60	0.15	174.00	231.90		0.27
.25	2.77	0.09	851.59	.26	491.87	0.08	0.07	.16	.19	.24	.19	.17	.11	812.30	0.13	444.80	0.16	0.32		0.32
245.5	.21	0.14	0.13	.26	.21	0.12	11.06	.13	.22	334.7	.32	482.9	.1	0.15	0.12	0.10	0.11	816.90		158.60
.26	.2	.10	.23	.3	.11	0.11	0.06	.23	418	.2	.14	378.9	.1	0.09	48.07	0.12	83.52	214.10		0.26
.19	.25	.21	.19	.23	.13	0.06	0.09	.16	1.14	193.1	.17	355.7	.09	.12	1000.00	0.05	.12	194.10		209.30
.2	.78	306.7	.17	.24	.19	.10	0.29	.14	82.84	.25	.24	.18	.42	0.11	0.08	0.11	.12	133.40		.05
.23	.16	517	.24	.3	.08	0.11	0.12	.23	284.5	.23	151.2	.26	.1	.11	184.60	314.10	86.95	582.00		767.80
.24	.18	133.8	.23	.2	.09	664.65	0.06	.17	408.2	.23	.18	.18	.07	0.09	0.10	0.14	1000.00	200.20		0.30
.23	.16	.22	.26	.33	.17	344.62	.2	.15	193.3	.26	.1	2.73	.05	.16	0.08	0.07	0.22	0.20		0.13
.18	.23	.18	.21	.25	.1	903.16	.25	.18	585	.25	.14	.4	.04	202.9	0.10	0.12	0.22	0.26		0.29
.24	642.9	.2	.29	.24	670.37	0.17	.28	333.4	180.8	0.08	.2	.16	.08	.12	0.22	0.18	315.50	0.22		276.10
.25	.17	4.27	.16	119.7	.09	617.08	.15	.16	54.6	0.08	.41	.13	.06	.06	0.13	1.48	0.19	0.23		0.17
.24	.18	.2	.2	.22	.11	0.11	135.6	.16	628.9	0.09	.17	.24	.11	1000	0.09	0.12	0.25	0.29		1000.00
.19	1.5	.21	.23	31.18	.1	.10	457.8	.19	569.1	.10	.2	.29	.09	.12	0.03	1000.00	1000.00	453.90		0.22
.21	.2	.17	.22	.24	.08	0.22	.13	.21	267.2	.10	0	.2	.11	.08	0.10	0.17	0.23	0.21		0.27
397.7	.23	.2	.23	.32	.1	0.11	.28	456.6	.21	0.12	1.48	.22	.04	.08	0.09	0.09	1000.00	0.26		356.50
.26	.16	.18	.19	.23	.09	375.75	.18	.17	1000	0.15	.28	.14	.08	397.8	0.05	0.09	95.50	0.18		100.80
.28	.17	.15	8.74	567.2	.1	0.27	.19	.25	188.6	0.07	.17	.32	.05	.14	133.90	1.87	0.17	844.60		0.32
.32	.23	.23	.17	.24	.11	196.35	.38	565.6	1000	.10	1000	.19	.07	.1	210.90	117.90	0.14	0.18		0.66
179.3	.18	.94	.17	.99	.11	155.5	.2	1000	584.7	.10	.19	.28	.1	.07	0.13	0.08	0.15	0.23		0.33
.24	.15	.15	.23	64.93	.1	0.07	.24	.18	627.6	0.11	469.7	.34	.06	.12		0.10	0.16	0.24		0.24
.25	.17	.18	.14	.28	271.27	0.09	803	540.3	1000	0.11	.19	.23	.05	.06		0.13	0.19	1000.00		270.10
.25	.16	.18	.35	702.5	.11	0.27	1000	.15	80.78	0.08	.18	.24	.67	.1		0.14	111.90	196.50		0.18
813.9	107.8	.19	.23	.23	22.05	0.11	277	.21	1000	119.98	.12	.21	.12	0.09		0.14	0.23	1000.00		0.28
.23	.18	.17	.21	.48	.07	0.09	.76	.2	149.9	0.15	.22	.19	.03	.09		0.12	0.15	163.20		35.87
.19	.17	.19	.18	.22	.07	597.38	.12	.16	1000	0.14	.18	.21	.06	.1		0.12	0.26	0.24		0.32
.23	815.1	.14	.19	.22	.07	650.83	.18	.27	161.9	0.07	.17	.17	.12	.12		0.15	0.12	0.26		0.32
.27	.17	.23	.2	.26	.07	567.44	.25	9.88	.19	0.07	.09	413.3	.07	0.09		0.13	0.10	0.23		0.32
.21	.26	.19	.22	5.7	.06	.10	.16	.10	.13	0.09	1.71	136.1	.08	1000.00		0.12	0.09	698.80		16.14
.24	.16	.13	.2	.06	.09	.10	.2	0.13	1.53	.10	281.9	.12	.08	.16		0.13	.1	0.21		215.20
.17	.16	.14	.19	.31	.11	0.09	.14	727.05	.17	0.14	.13	.2	.1	.16		0.13	307.60	0.29		71.60
.2	.21	.16	.26	1.24	433.66	410.08	1.43	0.14	.21	0.16	.07	469.4	.07	.09		0.12	62.71	0.29		0.25
.24	.16	.19	7.7	.29	.12	.10	.2	0.11	.17	0.13	.21	645.4	.04	.13		0.11	0.15	1000.00		0.24
.28	448.7	.17	.23	.23	706.13	636.14	.26	0.09	.14	.10	.18	.32	.05	0.07		0.04	0.12	721.60		0.27
244.2	.2	.15	.18	.23	262.54	0.13	.23	0.09	.2	0.09	.14	.27	.04	332.6		0.12	0.08	351.80		0.38
.23	.21	.2	.34	273.3	.13	118.31	.15	0.11	0.21	0.17	.19	724.4	.09	.08		0.12	0.13	0.23		0.23
231.9	.15	.25	.24	.25	.1	0.07	.19	0.08	.12	0.11	.22	.27	.07	0.09		0.11	0.14	0.24		0.18
.23	.16	.17	.2	.28	.08	555.73	.16	.10	353.1	0.16	.15	781.5	.07	0.11		0.16	0.12	0.22		0.15
.22	.19	.22	.25	341.3	.08	0.13	.51	0.17	95.32	318.67	0	880.1	.28	.12		0.10	9.91	0.26		0.26
.24	.17	.11	.26	109.9	356.69	.10	.99	0.09	.28	0.08	43.33	.39	.03	.06		0.31	0.14	0.28		0.22
.25	.15	.16	.2	.53	.19	359.53	.17	489.9	.14	0.09	.17	.28	.06	730.70		0.14	0.05	461.50		0.23
.26	.19	.12	.19	726.1	.1	0.14	.23	0.12	.25	.20	.17	.12	.07	201.70		0.19	0.12	110.5		0.27
.23	.16	.16	215.8	.25	.1	870.8	.18	0.09	.18	0.09	672.2	263.7	.08	0.14		0.09	0.14	352.20		0.33
.17	.19	.19	119.2	.21	.1	0.13	.15	0.13	.17	0.13	.18	1000	.06	.06		74.44	324.90	709.00		0.23
2.58	.19	1000	.24	.23	.1	0.08	.41	556.57	.16	0.12	.23	.11	.07	1.82		0.10	0.15	0.16		0.26
.3	1.48	.16	.31	.18	.07	.10	.35	0.08	.17	684.77	.18	171.7	.18	0.11		0.25	0.19	42.65		0.11
.3	.2	.19	1000	.21	.15	0.08	.14	0.05	.14	0.06	.18	88.77	.11	0.10		0.10	0.11	0.22		0.09
.34	.16	.26	.26	.26	514.4	0.13	123.1	0.09	1000	.10	.35	246.2	.09	0.06		0.14	0.27	0.22		0.16
.17	.22	.27	.24	.22	.13	0.13	.13	0.15	.18	0.11	.34	.18	.07	0.10		0.10	5.51	192.50		0.18
.19	.15	.14	257.8	.21	832.35	0.11	.2	0.06	.19	.10	.15	89.41	.06	0.16		0.06	0.28	546.00		0.18
.19	.19	.6	.24	.22	.16	0.08	.16	0.08	.21	0.09	.14	43.57	.07	0.07		0.06	1000.00	0.30		490.00
.24	.21	.14	.33	.24	.08	0.15	104.4	0.12	.14	0.08	.21	785.7	.06	0.07		0.04	0.23	0.20		0.25
.22	204.5	.21	.2	.24	.08	.10	.19	.10	.17	0.07	.21	.14	.09	0.80		0.08	0.17	0.25		0.25
.19	.27	.17	405.2	1000	.08	0.19	1000	0.08	.14	0.09	.16	1000	.08	0.15		75.69	0.27	1000.00		0.23
3.06	1000	.18	578.3	.2	582.31	320.59	472.9	0.18	.18	0.09	.2	.23	.08	0.27		0.13	0.20	0.26		0.23
.33	.18	375.4	.31	.23	328.53	376.91	.19	0.06	.2	0.09	.22	751.6	246.5	0.09		0.12	0.17	362.50		1000.00
.19	.31	.26	.2	.22	.08	.10	2.29	0.17	.17	0.08	157.2	238.3	.09	0.15		0.10		0.36		0.22
1.45	.24	.18	93.38	.23	.13	.10	.18	0.07	268.5	.10	.28	1000	701	0.11		0.13		1000.00		0.20
.28	.45	.21	406.41	.31	.11	775.31	.18	0.07	.17	0.07	.11	1000	.09	151.7		0.09		931.00		0.27
.25	319.8	1000	0.16	.19	.11	0.06	.16	0.08	.16	504.37	474.9	1.3	.09	1000		0.08		0.24		0.26
.28	.25	.18	820.54	.21	.12	0.08	.21	0.12	.14	.10	.16	1000	.06	.31		.15		0.30		712.80
.16	.13	.24	0.16	.26	.09	0.08	428.2	862.11	.29	.10	.12	222.8	1000	0.12		.1		1000.00		0.23
.19	195.5	732.5	937.28	.21	.08	.10	.16	0.13	.22	0.17	809.8	512.6	1000	17.32		0.11		0.24		0.24
90.83	.18	.16	0.14	.43	336.75	0.08	.18	399.87	.25	0.09	.17	.19	.09	383.7		0.19		1000.00		0.23
813.6	.15	111.7	0.12	.22	.14	0.09	.2	.10	.16	0.07	.34	116.6	.1	782		.08		0.25		0.21
.24	994.7	.21	0.13	.87	.1	0.07	.32	0.09	.15	0.19	.15	.22	.08	16.54		0.13		1000.00		0.20
.22	.17	.16	0.09	81.63	.08	796.92	.18	702.04	75.52	0.08	.17	182.8	.03	933.5		.12		1000.00		0.26
1000	59.61	.21	0.15	.2	.14	444.14	.15	0.07	.07	624.71	.16	.24	.07	.09		130.80		0.31
481.6	.12	.24	670.94	.24	650.01	545.62	194	0.08	.13	430.48	.18	417.2	.07	.15		0.09		0.23
.2	.2	.17	998.72	309	.09	.60	709.4	0.08	.16	0.11	.2	245.4	.08	.13		0.11		0.19
.17	200.5	.16	0.14	.23	.08	0.12	.14	0.11	675.5	0.19	.17	.2	.05	.13		0.48		0.23
.22	.16	.17	0.11	.27	.09	0.09	.14	535.3	.24	0.07	.16	.26	.09	.09		0.13		0.23
737.7	.16	.18	932.17	.63	.08	0.07	509.8	510.78	.17	0.09	.18	.27	.07	1000		0.23		193.00
268.2	.14	.14	554.04	.28	789.65	0.09	287.6	434.96	.13	0.09	.2	202.4	.09	1000		0.21		0.31
.21	.2	.2	0.13	.3	.15	0.09	.15	0.06	.17	0.11	.11	.19	.27	972.1		0.13		0.30
.32	.15	.17	0.11	.23	276.43	0.06	.64	.10	135.6	0.11	.19	266.2	.08	.13		0.12		757.10
.27	.14	.25	0.14	684.6	.09	534.58	.16	0.09	.16	0.17	.22	241	.13	814.5		0.08		497.30
.17	.1	.21	0.13	.25	.1	0.16	.15	0.12	.12	0.11	.15	1000	.11	991.2		0.15		0.28
.29	.17	.15	0.12	.24	.09	0.07	.15	0.06	.26	0.09	.23	215.8	.13	162.6		0.13		1000.00
35.6	.63	.19	597.56	0.16	.19	652.22	.19	0.18	2.18	444.09	93.38	.16	.07	116.3		0.10		279.90
.21	2.19	.22	0.12	0.42	1.56	502.6	.19	0.09	.17	0.36	.19	.2	.06	929.9		194.60		0.22
.23	.23	.39	0.15	0.08	854.3	521.37	.15	0.08	.18	174.86	.17	1000	.23	65.68		258.70		609.70
.22	.28	.2	0.13	288.03	.22	.17	.17	573.89	.17	0.12	.18	.17	.13	.13		169.30		208.90
.33	.16	.19	920.57	0.12	.26	6.53	.17	0.08	.18	59.88	.18	.23	.17	95.5		0.09		1000.00
1000	.18	322.8	0.15	0.19	.19	620.2	177.6	.10	.21	857.69	.17	73.49	.25	.09		646.50		104.00
.22	.2	.17	808.24	0.09	.18	.16	.18	0.08	.14	.10	.12	.37	357.4	.08		311.50		0.27
.15	250.1	.26	0.19	660.48	.22	.13	.15	360.68	.23	0.11	.26	53.99	.19	.18		363.10		0.22
.53	.36	.2	0.19	0.09	.27	.15	.11	0.11	398.9	0.07	190.3	331.1	682.1	.08		0.10		312.70
1000	.24	893.5	0.18	0.12	.18	.18	.11	0.09	.18	0.14	.21	3.13	.18	36.91		0.31		0.24
.21	1.56	.18	0.18	0.08	.13	.18	.13	0.08	.19	0.07	.23	1000	378.2	195.1		0.10		0.23
855.9	.17	.15	390.38	0.11	.23	.15	.22	0.06	243.4	0.12	377.8	1000	420.5	.09		222.60		0.34
.22	.24	.2	0.13	.10	.2	.12	.16	0.16	.14	0.13	99.39	526.8	.2	244.4		0.16		0.29
.2	.97	1.03	0.17	0.12	.23	.13	.16	0.09	.11	0.07	1000	243	.21	124.2		167.3		0.27
.27	.16	1.31	0.11	0.18	384.1	.14	.16	343.48	.16	0.08	1.42	653.5	0.99	.08		.15		169.10
.27	.25	.19	0.15	0.09	.21	.16	.17	0.05	.2	389.64	538.3	518.9	172.9	.23		0.09		0.26
.25	.34	.18	0.12	.10	.3	.21	.14	0.18	104.2	435.29	349.7	66.39	118.6	772.5		0.06		0.25
.23	.52	.14	0.16	0.09	.24	.18	.25	0.12	.17	0.07	284.7	.25	1098.67	86.49		0.16		0.20
.2	.15	.15	0.13	0.25	.17	.11	.08	682.07	177.7	437.75	66.26	.28	0.09	.27		0.13		0.19
.51	.17	.21	0.14	570.65	.23	.18	.18	0.06	.2	270.05	.26	297.3	1001.9	.15		0.16		0.23
.19	.2	.16	0.12	0.11	.18	.15	.2	0.13	.04	0.11	1000	.27	0.15	.12		36.36		0.22
.23	.24	.19	0.11	0.08	.3	.14	.18	662.03	.28	0.06	1000	.49	1000	93.5		0.09		0.22
.19	.16	169.9	0.11	0.14	.22	.15	.18	0.13	.16	.10	119.8	.28	867.75	194.8		0.13		0.23
.31	.16	.95	0.14	0.09	.22	.15	.18	.20	.14	373.38	.23	1000	.1	143.2		213.90		1000.00
.22	.15	.19	.10	.10	.16	.13	.14	.10	.17	0.08	44.17	.19	260.4	230.2		0.15		0.24
161.7	.19	.61	0.27	.10	.21	442.9	.21	0.13	.19	0.07	.22	.19	.15	324.2		153.00		0.26
.17	1000	.16	0.17	0.09	248.2	.16	.21	385.75	.18	151.96	1000	95.32	.05	.05		156.20		0.25
.21	1000	.17	839.48	0.11	.17	.14	1.85	0.09	.19	.10	.12	36.7	.08	.11		104.10		0.22
38.25	.5	130	0.15	0.12	.17	.12	0.09	0.08	.22	961.38	452.5	529.5	139.2	.14		507.30		0.23
313.9	683.2	.16	0.16	0.08	.21	.13	0.08	.2	.22	674.31	.24	253.6	259	.12		104.20		0.22
.22	78.99	268.3	0.09	452.35	142.1	.16	0.34	1000	1.5	0.14	.2	330.7	1000	410		37.50		0.23
.19	243.8	.19	0.16	0.22	.19	.15	335.82	.16	.28	247.64	.19	.25	270.1	413.6		0.14		0.15
.18	.21	.27	288.38	0.27	.18	.2	0.12	.18	.22	0.06	.18	.16	48.62	.09		539.70		0.11
.26	283.3	.23	0.12	0.26	.2	.44	0.11	.14	.35	292	.33	21.32	738.5	.09		276.00		0.32
889.3	792.7	.26	0.15	0.09	.19	.17	0.12	.17	.26	0.08	.19	594.4	122.6	.09		275.50		271.00
.28	15.36	.22	299.63	0.09	.26	744.7	.10	694.2	.22	0.09	.15	.2	53.37	34.82		305.00		0.21
.21	.67	685.6	0.17	955.08	.24	.18	0.13	.21	.19	.10	.23	103.6	1000	537.8		138.80		0.22
150.3	79.26	3.36	0.15	0.09	.28	.14	625.25	.17	.21	0.07	.14	.19	257.9	0.09		435.50		0.23
.2	661.3	.26	469.19	545.53	176.2	.19	0.11	.17	.27	0.14	.22	.23	.09	41.98		76.62		0.21
.27	345.8	.19	.10	0.12	.19	.15	0.16	303.5	.21	0.07	.25	72.71	94.49	272.10		0.08		1.00
.29	.37	.26	0.17	0.07	162	1000	0.12	.15	.25	0.12	.21	.21	166.9	294.50		0.12		0.26
.23	.26	146.9	0.16	186.4	.22	.18	0.06	.16	.21	0.08	.19	197	538.3	0.09		168.70		0.21
3.68	.1	.33	0.13	0.29	.19	.26	0.08	.84	.29	0.07	.19	293.9	.35	307.20		0.08		0.26
.26	.24	.15	1018.8	0.23	.18	.14	0.07	.13	.25	0.11	.66	.27	.2	92.44		0.11		0.26
.29	.23	.4	818.78	0.26	.21	.16	0.11	.19	407.3	0.16	1000	307.1	.25	1.75		0.11		560.00
.28	0.11	.15	0.23	0.27	1000	.16	458.52	.16	.26	0.15	.21	.26	128.1	415.60		0.10		0.18
3.21	0.09	.18	0.12	0.25	.22	.14	.10	.16	.2	0.06	.18	251.6	.19	956.9		0.08		0.27
.2	0.16	.24	0.15	820.44	182.3	568.5	0.13	.19	.26	0.09	.2	.2	365.5	300		0.09		1000.00
.36	0.12	.23	706.49	0.28	.15	.24	800.95	.16	588.9	0.07	.23	1000	109.6	1000		0.00		0.25
.27	866.43	.22	1105.64	0.23	.19	.16	0.12	.19	.19	0.08	.18	397	.22	430.6		.07		0.23
.3	0.14	.19	0.08	0.24	.21	.14	227.27	.16	.22	0.12	.25	.34	.18	1000		.1		0.23
.27	906.37	.23	0.21	0.24	.26	.2	0.14	.43	.22	0.26	.21	476.6	996.7	1000		0.09		0.24
1000	0.12	.17	0.23	0.24	.24	0.15	0.09	164.5	.25	0.13	.22	.24	1000	104.1		0.20		0.22
.2	0.16	.21	0.12	440.55	.25	.10	0.14	.14	.29	0.09	.28	95.22	.17	595		0.10		0.23
.23	0.17	.2	0.12	0.24	.17	0.11	0.12	.18	1.13	0.07	.24	606.6	494.4	373.9		0.10		320.00
.22	0.11	.15	.20	0.24	.19	0.08	0.25	.17	.2	0.18	.2	.23	134.4	277.8		.09		0.16
.14	0.13	.17	0.12	.10	.22	913.67	0.09	179.3	.23	0.07	.21	1000	.27	.07		0.09		0.24
770.2	0.08	.19	0.15	0.09	.17	0.11	437.96	.12	.27	203.2	.15	90.35	.22	99.56		0.10		0.24
.2	0.12	.17	0.12	0.23	.18	0.18	0.08	.19	245.4	.18	99.14	638.9	.15	635.90		99.37		0.25
.16	677.67	.16	0.11	631.81	.31	691.77	53.3	290.7	1000	.22	.24	269.5	.22	127.30		1000.00		0.28
65.25	594.12	.16	0.09	76.12	468.6	764.04	802.84	.17	.18	.22	.23	.2	.21	272.70		0.07		0.31
.23	0.09	.24	.10	0.24	.18	0.22	0.17	.19	.22	.19	190.9	.31	.31	194.60		0.13		0.18
.21	0.09	.17	0.11	0.27	.2	.10	468.3	.11	1000	113.9	.27	110.9	5.76	326.80		42.69		0.19
.26	0.09	.23	0.13	0.25	.21	260.85	0.26	.2	.22	.22	.22	503.6	272.3	416.90		0.14		0.25
.26	0.21	.21	227.96	0.38	.34	452.42	758.52	.1	81.77	.21	.31	4.68	.2	1000.00		0.10		0.22
.32	0.08	.18	.10	0.24	.26	794.78	71.74	.18	.19	420.2	.22	218.5	.25	1000.00		0.10		0.24
.3	.10	1000	601.59	414.77	.2	0.09	0.08	.1	545.5	68.59	.24	.23	.17	272.90		0.11
.17	0.15	.18	704.53	0.29	.49	415.6	676.84	.14	.23	.19	.21	2.31	1000	106.4		0.07
1000	765.66	.18	0.18	486.58	.17	35.16	206.21	.16	.24	.21	.17	.22	.31	.14		0.17
.22	0.21	.14	0.14	660.04	.18	734.92	.10	.21	.21	.22	12.75	.2	154.9	.08		0.22
605.1	.10	.18	.10	583.92	.17	557.36	0.06	.19	.24	.19	1.39	.26	.16	41.61		0.11
.2	0.14	.22	766.36	0.19	.22	768.23	0.13	.16	.29	.19	.1	.3	.25	162.9		0.11
1000	0.08	.24	0.14	0.27	.26	156.13	0.06	606.9	.27	.23	.17	835.9	121.2	164.8		0.11
.22	0.12	.22	0.11	0.25	.26	475.78	0.14	.14	9.43	.21	.23	164	.12	100.9		0.16
866.2	0.12	.16	0.19	0.27	.22	0.26	0.11	.06	.22	.42	932.7	.32	289.2	.1		.06
727	0.36	.17	0.14	0.24	.16	0.29	462.35	.2	.27	.22	.22	92.77	.25	171.2		0.12
252.5	0.09	.18	0.12	0.25	.23	0.14	634.24	.13	.2	.2	.22	185.7	.25	1000.00		.11
225.5	0.16	.21	6.34	0.25	.2	608.31	0.08	.19	.22	.25	.19	.19	.2	212.9		0.10
1000	0.11	.28	593.49	0.33	.13	0.08	0.16	.85	.3	.2	.2	.74	.19	66.16		790.80
.19	0.07	.21	0.12	0.25	.18	0.17	153.81	.17	.24	.21	.22	105.1	2.79	55.40		0.08
.24	0.11	.19	0.08	0.25	.16	0.13	431.69	.11	.29	.18	.4	.28	.21	1000.00		0.05
109.1	118.27	.51	0.13	.22	.16	0.11	0.07	.14	.17	.23	.19	123	.18	0.10		0.12
115.4	0.11	.18	0.15	.23	.19	295.02	0.05	.23	.19	.22	.22	.19	581	348.80		0.09
1000	0.08	.15	.10	.26	.17	0.11	0.08	.19	.21	.17	.17	.3	.21	.04		0.07
1000	0.16	.21	0.13	151.5	.19	0.14	309.31	.19	458.4	.18	.26	.3	610.8	150.6		0.14
596.9	0.14	.2	0.07	.24	.21	0.17	885.49	.16	.22	.23	.31	.29	.28	406.8		0.08
1000	959.84	1000	1089.76	.3	127.3	0.13	0.17	.05	.21	.2	.19	.18	.21	174.9		0.15
90.08	0.16	.38	0.11	.21	.19	472.8	239.12	.17	.19	.2	.2	.21	0.09	.14		723.00
681.6	0.09	.28	801.6	143.7	.16	0.08	0.14	.18	.18	.23	.21	.2	0.08	90.92		0.12
241.60	0.08	.21	.10	.22	.2	0.19	0.09	.16	.19	.17	.32	.32	.10	.15		.13
499.4	0.16	.24	0.16	.23	.2	0.13	0.11	.17	.21	.19	.23	.23	.10	0.04		0.08
207.9	0.08	.3	0.11	.21	.21	0.08	727.64	.2	.23	.21	.29	.3	0.12	.05		138.40
.3	1069.17	18.1	0.09	551.5	.18	0.17	0.08	.15	893.9	.22	.24	.2	0.13	.06		0.10
833.5	0.17	.25	0.13	.2	.21	273.18	0.07	.13	.18	.17	.27	.27	0.53	.05		0.15
148.3	.10	339.6	0.12	.44	.19	493.3	0.17	.18	.23	.19	.2	.22	.10	307.6		0.94
887.6	594.93	.35	643.32	.23	.19	.10	0.11	.16	688.7	.19	.23	.26	0.07	568.9		0.06
.24	0.12	.21	0.12	.26	.19	760.69	.10	.15	53.75	.2	.23	.2	0.09	.05		142.70
451.3	0.08	.25	0.12	.21	.23	0.09	315.35	.2	952.4	.2	.23	.43	965.9	.47		0.10
37.66	0.17	.31	0.19	.21	.18	.10	.20	.17	.22	332.8	.29	.24	0.17	.13		0.11
564.7	0.18	.22	0.17	.28	.18	0.09	0.18	.2	.22	694	1000	86.83	.10	.11		0.19
453.2	0.14	528.4	0.11	.23	.21	863.83	857.79	.15	.23	.23	.25	.2	0.12	221.1		0.10
119.7	0.11	1000	672.3	.32	.18	0.09	0.08	.13	.27	.24	.24	.5	0.13	.12		0.15
790.4	0.19	.28	.10	.23	.18	0.08	0.08	.17	.22	.15	.19	967.8	0.08	419.2		0.12
1000	.10	.22	887.32	.2	603.5	.10	0.11	.21	.27	.21	.2	415.9	0.07	0.12		0.06
.28	0.08	.19	0.12	.21	.26	.10	242.21	.14	75.62	95.34	.25	.16	46.73	455.8		0.13
.24	0.14	560.3	0.14	.2	.21	0.12	0.07	1000	.2	.21	.23	.28	0.07	.09		0.10
993.3	0.11	.14	0.18	.18	1000	0.07	508.55	.67	.25	.23	672.2	.2	0.06	209.5		0.11
3.18	42.07	.18	0.15	.23	.16	0.13	0.35	.2	.21	.2	.19	.18	0.09	110.70		0.11
1000	0.12	.37	0.17	.2	228.6	0.11	.16	.13	.17	.14	.19	.16	0.21	1000		0.14
.23	0.11	.21	0.14	.25	549.1	722.82	.17	.3	.23	.2	.22	.23	0.08	.16		0.12
159.2	.10	.15	764.31	287	.43	0.07	1000	.14	.21	.16	.22	.21	0.05	.09		0.13
.17	.10	.14	0.17	.2	.18	0.09	.12	.16	730.7	.14	.2	.18	0.07	1000		0.10
39.4	0.13	.33	221.44	.24	.42	252.37	.17	.17	.18	.17	.18	.21	0.08	.08		342.10
295.4	0.11	.17	0.11	.21	.19	0.11	.15	.2	658.2	.23	.2	.23	281.58	.08		0.13
.22	9.19	.16	0.11	.21	.28	715.29	.13	.18	.24	.16	.24	.18	0.06	.08		0.10
994.3	1066.56	.21	1025.96	.22	.21	0.11	.15	.17	.22	.19	.23	.21	0.08	.15		0.11
1000	0.08	.14	711.64	.32	.16	0.09	.14	25.3	.24	.2	.23	.25	0.08	.16		0.09
129.6	0.23	.16	0.09	.23	401.3	.20	.12	.24	.21	.19	.24	.18	0.11	0.11		0.18
937.2	.20	.22	0.26	360.5	.32	0.09	.14	310.6	.23	.2	.23		0.21	.11		0.13
.18	939.74	.2	569.82	1000	.25	0.11	.13	.33	.16	.22	.22		0.08	0.11		.11
1000	.10	.16	0.16	.24	0.13	872.38	314.6	.19	.18	82.69	330.2		0.17	659.5		.07
.22	956.91	215.6	0.11	.28	.10	694.46	.15	207.4	896.1	0.09	.17		1000	0.12		.08
1000	0.21	.22	0.11	.25	0.16	0.17	.15	645.8	600.3	0.18	.21		59.42	0.14		.09
204.6	534.59	.18	0.16	157.6	512.17	0.22	90.51	.17	.2	526.27	.39		.07	0.13		.21
445.2	1331.3	.23	0.12	.24	715.07	0.12	.26	.14	.2	0.07	.23		.13	0.06		.15
.24	.23	.15	0.15	.24	833.78	0.09	.15	.17	.17	0.06	.22		.2	268.8		.12
582.7	.16	.19	0.14	.38	0.12	0.09	.17	.1	601	0.13	.34		.16	0.15		0.13
.26	44.84	.2	.10	990.2	0.08	0.12	.14	.18	.19	700.69	.22		.12	0.89		0.07
1000	.18	.23	418.18	.26	0.09	0.06	.1	.18	.19	0.06	.19		1000	0.10		0.11
.25	.61	.13	0.15	.25	0.09	0.24	.16	.21	.21	.10	.24		1000	98.97		0.05
.24	.15	.37	739.35	516.7	0.13	0.08	.1	.2	360.8	0.09	.88		1000	0.10		0.12
241.3	.23	.22	0.14	.24	0.13	0.08	.18	.21	.22	0.09	.18		.19	.13		0.10
190.5	.14	164.6	0.09	.29	0.13	0.06	.13	.15	.14	0.09	.19		1000	1000		0.10
.18	.13	109.1	0.12	9.07	0.14	816.4	.15	.21	.2	653.86	319		1.62	.11		0.16
103.7	.46	63.55	0.24	.3	0.14	.27	.15	.12	.2	0.09	.25		.09	.11		0.13
.16	.16	.16	0.12	0.25	.10	1.1	.17	.17	.23	0.17	.2		474.5	.09		0.14
.25	.19	.18	0.23	54.1	0.07	.18	.13	.16	.2	313.74	.22		.08	.07		0.20
137.6	.2	.2	0.16	620.35	484.74	.2	.15	.2	.93	737.32	187.7		1000	.07		0.19
591.8	.54	.14	0.11	0.25	0.11	.13	.11	246.8	.19	.10	.19		10.27	.09		0.12
969.5	.16	.18	0.17	0.26	0.14	.22	.32	.18	.19	0.08	.21		.11	.03		0.13
1000	.16	.47	.21	0.25	0.11	.16	.16	.18	19.67	0.14	.2		.1	.06		0.09
161.4	.26	.2	381.3	0.25	1.17	.13	.14	.1	.19	0.18	.2		.15	.07		0.14
1000	.25	.19	.16	0.28	234.51	.21	.11	.17	.25	0.11	.18		95.87	216.6		82.86
1000	.12	.2	.16	0.26	0.11	.18	.13	42.11	403.3	.10	.26		.06	.14		0.19
.27	.2	.19	.49	0.28	662.87	.15	.12	.2	.21	0.09	.18		109.1	.08		232.10
91.58	.23	827.4	.19	0.21	321.22	.13	298.9	.24	.18	0.08	.22		.11	.01		0.19
414.1	.96	.2	.28	0.21	.10	.14	.18	.19	.19	0.12	.25		.09	.1		0.09
147.1	.17	.16	.19	85.87	301.1	.15	.17	.09	.2	.10	.2		.1	.09		0.14
.19	674.8	.17	.22	0.28	.10	.13	.79	.18	87.82	0.11	.16		.11	.11		0.13
.21	.25	.23	.29	.30	375.38	.13	1000	.17	.21	0.08	.19		.09	.08		0.14
.19	.54	.19	.3	267.84	.10	.15	.18	.45	.17	354.63	.2		.1	.12		1000.00
148.5	.45	.15	.22	0.23	0.28	.18	.16	1.95	.22	0.09	.18		.1	.09		0.09
544.2	.23	.2	.18	0.24	641.39	.16	.19	.42	.19	0.07	.2		.07	.1		0.10
177.2	.14	.23	.19	.30	845.05	.14	.18	.17	.18	0.12	.19		.08	.14		141.70
.21	867.4	968.2	198.1	0.26	336.71	.92	.17	.22	.2	0.12	.16		.09	.12		0.10
106.2	.18	.2	.23	0.24	0.11	.15	.18	1.05	.17	613.17	171.8		.11	.38		0.08
1000	658.3	.16	.22	0.29	0.13	.12	.2	.68	438.2	143.56	.33		.02	.11		0.13
476.5	334.2	.17	.25	0.27	0.09	.13	.18	.18	.17	2.69	.19		.09	.11		0.11
562.1	.2	.18	.2	0.25	0.13	.15	.2	.17	.17	0.09	649.4		.07	.11		0.32
196.3	288.6	.2	.2	22.61	0.12	424.9	1000	.19	.18	0.18	.16		.06	0.12		209.00
.18	.12	378.7	.26	0.34	0.08	.17	.2	.21	.17	0.09	.47		603.2	0.09		89.40
.27	850.9	0.09	.2	835.6	0.07	.16	.27	.19	.22	0.08	.22		.09	0.16		0.09
.21	.2	841.03	.22	0.21	.10	.12	.17	.35	.18	.10	65.32		.08	0.13		1000.00
.3	.94	.10	.25	0.27	1023.99	.18	.18	.26	243.9	0.08	.22		.1	.15		0.12
.24	1.35	0.19	.24	0.29	0.15	.18	.13	.1	.27	0.06	.22		.1	.06		0.05
405.6	158.4	572.71	118	0.23	130.2	.21	.13	.17	.19	474.19	947.9		.1	.11		99.52
334.8	.19	3.69	.24	0.24	0.09	.14	.16	.11	.17	183.7	.18		.04	391.60		0.13
404.50	.21	0.12	.17	680.44	0.09	.14	.14	.27	.24	0.11	.24		.07	.12		0.14
255.50	.16	0.09	.19	.30	704.01	.21	.15	.25	394.5	0.09	.16		.12	.08		0.08
.29	.54	0.09	.14	824.72	0.11	.17	.2	117.9	.24	930.28	371.4		170.2	.1		0.09
.32	.21	0.14	1.07	0.26	0.07	197.9	.2	15.69	.2	0.12	.19		.07	.11		0.09
.25	79.02	0.11	.2	0.24	0.09	.18	.22	.16	1000	420.09	120.1		.15	.15		364.00
672.2	270	903.57	.29	0.29	525.77	.15	.17	1.03	1000	0.15	.12		.09	.08		0.12
146.70	.21	489.79	.22	0.22	0.08	.11	.17	.19	.17	0.09	.33		.09	0.24		0.13
1.7	.18	0.08	.21	749.03	0.08	.14	1000	.32	.17	0.08	.21		5.41	0.12		0.11
.27	.2	.10	.26	0.29	0.12	.15	.14	.23	.13	.10	.18		.08	0.09		0.12
48.11	99.91	0.09	.21	632.74	0.09	.18	.1	.11	131.7	0.09	.23		.08	0.08		0.13
.22	.17	0.08	.22	367.86	0.08	.15	.13	.17	.24	0.14	.16		.67	0.12		49.14
1000	.28	.10	.47	0.23	0.09	.54	.16	.18	132.7	.10	.19		420.7	0.19		0.12
.2	.43	.10	.23	0.27	0.16	.2	.17	.32	161.1	484.54	.26		.33	435		0.17
.36	.43	0.11	.22	498.9	0.11	66.64	1000	523	.1	0.07	.16		.07			0.10
247.30	.19	0.08	82.49	0.22	535.27	109.1	.13	.16	.19	0.14	.22		.12			187.40
.71	.16	.10	.2	0.25	0.11	.2	.09	.18	617.6	0.09	.17		1000			0.13
827.7	.17	0.09	311.1	0.27	0.17	.17	.18	168.7	.31	471.91	.16		.1			0.09
102.5	.2	.10	137.2	975.42	.10	.15	.17	.17	313.3	435.05	984.1		286.3			0.15
144.3	689	0.07	.17	0.25	.10	.43	.15	.31	902.4	0.17	1000		.11			0.09
959.1	.23	0.09	.2	492.48	0.08	.17	.17	.18	146	0.11	.19		.08			0.14
.32	.15	0.12	.21	0.25	0.08	.17	.19	.24	464.3	352.36	.16		8.6			0.21
106.4	100.9	0.09	.2	558.5	0.09	.16	.19	.18	283.7	165.77	.15		.06			0.15
.33	286.8	0.09	.2	0.24	0.08	.16	120.8	.26	.69	0.08	.2		.1			0.10
1000	.32	0.08	.18	374.14	555.31	.15	.22	0.06	.27	0.08	.18		.14			0.08
.25	.25	.10	108.2	0.27	0.09	.22	.24	0.11	.21	0.12	.18		.1			0.12
1000	.15	0.09	.23	49.62	0.16	.17	.14	0.09	697.9	0.26	425.8		.04			0.15
213.7	.18	0.09	.25	91.7	0.16	.21	.31	0.14	780.9	527.37	.17		.12			0.14
.27	.18	0.14	.24	0.26	0.12	297.9	.19	0.08	592.4	0.08	.17		.09			0.12
168.8	.14	852.34	.22	0.25	0.08	.17	4.62	0.08	106.4	0.11	.16		.1			0.09
.23	.14	652.07	.23	0.22	665.02	.16	.15	0.07	265.1	463.4	.19		.07			0.14
671	.13	0.11	.19	0.26	0.14	2.77	.14	0.18	468.9	358.71	.25		626.2			0.11
71.74	.26	.10	.21	0.21	0.09	.17	.17	0.12	72.99	711.14	.14		.07			0.10
.23	.24	0.16	.28	0.26	0.14	.21	.14	2.06	.24	.19	.16		.06			.11
.24	1.11	.10	.28	507.2	0.08	.23	.2	786.9	.18	.23	698.3		.08			0.13
.31	2.12	626.86	.22	588.79	.2	.15	.16	0.08	.13	.14	.26		794.9			0.21
422	.19	657.15	0.27	0.22	.22	.21	.2	0.11	.17	.17	775.2		.07			0.16
164.3	.31	0.21	0.12	0.23	421.1	.22	.22	0.15	.68	493	.26		.04			0.14
38.38	.15	0.09	0.11	.30	.86	334.7	.18	661.24	859.9	.3	278.6		.09			0.13
298.5	.17	0.11	0.22	738.97	.22	.17	.17	0.06	.25	.33	346.5		.05			0.14
355.8	.16	676.88	0.09	0.25	.23	.21	.2	0.09	.14	.15	.24		.08			0.11
[truncated: 1,755 more rows]

## Sheet: Sort
2017-09-01	2017-10-01	2017-11-01	2017-12-01	2018-01-01	2018-02-01	2018-03-01	2018-04-01	2018-05-01	2018-06-01	2018-07-01	2018-08-01	2018-09-01	2018-10-01	2018-11-01	2018-12-01	2019-01-01	2019-02-01	2019-03-01	2019-04-01	2019-05-01
237.8	463.1	0.43	S/CO	0.22	173.3	88.93	0.2	0.13	252.8	0.22	154.7	0.16	0.18	0.11	0.1	0.12	311.2	1000	496.3	0.24
0.24	474.1	0.2	0.19	0.26	163.1	0.25	0.49	0.15	0.18	0.21	0.21	134.6	0.22	0.11	0.06	0.09	75.57	0.21	890.5	866.6
1.54	332.9	0.18	209.3	0.29	796.7	0.3	0.17	0.09	0.18	0.16	0.23	0.18	0.17	1000	0.14	0.15	0.6	0.21	0.24	10.14
442.9	0.2	0.17	222.9	1000	93.15	0.23	0.15	0.14	0.13	0.15	0.07	181.4	0.09	0.08	0.13	224.6	229.8	0.19	295.4	1000
0.19	296.7	0.22	473	0.23	0.23	0.21	0.29	177.7	0.17	0.17	0.24	152.4	583.11	0.07	990.1	0.09	0.07	0.24	0.29	0.26
0.25	423.7	722.2	189.3	0.23	489.9	0.17	121	0.17	0.19	974.4	0.22	0.19	0.1	0.06	0.07	0.11	0.11	0.25	810	214
0.21	1000	0.18	0.24	159	309.4	572.4	0.15	0.16	0.23	0.2	0.23	168.9	0.11	0.14	0.09	0.09	172	0.25	0.18	0.25
0.21	0.16	157.9	0.21	0.33	427.1	0.2	232.7	0.17	0.2	0.24	0.33	0.18	0.07	0.13	0.12	0.94	239.5	0.23	0.18	0.26
0.25	830.1	0.22	0.36	1000	496.7	0.21	0.17	400.1	0.14	0.2	384.7	423.5	0.11	0.24	0.1	0.15	0.22	0.39	0.21	0.25
1000	0.19	0.18	0.24	180.3	800.6	0.2	0.2	0.2	0.16	0.2	0.24	304	0.08	705.4	0.1	0.11	0.24	0.21	0.24	1000
0.21	437.7	0.19	0.22	0.21	314.4	428.5	0.17	0.19	0.2	0.26	845.5	39.16	161.6	0.09	243	0.09	0.85	0.24	0.37	0.26
0.24	0.27	0.15	0.18	0.22	414.3	481.7	0.35	0.15	0.26	0.2	0.21	0.27	0.55	0.08	0.1	104.7	0.12	0.2	0.2	0.23
0.29	0.32	207.5	0.23	0.26	0.2	147.4	1000	0.11	331.1	0.34	389.4	0.21	944.3	0.1	16.68	0.14	0.31	0.22	1000	0.26
0.29	0.27	84.21	398.6	173.3	322.9	0.11	0.2	9.28	967.9	0.29	0.24	0.17	908.3	0.1	0.17	224.6	1000	0.29	0.24	0.23
1000	0.18	175.8	237.6	163.1	265.7	0.2	0.18	0.13	342.2	0.18	0.21	0.2	153.4	500.8	0.07	0.09	0.09	0.19	1000	1000
378.2	0.13	289.8	369.3	796.7	0.23	0.14	1000	0.11	0.24	0.35	0.14	0.2	36.04	0.02	0.14	0.07	0.14	0.18	229.9	0.3
0.2	0.28	116.7	0.22	0.21	0.2	0.12	415.9	0.14	0.23	0.4	0.19	0.19	0.14	229.54	0.1	0.11	74.44	0.23	88.26	0.26
0.17	0.38	0.43	0.26	0.16	0.16	0.2	0.13	0.46	0.25	425.5	330.81	0.17	0.21	0.05	0.07	0.1	75.69	0.18	0.23	74.62
213.5	689.2	143.8	0.19	165.6	0.16	0.17	0.17	0.11	1.12	958	0.22	0.17	0.22	0.06	503.7	130	0.13	0.17	1000	0.23
0.19	312.4	1000	1000	239.8	0.19	0.2	0.21	0.22	0.25	0.17	203.2	0.09	0.24	0.09	0.1	0.17	0.1	0.22	0.21	0.24
0.91	272.6	0.21	54.99	11.02	0.19	0.21	0.18	0.19	0.22	515.9	420.2	1000	0.14	0.07	0.1	0.11	0.11	1000	0.2	0.29
0.23	0.16	0.18	0.21	0.19	0.19	0.26	1000	0.19	0.22	0.24	0.21	82.93	0.16	246.5	0.17	0.09	0.19	952.3	612.1	0.29
0.26	0.15	360.6	0.18	270.4	0.16	0.13	56.37	0.19	638.5	0.2	0.2	0.33	0.18	701	0.18	0.13	0.13	0.21	645.5	0.24
853.5	1000	0.18	332.7	0.32	0.16	235.7	452.2	677.7	0.17	13.65	95.34	0.32	0.22	1000	110.5	0.09	0.48	406.4	0.25	0.28
1000	0.14	779.62	1.5	0.28	0.22	0.22	0.4	1000	0.14	0.23	0.19	0.24	1000	0.05	0.07	0.12	0.09	0.22	465.3	0.22
0.16	0.21	932.72	0.23	2.82	54.48	0.24	1000	0.18	0.22	0.19	0.3	0.17	0.17	0.09	0.14	0.1	0.15	0.16	0.24	0.26
261.4	217.7	1038.82	213.9	0.25	696.4	318.2	386.7	0.17	352.3	56.71	0.15	469.7	265	0.13	0.2	0.17	0.12	108.1	0.28	0.29
0.15	0.14	743.76	360.8	0.21	3.61	167.2	279	0.21	0.19	11.8	0.18	0.35	0.37	0.07	0.08	0.17	0.08	0.2	0.24	0.22
0.23	84.64	702.16	286	370.5	0.38	559.1	0.15	0.16	0.17	256.7	0.32	0.2	0.14	0.08	0.1	0.06	0.07	0.19	0.32	0.18
0.2	21.84	882.57	0.19	0.22	0.22	0.16	0.12	0.16	0.17	892.7	0.17	157.2	1000	0.08	0.11	0.11	0.07	0.2	0.26	0.28
0.19	362.5	598.14	183.6	944.9	94.02	0.32	372.7	0.23	0.16	475.1	0.23	0.28	872.8	250.8	0.08	0.12	2.92	0.23	1000	0.28
0.22	0.84	683.56	896.6	0.3	0.22	0.17	0.17	0.12	0.15	184.7	0.18	0.11	0.18	207.3	0.14	0.12	0.09	0.22	0.26	0.26
0.25	0.17	455.02	58.1	286.7	0.18	3.8	1397	0.24	0.14	0.21	0.28	474.9	95.06	0.1	62.17	0.1	0.16	0.16	0.37	0.27
0.2	204.6	299.8	0.2	0.25	186.8	0.2	0.71	0.15	0.15	0.22	1000	809.8	541	0.06	0.09	0.12	0.14	0.24	0.21	681.7
644.6	0.26	736.69	0.16	0.25	0.31	104.2	5770	0.17	0.13	0.21	0.2	0.22	720.9	0.07	0.16	0.11	0.1	0.22	0.22	0.24
0.22	873.2	667.89	0.14	0.23	0.21	1000	0.18	0.21	0.12	0.21	0.26	0.15	772.9	0.07	0.07	0.11	0.19	0.2	0.21	0.26
0.23	0.25	834.26	0.18	306.5	0.21	0.22	0.16	0.16	0.17	0.2	125.5	93.38	0.2	0.11	458.5	93.88	0.07	0.2	0.22	0.21
0.2	283.5	723.52	0.21	1.25	0.35	0.2	0.18	0.19	0.23	0.28	0.24	0.18	1000	402	0.09	0.11	0.13	0.21	0.22	0.28
0.22	31.39	251.55	0.16	0.26	0.2	0.22	615.8	0.13	0.14	0.27	0.27	290.1	0.21	0.32	0.06	0.08	0.13	0.22	0.22	0.23
809.5	219.5	779.98	0.21	0.23	0.25	0.25	0.6	1000	49.92	0.18	142	386.2	427.3	0.07	0.09	0.12	0.15	407.9	0.22	0.21
252.1	30.75	796.6	0.17	0.22	44.54	0.2	0.14	0.22	0.11	279.7	77.17	0.18	0.19	0.12	456.3	146.5	0.14	0.18	0.27	1000
0.26	0.24	503.68	0.16	0.25	0.26	0.22	0.16	574.2	0.11	0.2	0.18	181.1	788.2	0.08	0.11	0.12	0.11	0.19	0.24	716.6
3.78	0.28	697.42	0.19	601	0.22	0.17	0.13	0.17	1.09	0.18	0.19	98.18	95.05	0.08	0.09	0.21	0.14	208.7	0.27	0.3
0.26	6.38	1112.53	0.16	0.24	0.25	0.19	0.38	0.2	0.17	140.3	0.21	0.15	0.15	0.04	0.08	0.12	0.08	0.22	0.2	0.23
0.22	0.17	880.08	0.25	4.59	0.23	0.23	419.7	0.1	502.2	0.26	0.1	213.8	0.15	0.1	0.07	1000	0.07	0.16	0.24	0.23
0.24	0.43	1272.2	0.2	0.26	182.9	0.25	117.7	307	119.3	0.59	0.23	0.2	0.15	0.08	580	0.08	0.15	274.3	0.21	0.3
1.56	0.14	287.09	447.2	0.32	143.1	0.2	0.38	442.8	0.19	84.57	0.17	0.16	0.19	0.1	0.12	0.12	397.3	24.99	0.2	0.28
0.24	0.26	543.38	749.7	2.53	0.39	0.78	0.58	0.18	0.15	0.19	0.21	283.1	0.2	0.09	637.7	0.08	0.08	0.19	0.26	0.21
0.33	975.1	1002.71	0.23	0.24	965.7	3.19	0.2	0.25	538.9	0.2	0.21	0.09	0.24	0.08	0.08	0.13	0.13	0.14	0.32	0.27
0.23	92.52	320.7	58.86	0.41	0.3	0.24	0.37	0.42	0.17	0.36	0.18	9.69	0.22	0.08	1000	0.24	0.12	0.17	0.24	0.25
0.65	122.6	226.65	0.22	936.4	0.26	0.75	0.16	0.57	0.17	0.2	0.19	0.2	0.24	0.08	0.11	0.11	0.15	0.15	0.23	0.24
1.2	0.2	1287.36	0.23	0.23	0.31	0.95	0.23	0.18	0.13	0.18	0.18	0.15	0.17	0.08	1000	0.09	0.11	0.13	0.21	0.22
0.25	0.19	734.43	0.2	0.29	0.25	0.26	1000	541.3	0.2	200	0.22	200.4	0.2	0.08	0.11	0.1	0.12	0.16	0.23	0.23
1000	0.17	535.43	0.22	0.18	767.3	906	302.7	0.24	123.1	0.21	0.26	0.13	0.2	0.1	0.09	0.13	0.14	0.14	0.22	0.25
0.27	1.51	704.45	0.15	0.25	0.26	0.24	314.6	0.15	0.28	0.22	0.2	0.21	0.2	0	0.08	0.1	0.1	0.21	0.26	0.23
600.6	0.19	25.29	0.19	0.25	945.2	0.32	0.16	0.16	78.51	2	0.19	0.22	0.19	0.08	0.07	0.11	0.16	0.16	0.31	0.29
0.21	0.19	517.45	0.23	0.26	640	0.21	0.16	0.16	0.24	326.7	0.29	0.2	0.2	0.08	0.1	0.11	0.1	0.19	0.28	0.23
0.18	0.16	656.54	0.29	0.29	477	0.31	0.21	0.15	143	0.2	0.21	0.2	0.27	0.09	0.08	0.09	2.27	0.18	0.24	0.23
0.72	0.23	807.24	0.14	862.2	740.7	0.27	0.22	0.65	0.21	0.18	140.3	0.14	0.2	0.03	0.12	0.08	0.13	0.24	0.15	0.24
0.22	97.36	1012.35	0.33	0.21	0.24	0.28	0.19	7.43	0.14	0.23	66.76	0.24	0.31	0.09	0.09	0.07	0.11	0.22	266.3	0.29
0.23	0.25	0.27	0.22	0.23	0.73	0.18	282.3	0.15	0.17	0.19	0.23	0.33	0.14	0.08	0.1	0.11	0.1	0.19	0.21	0.31
0.22	0.13	0.25	0.41	0.25	0.37	0.28	0.11	0.22	0.18	0.22	872.3	0.2	0.2	0.08	0.12	0.08	0.15	0.23	0.24	251.2
0.23	0.13	12.99	410.7	0.22	0.24	0.27	51.49	0.22	73.77	0.18	0.26	0.17	0.17	0.03	3.14	0.07	0.09	0.22	0.21	0.38
0.21	0.2	0.23	204.7	0.28	0.25	0.26	0.17	0.17	0.15	0.32	0.25	0.22	0.15	0.04	0.13	0.08	0.04	0.17	0.19	0.23
0.26	0.15	343.1	0.24	0.23	0.28	775.6	1.57	0.48	0.14	0.2	0.17	0.2	608.98	0.1	578.4	0.07	0.15	0.21	0.2	0.25
0.19	0.4	0.18	171	1.13	1.09	0.3	0.17	983.3	0.27	0.17	0.19	0.43	0.09	0.06	0.08	0.08	0.15	0.22	0.21	0.27
0.21	0.17	0.24	1000	0.26	0.28	1000	0.2	0.21	0.13	0.2	0.17	164.7	0.2	0.11	2.25	0.13	0.14	1000	0.25	0.23
0.3	0.14	0.13	0.19	0.22	0.26	0.82	0.15	0.13	0.2	0.18	0.21	0.2	333.8	0.1	657.9	0.13	0.13	0.27	0.25	0.27
1000	0.15	0.26	0.18	4.27	0.23	0.2	928.8	0.15	276	0.19	0.19	0.62	0.56	649.4	0.12	0.1	0.09	0.19	0.24	0.25
0.25	0.52	0.31	0.22	0.21	0.24	0.23	20.16	0.2	0.14	0.18	0.22	0.53	0.17	0.1	0.15	0.08	0.13	0.18	0.25	0.26
0.18	0.16	0.26	0.19	0.33	0.28	0.23	0.15	0.16	257.5	0.18	0.18	0.18	0.2	0.09	0.12	0.06	0.13	0.24	0.22	0.22
0.2	0.16	341.5	0.25	0.21	752.37	0.21	0.14	0.13	0.14	0.19	0.24	0.17	0.16	0.08	0.1	0.08	0.14	0.23	0.25	0.17
0.2	0.21	519.9	3.25	0.22	0.6	0.22	0.13	0.16	0.17	0.19	0.16	0.37	0.21	0.09	0.46	0.09	0.11	0.17	0.2	0.25
0.21	0.18	0.22	0.22	0.32	0.29	0.21	0.14	0.17	0.09	0.17	0.23	968.7	0.21	0.09	0.22	0.08	0.1	0.2	0.24	0.25
0.37	0.23	0.28	0.23	0.21	0.24	0.25	0.12	0.17	0.25	0.2	764.2	572.2	0.16	0.06	0.13	0.07	0.1	0.22	0.26	0.31
0.37	0.19	0.16	0.2	0.23	450.96	0.2	0.14	0.26	0.14	0.18	0.19	688.2	0.2	0.13	0.1	0.08	0.19	0.18	0.17	0.36
0.23	0.19	159.1	100.2	0.19	0.26	0.23	0.13	0.19	0.16	0.2	0.16	0.23	0.19	0.06	0.1	0.12	0.09	60.51	0.22	0.24
0.23	0.59	0.12	2.21	250.4	0.22	0.23	0.17	1000	0.15	0.2	0.18	0.17	0.54	0.1	0.06	0.08	0.1	0.2	0.23	0.24
0.57	0.21	0.18	533.1	0.25	0.23	0.24	0.1	0.12	0.19	0.18	0.22	0.23	0.2	0.03	0.1	0.06	0.11	280.3	0.23	0.25
0.21	0.19	0.15	528.6	0.21	558.97	0.18	168.2	0.19	0.16	0.17	0.2	868.9	0.14	0.1	0.09	0.08	0.15	0.2	0.21	0.21
0.71	0.18	249.8	439.5	0.23	0.2	211.7	598.1	0.2	0.11	0.2	703.4	0.44	0.17	0.09	0.12	0.12	0.16	0.19	0.16	0.28
0.25	0.17	0.23	445.3	398.6	0.24	0.21	0.15	1.18	0.15	0.2	0.18	0.2	0.17	0.06	0.14	0.1	0.11	0.17	0.25	0.27
2.6	0.19	1000	223.9	0.14	0.22	0.19	3.5	0.15	412.4	0.18	0.23	0.24	0.2	0.11	0.1	0.07	0.09	0.2	0.22	0.25
0.32	1.18	0.24	1000	0.3	0.2	0.19	402.2	0.17	0.18	0.19	0.26	0.19	0.19	0.09	0.13	0.09	37.8	1000	0.27	0.27
0.28	172.7	0.18	0.22	0.34	0.23	0.23	0.25	0.16	0.16	0.2	0.2	0.28	0.2	0.07	0.11	0.21	0.13	0.21	0.24	0.26
0.24	0.17	0.14	902.6	0.19	0.21	1000	0.17	0.17	0.18	0.19	0.23	893.7	0.16	0.08	0.13	0.08	0.08	0.34	0.25	0.23
0.23	0.24	0.17	0.17	0.24	0.26	0.27	0.16	160	0.14	0.19	0.14	0.17	0.13	0.74	0.47	0.14	0.13	1000	0.33	0.29
0.23	0.21	0.18	0.22	0.25	0.25	0.41	0.17	0.15	0.15	0.21	592.4	0.15	0.22	83.9	0.09	0.1	0.25	0.3	0.22	0.3
1000	0.61	0.2	0.19	0.18	0.26	0.22	0.14	0.19	1000	551.2	0.14	0.29	0.29	0.11	0.08	1000	0.13	0.47	0.21	0.22
203.9	229.2	1000	0.18	0.21	0.21	617.5	0.2	0.18	0.1	0.2	0.18	0.2	0.21	0.08	0.08	0.13	0.14	0.22	0.24	0.22
0.25	0.14	0.27	0.18	0.25	0.22	0.25	0.13	0.24	0.31	390.4	0.18	0.16	0.23	0.03	4.69	0.09	0.13	1000	0.26	0.27
0.23	0.19	0.57	1.22	0.23	0.28	0.17	0.17	0.21	1000	0.22	0.19	214.4	0.19	1000	0.12	0.08	0.12	0.23	0.35	0.26
0.22	0.17	0.16	107.8	0.21	0.24	415.7	0.11	1000	0.11	0.17	0.22	0.2	0.17	0.07	736.9	0.1	0.06	0.22	0.24	0.21
0.34	0.2	0.24	100.7	0.27	0.25	0.2	0.13	0.23	0.15	0.2	0.2	0.2	0.17	0.07	0.08	136.8	0.14	0.19	0.23	0.26
0.31	494	0.17	18.83	0.23	432.68	0.23	102.1	11.98	0.18	0.22	0.23	0.21	0.18	0.2	79.4	0.09	0.23	0.23	0.21	0.26
0.24	0.18	0.2	1000	0.21	318.33	0.22	0.15	0.16	0.12	0.2	0.18	0.23	0.23	0.05	0.13	0.18	0.14	0.2	1000	0.22
0.26	0.21	0.21	0.26	0.2	0.32	0.22	101.3	399.1	0.16	0.15	0.2	0.29	0.22	0.08	0.06	0.05	0.1	0.28	0.2	0.21
0.2	0.38	0.14	0.92	0.25	0.26	2.35	0.14	0.2	2.92	0.23	0.58	0.22	0.15	0.05	0.15	0.12	293.9	375	0.27	0.24
0.18	0.18	0.21	0.27	0.26	596.71	0.25	0.14	2.66	249.8	0.18	0.22	0.41	0.12	0.05	0.09	0.16	0.11	0.24	0.48	0.33
0.22	0.17	13.35	0.19	0.18	0.24	0.22	0.21	0.19	0.17	0.17	1000	0.25	0.17	1000	0.11	0.12	0.12	0.34	0.24	670.8
0.16	0.17	0.25	0.23	0.22	0.41	0.37	0.17	500.6	0.95	571.2	0.22	0.25	0.11	0.03	0.11	0.12	0.08	0.28	0.24	0.23
0.18	0.28	0.19	0.21	588.4	478.69	0.21	275.4	0.25	0.22	0.17	0.14	0.15	0.2	0.08	0.08	0.1	638.5	0.22	0.19	0.2
0.28	0.32	0.15	434.7	28.75	566.64	0.21	0.21	0.2	0.12	0.19	0.25	182.5	0.18	433.7	0.07	0.08	139.2	0.23	0.24	0.22
0.22	0.32	0.13	0.2	0.21	415.7	0.21	0.18	0.19	0.16	0.2	0.23	0.18	0.2	0.08	582.7	0.07	0.14	0.17	0.24	0.31
0.22	0.2	0.18	0.16	0.25	0.2	0.21	0.15	0.15	0.22	0.23	0.19	0.22	0.17	0.04	0.08	784.7	46.7	114.2	0.22	0.26
0.32	0.23	0.24	0.27	0.28	0.39	0.2	0.14	0.13	235.6	0.2	0.2	64.5	0.2	0.06	0.12	258.5	380	0.21	0.24	0.23
0.17	0.18	0.17	0.67	0.24	849.59	0.25	0.11	0.22	0.16	0.25	0.18	0.23	0.26	0.06	0.13	0.17	0.13	0.22	577.5	0.28
0.22	0.19	0.13	0.18	0.24	626.93	358.6	0.18	0.26	0.15	0.16	0.19	0.27	527.1	0.06	0.13	100.5	0.08	0.24	0.2	0.3
0.2	0.16	85.89	0.22	725.6	0.27	0.22	237	110.2	0.17	0.16	0.18	0.17	0.23	0.1	0.07	0.71	0.09	0.21	0.24	0.23
0.23	1000	896.1	0.24	0.26	36.01	0.21	0.16	0.17	0.19	0.2	261.2	0.19	0.16	0.1	0.11	0.12	0.07	0.2	0.22	0.25
0.2	0.23	179.1	0.19	0.23	380.3	0.21	249.4	0.18	0.19	0.19	0.32	0.16	0.21	0.09	0.08	0.14	618.7	0.4	0.21	0.23
0.21	0.14	146.8	0.17	683.5	0.22	0.19	0.15	0.14	0.18	0.18	0.21	0.26	98.86	0.02	535.6	0.07	0.13	0.31	0.23	0.2
0.92	0.17	0.33	0.45	0.25	0.27	0.27	0.14	0.19	0.16	0.22	0.24	0.22	0.2	974.3	0.23	0.11	289.5	0.51	210.6	0.32
27.09	0.2	0.65	0.19	0.25	870.2	0.19	0.13	0.16	0.21	0.2	0.2	0.16	0.18	0.11	0.13	0.14	0.15	0.17	0.25	0.24
0.33	0.21	0.26	0.19	0.97	0.26	0.28	0.17	0.14	0.21	0.17	0.21	0.14	0.19	0.04	0.1	0.1	0.11	0.23	0.22	0.28
0.23	248.2	622.9	0.38	0.21	0.24	0.27	0.12	0.15	0.2	0.22	0.22	0.21	227.7	0.1	0.09	288.9	0.18	0.26	0.21	0.3
37.54	0.26	1.26	27.45	0.32	0.25	0.24	932.9	0.16	0.11	0.17	0.22	0.17	0.2	0.06	0.1	0.1	257.3	0.27	716	0.17
242.4	0.29	1.68	0.26	0.24	0.26	0.2	0.16	0.17	0.16	0.2	0.23	0.16	0.2	0.08	0.07	0.11	0.12	0.22	192.6	0.27
441.9	0.2	0.3	0.25	0.18	0.21	167.9	0.18	105.7	0.16	0.16	0.22	0.25	0.28	0.49	0.1	0.1	0.18	0.26	0.22	515.9
0.19	0.19	194.3	0.27	0.25	0.29	0.28	0.15	0.11	0.2	0.14	0.19	0.18	0.18	0.03	0.1	0.07	0.15	0.24	0.25	0.24
0.2	0.13	0.29	0.25	198.7	597.2	0.23	67.58	0.18	0.16	0.2	0.2	0.23	0.17	0.09	0.1	0.17	0.09	0.25	0.25	0.24
0.26	0.15	0.15	0.19	0.21	0.25	0.26	1000	0.19	251.4	0.2	277	0.25	0.21	0.1	0.09	0.13	0.11	0.24	0.28	1.31
0.21	0.16	0.19	0.28	0.34	665.97	0.22	0.13	0.2	0.15	4.87	0.21	0.18	0.12	0.02	0.09	0.12	0.14	0.25	0.29	0.24
147.4	0.29	0.27	0.2	811.4	0.29	0.25	0.2	0.16	0.77	0.18	0.23	0.16	0.16	0.02	118	40.83	0.14	0.28	0.23	0.25
0.22	0.12	0.12	531.7	543.7	741.27	0.23	0.18	0.17	0.17	0.19	0.22	0.3	0.21	0.07	0.07	0.09	0.15	0.27	0.23	0.24
121.7	0.18	0.17	0.23	0.33	0.19	1000	0.13	0.18	0.18	0.29	0.18	0.2	597.5	0.12	0.06	0.1	463.7	0.26	0.22	0.26
248.2	1.03	0.11	402.4	0.21	689.27	0.21	0.17	0.17	0.17	0.21	0.19	610.8	0.18	0.1	0.08	0.09	0.14	0.26	0.23	0.24
0.23	0.28	652.96	0.22	0.18	1.04	0.25	0.15	0.35	0.13	516.5	0.18	0.4	0.18	0.08	0.18	0.05	0.1	0.22	0.36	0.34
0.35	0.2	826.01	0.22	0.23	935.8	0.35	0.12	82.62	0.15	0.21	0.23	0.23	0.23	0.07	198.2	0.08	222.1	0.23	391.6	0.24
0.17	0.16	604.29	0.24	0.14	483.95	0.23	0.19	0.15	0.17	0.2	0.2	632.8	179	0.06	0.06	0.09	0.29	428.5	0.22	0.26
0.25	0.21	0.13	0.2	0.19	0.27	0.21	0.16	0.19	0.19	0.21	0.23	0.18	0.35	716.6	0.09	0.1	0.14	0.21	0.23	391.5
0.2	0.21	0.14	492.7	0.18	0.25	0.23	0.17	0.16	0.11	0.25	0.23	0.25	0.22	0.04	0.08	0.1	0.13	0.26	447.5	0.32
0.31	0.51	284.22	0.25	0.2	0.25	0.26	0.18	0.43	654.8	839.6	241.6	0.26	0.24	0.12	0.12	0.1	171.4	531.6	0.25	0.23
293	0.17	0.13	1.77	0.18	0.2	0.19	0.14	0.16	0.19	0.28	0.19	0.22	0.15	0.18	0.05	177.7	0.13	0.24	0.25	0.24
0.26	0.18	0.11	0.33	0.19	0.22	0.22	155.1	0.16	50.73	9.1	0.28	0.24	3.61	0.07	151	0.06	0.13	0.25	0.25	0.23
0.26	0.6	0.11	7.63	0.18	0.22	0.22	864	463.7	0.18	199.2	0.29	0.21	0.21	0.18	0.06	0.14	0.08	0.22	0.2	0.18
0.21	0.65	728.25	0.27	0.17	0.26	0.24	0.18	0.14	0.17	0.28	0.25	0.17	409.9	0.15	0.05	0.11	0.13	0.27	0.2	0.27
0.24	0.2	0.13	0.29	0.23	0.21	0.41	0.13	0.16	0.15	1000	0.17	1.32	0.18	0.12	0.09	0.11	0.19	0.24	0.24	79.33
0.25	0.21	0.13	0.26	0.18	0.3	0.25	0.14	0.15	0.13	322.5	0.16	0.19	0.3	0.07	0.06	0.12	0.12	0.21	0.33	0.26
0.23	0.2	0.47	0.19	0.2	0.22	0.25	0.18	0.16	0.15	0.19	0.22	0.18	0.18	0.06	0.09	0.11	0.11	0.23	0.22	0.34
0.22	0.2	0.19	0.29	0.15	283.31	0.25	0.18	0.12	0.61	0.17	0.32	0.16	0.17	0.13	0.56	0.07	0.16	213.1	0.26	0.23
0.26	0.19	0.1	0.22	0.17	1071.3	0.32	34.06	0.17	0.18	0.2	2.31	0.15	0.15	0.06	0.1	0.1	0.13	0.3	0.23	0.27
1000	0.21	0.1	0.2	0.24	0.24	0.31	0.17	0.16	1000	0.2	1000	0.16	0.19	0.12	0.1	0.1	0.13	0.24	0.31	0.28
0.38	0.19	758.97	0.22	0.25	589.8	0.29	0.13	0.14	631	0.19	513.8	510.8	0.17	0.06	0.12	0.1	0.15	0.23	0.26	536.5
0.23	72.81	0.14	0.23	0.23	0.23	0.12	0.41	0.14	0.16	0.41	32.17	0.24	0.19	0.13	0.09	0.13	0.28	0.2	0.27	0.24
0.27	0.19	0.1	0.28	0.2	0.24	0.2	0.15	0.16	0.16	0.17	0.16	0.16	574.4	0.09	0.14	0.06	684.2	0.23	0.26	0.25
0.23	0.21	0.1	33.94	0.2	693.11	0.1	0.18	0.93	0.16	0.14	0.18	0.26	0.2	924.8	70.22	0.08	0.13	0.24	0.24	0.26
0.22	10.38	648.9	0.26	0.23	804.23	326.28	0.28	0.44	0.21	0.18	0.21	0.12	0.15	0.09	0.1	0.12	0.09	0.22	0.27	165.2
0.28	0.08	0.1	1000	0.29	713.66	0.08	0.3	381.9	0.18	0.22	1000	0.25	0.19	0.06	0.09	0.1	0.08	0.24	0.26	0.42
0.23	0.12	0.12	0.3	0.22	0.26	0.09	0.12	0.52	0.17	0.13	0.46	0.27	0.18	0.09	0.08	0.13	0.11	162.2	0.24	0.28
0.48	0.13	459.56	0.09	0.22	0.25	0.17	1000	122.3	0.19	0.19	0.21	0.11	0.16	0.09	0.11	0.02	0.16	0.27	0.25	0.21
0.21	0.09	0.15	470.17	5.74	0.24	0.14	0.16	0.18	0.17	0.18	1000	512.6	0.21	0.16	0.08	0.11	0.12	0.17	0.27	0.26
0.4	0.1	775.9	0.3	0.23	326.8	0.13	0.14	0.14	0.18	0.2	0.23	308.8	0.17	0.08	0.11	0.12	0.14	0.21	0.24	0.25
0.33	0.09	0.33	0.09	0.27	0.33	0.09	0.13	0.21	0.26	0.53	0.2	0.22	0.24	0.07	0.08	0.13	404.3	0.23	0.2	0.21
0.26	0.29	0.11	0.15	0.27	0.23	0.08	0.2	0.11	0.15	433.2	0.2	0.17	0.22	0.07	0.11	0.11	0.04	0.23	0.2	0.26
1000	0.1	459.95	0.1	0.41	0.24	568.55	0.24	894.9	0.17	0.21	0.16	0.17	0.18	0.08	0.26	0.1	0.06	0.22	0.28	0.26
0.24	0.12	0.1	0.17	0.27	190	0.11	0.19	0.25	0.62	0.31	0.26	0.29	0.2	0.21	0.08	81.32	0.09	0.22	0.24	0.31
0.23	0.08	0.11	0.13	0.2	0.23	0.06	0.21	0.17	0.31	229.3	63.67	0.21	388.4	0.1	0.05	0.08	0.1	0.24	0.17	1000
0.21	0.09	1120.43	602.92	0.24	0.22	0.1	0.23	750.1	0.2	1.82	0.29	0.09	0.19	0.13	0.1	0.1	0.14	0.19	0.2	0.21
0.23	829.84	25.57	0.14	0.21	0.22	0.09	0.14	0.14	0.16	0.23	0.19	0.17	0.18	0.11	0.16	0.3	0.09	0.22	0.22	0.24
0.24	0.57	0.12	0.13	0.24	0.21	724.01	0.16	0.15	705.4	0.19	0.22	0.13	0.16	0.14	0.09	0.12	1000	227.5	0.2	0.26
0.83	0.08	264.01	0.12	0.26	0.26	347.51	0.14	557.1	0.15	0.15	0.21	0.25	0.22	0.08	233.6	0.15	0.15	0.21	0.25	0.24
0.25	0.1	0.1	0.11	0.26	0.21	0.1	0.23	0.28	0.16	0.19	0.2	1000	0.21	0.1	0.06	0.12	383.1	0.21	0.22	0.19
0.16	0.08	0.08	0.12	1.73	0.24	0.06	0.12	0.19	0.24	0.17	0.26	0.23	0.17	0.07	0.1	833.9	0.12	41.8	0.2	0.29
0.2	0.15	0.21	0.12	2.1	0.22	607.87	0.14	0.2	0.14	0.21	0.23	0.21	0.19	0.19	0.12	109.2	0.11	376.4	0.19	0.23
0.25	0.11	0.16	946.88	0.22	96.14	0.08	0.14	0.18	0.2	0.18	0.2	0.19	0.18	0.13	0.09	0.14	0.12	160.3	0.28	0.24
0.16	0.07	0.13	59.3	0.56	0.21	0.07	177.4	0.2	482.36	0.22	0.19	0.26	0.17	274.8	0.12	0.12	0.11	0.19	0.21	0.24
0.18	0.13	0.08	904.49	581.4	1000	0.09	0.17	0.13	0.14	0.26	0.22	0.11	0.18	0.11	0.05	0.2	0.08	0.21	0.18	0.29
0.8	0.1	1.67	0.13	0.29	0.23	0.09	0.23	0.16	488.33	0.25	0.19	0.27	0.16	0.07	0.11	0.11	0.09	0.22	1000	0.3
0.23	0.09	462.65	0.09	0.2	0.23	874.5	0.21	0.17	0.1	0.26	0.22	0.27	0.19	0.07	0.09	193.3	0.14	0.24	0.18	0.29
0.3	0.09	0.11	1188.79	0.22	0.23	0.09	0.19	0.15	630.53	0.17	0.19	0.27	0.2	0.06	0.1	0.11	185	0.2	0.21	0.26
0.24	0.09	0.08	0.12	0.2	0.25	0.08	0.27	0.17	0.08	0.22	1000	482.6	0.21	0.09	0.12	0.12	0.1	0.23	0.21	0.33
0.24	0.07	0.19	0.12	0.19	0.23	0.11	89.22	0.27	11.24	1.33	0.2	109.5	0.18	0.09	733.2	0.14	0.11	0.16	0.22	0.27
0.19	0.08	0.12	0.14	0.21	0.18	0.09	585.1	0.68	0.12	0.19	0.2	0.16	0.2	0.12	0.13	0.1	0.13	0.19	0.23	0.31
0.18	0.08	0.1	0.22	0.24	0.21	787.34	219	0.17	607.16	0.2	0.19	0.2	0.19	0.07	0.1	0.18	0.08	0.21	0.24	0.29
0.17	0.11	0.08	592.32	0.52	0.19	479.24	982.4	0.15	0.09	0.2	0.23	0.32	0.14	0.34	1000	0.11	0.08	102.4	0.22	0.29
0.4	0.09	0.11	0.12	150.8	1000	0.08	497.5	0.17	0.12	0.15	0.2	0.2	0.15	0.05	0.1	1000	0.02	0.26	0.19	0.24
0.82	0.21	0.14	0.25	0.24	0.21	0.07	0.13	0.14	0.13	1.53	0.2	0.18	0.17	0.12	0.06	0.13	0.12	112.2	445.1	0.32
0.1	0.2	0.13	0.11	0.19	0.27	757.66	0.15	0.22	0.05	0.2	0.18	0.2	0.22	0.09	0.07	0.1	0.12	0.19	1.78	0.31
0.12	0.07	1031.26	0.12	1000	0.15	0.12	0.14	0.13	393.71	0.18	0.25	0.2	1.99	0.08	0.08	906.1	0.11	930.9	0.35	0.26
402.67	0.08	0.17	0.12	0.2	0.24	0.11	0.16	0.75	335.16	0.15	0.31	181.8	0.15	0.1	0.09	0.12	0.12	0.19	0.4	0.28
516.6	0.11	0.18	0.14	0.24	0.24	0.12	761.4	0.11	0.1	0.53	0.2	0.21	0.27	0.15	0.11	0.09	0.11	0.2	0.34	202.6
0.08	0.1	0.1	0.11	0.23	0.27	0.08	0.16	0.15	0.09	0.2	0.22	0.23	0.22	0.12	0.12	0.07	0.11	0.34	578	0.31
0.12	878.36	0.22	0.21	0.25	1.39	425.2	0.16	7.18	0.13	0.21	0.2	98.5	0.2	0.09	613.9	0.09	0.09	0.27	0.31	0.32
663.21	0.09	0.12	0.1	0.24	0.27	0.08	0.16	654.7	0.08	32.96	0.13	0.12	6.18	0.05	0.14	0.08	0.1	0.26	579	0.24
0.12	0.11	0.13	379.26	0.18	0.25	0.07	0.16	1000	0.08	238.5	0.19	0.17	0.21	0.08	0.1	0.1	0.2	0.19	0.21	0.21
311.8	0.1	0.12	0.1	0.25	0.24	0.24	0.19	0.23	0.11	0.19	0.19	0.31	0.2	0.13	0.12	0.08	0.1	0.18	0.22	0.28
0.18	0.09	0.14	0.1	0.24	0.28	0.08	0.15	0.24	497.76	0.2	0.19	0.15	0.17	0.13	0.76	0.25	981.5	0.25	0.31	0.27
153.98	756.44	0.12	0.08	0.26	0.34	0.08	0.16	0.1	385.42	0.22	0.2	0.19	0.23	0.07	1000	0.09	0.14	0.27	0.19	0.26
0.2	0.09	0.12	0.11	0.31	0.29	0.08	73.18	1.56	0.13	0.24	5.95	0.25	0.16	0.1	0.08	0.07	0.12	0.24	0.21	0.2
0.22	530.08	409.61	0.12	0.25	0.24	0.09	0.18	0.24	0.1	0.28	0.2	0.19	0.2	0.13	0.67	0.11	0.15	0.19	0.19	0.33
0.22	0.1	0.52	0.1	0.27	0.31	0.12	0.14	0.13	0.12	0.22	27.55	0.12	0.48	0.11	0.14	0.07	0.15	0.19	0.19	0.25
0.23	649.13	0.13	0.1	0.31	867.1	0.09	0.16	0.17	0.11	0.21	0.21	0.18	0.24	0.08	0.06	0.14	0.11	0.23	0.22	0.22
245.2	0.09	0.16	0.13	0.24	558.3	0.1	0.16	0.15	0.05	0.16	0.22	0.28	0.23	0.1	0.15	0.1	0.11	0.24	0.22	0.24
0.26	1004.63	0.13	0.14	0.3	221.2	0.1	0.12	0.44	0.07	0.19	0.2	0.15	0.18	0.09	0.05	0.11	0.08	0.17	0.2	0.31
0.17	0.1	0.08	0.1	0.23	163.2	0.09	0.14	144.9	0.11	20.13	0.23	0.24	315.9	0.12	0.28	280.3	0.14	0.21	0.22	0.23
0.27	0.11	260.1	0.09	0.22	0.26	441.45	0.16	0.15	0.21	0.22	0.18	0.16	0.18	0.11	0.24	0.1	0.09	0.24	0.35	0.34
0.24	685.05	0.09	0.09	0.26	0.83	0.09	0.2	0.6	0.11	0.2	324.8	0.27	0.2	0.1	0.14	0.09	0.09	127.9	0.22	0.28
0.19	0.1	0.23	0.13	0.36	0.29	0.07	0.17	0.24	0.12	0.21	0.22	0.28	0.2	56.13	0.09	0.1	0.13	0.24	0.22	0.23
0.24	837.03	505.84	0.1	1000	52.37	0.12	0.17	152.7	0.07	0.21	757.9	0.25	0.18	0.06	0.1	0.11	0.18	0.23	0.22	0.19
0.2	0.12	342.3	0.11	424.3	0.26	0.09	0.14	0.15	0.12	0.15	0.21	0.15	0.2	0.13	0.13	573.9	0.15	0.2	0.26	0.23
0.24	617.97	0.1	0.1	136	19.14	0.11	0.12	0.17	0.2	0.2	294.9	0.2	0.19	0.08	1000	0.08	0.09	382.5	0.21	0.17
0.19	0.1	0.09	0.16	4.23	0.26	0.08	0.15	0.12	0.14	0.19	0.21	0.22	0.19	0.17	0.08	0.15	0.1	0.21	0.2	0.14
0.28	0.09	0.15	1116.36	0.26	0.25	0.08	0.49	0.15	0.09	0.19	0.19	0.33	0.23	1000	0.04	0.06	1000	0.22	0.23	0.24
0.18	0.08	0.12	0.1	0.24	0.81	0.07	889.5	0.24	0.1	0.18	25.93	0.13	0.13	0.04	0.07	0.05	0.11	0.2	0.29	0.2
0.2	0.08	0.1	0.1	0.26	1	0.09	0.18	0.17	0.13	0.14	1.17	0.18	0.15	0.13	1000	0.07	0.13	0.2	95.02	0.27
0.2	0.08	647.99	0.13	358.5	0.23	0.07	0.17	0.21	600.49	0.19	592.7	77.36	0.17	936.4	0.1	0.07	0.11	0.2	0.26	0.31
1.53	0.1	1192.98	0.09	1000	0.21	0.12	0.17	0.17	0.1	0.2	0.2	0.16	0.14	0.07	0.1	0.1	0.14	0.27	0.23	0.24
0.23	0.07	0.12	725.97	0.22	0.27	0.08	0.15	0.17	0.09	0.18	1000	0.25	0.2	0.08	0.13	63.32	0.05	0.2	0.2	0.25
0.2	564.01	0.1	583.15	0.22	0.27	0.12	0.14	0.15	358.38	0.19	0.27	0.22	0.17	617.2	0.1	0.07	1000	141.9	0.21	0.25
0.18	0.08	0.15	419.48	0.19	0.31	716.04	0.15	0.16	363.22	0.16	0.64	0.27	0.18	0.08	0.11	0.26	0.13	0.2	0.21	0.25
0.61	882.98	2.67	865.85	0.3	0.23	0.11	0.12	158.4	0.08	1000	0.2	0.21	0.18	427.6	0.25	0.07	0.13	0.24	0.25	0.25
0.3	0.11	0.15	0.12	0.18	0.28	0.08	0.13	0.13	0.09	0.18	0.2	0.35	0.19	0.06	0.08	0.07	0.08	0.19	0.19	0.21
0.21	538.03	537.02	571.04	0.2	0.33	369.63	0.14	0.34	0.09	0.18	0.21	0.15	0.15	0.06	0.07	0.06	0.13	0.19	0.21	0.33
0.21	805.58	0.16	495.92	0.23	0.48	882.79	0.26	335.7	0.1	0.18	0.22	0.13	0.2	0.11	0.12	0.31	0.08	0.22	0.25	0.23
0.23	0.17	0.13	771.41	0.21	0.18	985.96	0.14	0.34	0.08	0.17	754	0.16	0.18	0.17	0.16	0.09	0.09	0.27	0.25	0.18
0.28	220.19	0.1	0.12	0.24	0.23	0.07	0.2	0.15	577.14	0.13	0.11	0.21	77.03	0.1	0.12	0.09	0.14	0.25	0.25	0.15
0.8	0.12	940.89	0.09	0.23	0.11	0.09	0.14	0.14	0.1	0.16	0.21	0.21	0.29	91.78	0.12	0.07	0.08	0.22	0.26	0.26
0.23	653.07	0.13	0.11	1.45	538.22	121.75	0.14	0.12	0.08	0.2	0.17	0.11	0.16	0.05	0.11	0.1	0.12	0.26	968.4	0.2
1.52	0.07	0.4	0.11	0.24	0.08	529.4	0.17	326.2	0.32	187.8	0.21	0.18	0.19	0.08	0.1	0.11	0.12	0.19	0.26	0.18
1000	0.13	872.56	170.93	0.19	0.09	0.11	0.19	0.11	0.09	0.19	0.17	0.23	0.31	0.06	0.25	0.12	0.12	0.21	0.26	0.2
64.72	228.89	856.28	0.09	0.21	870.79	26.8	0.15	0.14	0.2	0.18	0.21	0.17	0.24	0.07	0.13	138.8	0.13	0.26	0.28	468.6
2.43	527.96	421.72	0.11	0.21	0.07	0.09	0.14	0.14	673.22	0.12	0.2	0.3	0.19	0.09	0.06	0.1	0.12	125	0.23	0.22
0.2	0.08	996.23	0.16	0.17	0.09	247.2	0.15	0.18	0.12	0.17	0.2	766.8	0.29	0.1	0.1	0.11	0.11	0.44	65.44	0.26
0.21	0.11	0.37	0.09	0.18	0.08	0.22	0.16	0.12	0.09	0.24	2.55	6.16	0.18	0.04	0.09	0.07	0.14	0.22	0.46	0.19
0.18	0.09	343.15	0.11	0.24	0.17	0.29	0.12	0.17	0.08	0.24	0.17	0.25	0.19	0.1	0.09	0.07	0.09	0.2	0.31	0.26
0.21	434.75	0.11	0.1	0.17	0.26	0.23	0.19	0.14	0.07	0.18	0.19	0.19	0.17	0.07	0.11	0.11	0.13	0.2	281.5	240
0.16	0.09	0.21	0.14	0.32	557.83	0.19	0.13	0.14	233.46	0.18	0.2	0.18	0.19	0.05	0.06	0.12	0.08	0.21	0.31	0.26
0.25	540.54	777.23	0.13	0.21	576.27	0.21	0.11	261.3	0.12	0.18	0.18	0.25	0.22	0.08	0.08	0.12	0.13	0.23	0.27	1.12
0.45	0.15	0.12	0.11	0.22	537.26	0.21	1.43	0.21	0.15	0.18	0.17	0.2	0.22	0.03	0.21	0.13	0.07	248.5	0.24	0.17
0.21	0.19	0.1	0.11	0.21	526.12	0.22	0.17	457.3	320.53	0.21	2.43	318.5	0.18	0.09	0.08	0.1	0.13	1000	0.21	591.8
0.19	1000	0.13	967.61	0.22	0.1	0.2	0.13	0.21	0.1	0.19	0.25	0.11	0.19	0.08	0.11	0.12	0.18	0.22	0.23	0.24
0.2	0.29	0.19	988.2	0.42	0.09	0.23	0.17	6.51	711.32	0.19	0.2	0.24	0.19	108.1	0.07	0.09	0.12	6.25	0.38	0.25
0.19	0.18	0.13	0.14	0.13	0.12	0.22	0.14	0.22	0.08	0.22	0.19	1000	0.21	0.11	30.03	0.11	0.1	0.24	1000	0.28
0.17	0.17	0.07	1.01	0.28	0.13	0.21	0.15	0.11	0.08	0.18	0.19	1.3	0.12	0.11	4.29	0.14	0.43	0.27	0.25	0.19
0.17	0.17	0.09	613.45	353.5	189.3	194.3	0.18	428	0.05	0.13	0.21	0.28	0.22	0.1	0.49	0.14	0.15	0.23	0.2	0.25
0.32	0.22	0.14	0.83	0.22	0.08	0.27	0.17	0.14	0.13	0.21	0.19	0.17	0.2	0.09	0.06	0.13	0.1	0.21	0.26	0.67
0.19	0.26	0.09	576.7	0.34	0.13	0.19	0.14	0.15	0.06	0.18	0.2	0.23	0.19	0.07	117.1	164.6	0.09	0.24	0.26	0.91
0.18	0.16	0.08	0.17	0.21	716.86	0.21	0.15	0.1	0.07	0.15	0.19	0.13	0.13	0.09	0.09	0.12	0.09	0.2	0.24	0.17
0.2	419.6	0.12	0.11	0.23	0.09	0.23	0.34	0.16	0.07	0.21	0.18	0.18	0.18	0.07	0.18	0.11	0.15	139.6	0.18	0.23
0.18	0.16	0.13	0.19	0.16	0.1	0.2	0.16	0.19	638	0.14	314	0.16	0.27	0.1	0.12	0.08	0.13	0.2	0.78	0.33
0.25	0.23	0.1	87.17	0.18	0.1	0.23	69.01	0.17	0.19	0.21	0.23	0.22	0.19	0.07	0.05	0.05	0.1	0.19	219.2	0.25
0.17	0.3	0.11	0.13	0.2	0.22	0.2	725.05	0.17	0.07	1.67	0.19	1000	0.16	0.07	0.08	0.3	0.12	0.21	0.26	203.3
205	0.2	0.14	0.12	0.21	929.62	0.2	499.38	0.18	0.18	0.2	0.19	0.16	1.02	0.05	0.06	0.08	0.11	0.2	0.25	0.28
0.21	0.18	0.08	0.13	0.3	0.1	183.8	0.1	791.3	0.16	0.14	0.17	0.2	0.17	0.08	6.86	0.09	0.43	0.27	0.4	0.24
0.19	0.19	0.14	576.43	0.32	0.18	0.26	0.1	1.69	0.16	0.19	335.7	140.7	0.17	0.09	902.5	0.05	0.12	0.19	0.22	0.16
0.71	0.42	735.6	0.09	0.31	0.2	0.17	0.13	146.8	0.17	0.18	0.23	104.2	0.19	0.1	0.13	0.1	0.07	0.23	0.2	0.07
0.33	0.2	857.13	0.18	0.26	645.52	0.21	0.12	0.15	0.19	0.19	0.16	0.18	891.1	0.13	0.23	0.09	0.14	0.33	0.24	0.17
0.21	0.6	0.11	0.11	0.23	0.08	0.2	0.12	0.17	0.13	0.18	0.18	0.16	0.17	3.07	0.57	0.13	0.15	0.21	0.43	0.2
240.5	0.18	0.24	815.46	0.22	0.1	0.25	0.1	0.21	0.16	0.16	670.3	0.22	0.21	0.09	0.06	0.2	0.14	0.2	0.26	0.19
297.9	1.51	0.17	0.16	0.31	0.08	0.26	750.57	0.15	0.18	0.43	0.16	0.21	0.19	287.2	0.07	0.11	0.07	0.26	0.2	0.14
766.7	0.23	0.11	0.17	0.21	754.02	0.21	567.27	0.19	0.15	0.18	0.19	0.2	0.15	0.09	0.06	0.09	0.1	0.22	293.3	0.24
0.19	0.11	0.16	52.26	101.5	0.11	0.26	0.09	0.14	0.17	0.2	597.8	0.14	0.2	0.09	0.11	0.04	0.12	0.19	0.24	4.7
0.22	135.4	0.08	0.08	0.29	0.13	1000	0.13	0.15	0.1	0.14	0.22	0.17	0.15	1000	0	0.09	0.1	0.21	0.22	0.19
0.15	0.13	0.15	0.11	3.46	531.89	1000	0.13	0.2	0.29	256.6	0.23	0.18	0.17	0.06	1.4	0.15	0.14	0.2	0.2	0.19
0.2	0.15	0.14	0.18	334.5	0.2	0.25	0.17	0.14	0.19	0.26	0.24	0.27	0.2	0.09	0	0.12	0.16	0.15	0.21	0.17
0.15	0.17	0.09	0.08	0.24	0.12	0.31	0.12	0.34	196.9	1.61	0.2	0.2	1000	0.14	0.1	176.7	0.12	550.1	1.06	0.18
0.23	0.2	0.09	0.1	0.26	0.19	0.19	0.19	671.9	0.16	172.6	0.24	0.17	0.24	0.08	0.03	0.15	0.16	1000	0.23	0.13
0.26	0.18	0.13	0.09	0.23	0.29	0.19	0.16	0.23	0.18	525.6	0.28	0.25	0.18	0.07	0.09	0.29	0.16	437.9	0.29	0.17
0.22	1.49	886.12	0.16	0.22	0.09	0.19	0.18	0.13	0.15	0.22	559.4	274.4	0.2	0.09	0.24	0.08	0.1	1000	0.25	0.21
0.19	0.22	0.09	0.1	0.24	0.22	189.6	0.09	0.16	0.19	0.17	303.5	0.24	0.2	0.06	0.16	0.13	0.08	0.42	0.24	0.2
0.26	209.8	647.84	0.14	0.2	0.1	0.25	0.17	0.18	0.19	0.18	0.22	373.6	707.2	0.1	0.09	0.13	0.11	0.47	1000	0.19
0.19	0.44	0.1	0.12	0.26	0.1	0.25	0.12	0.15	0.12	0.17	0.2	0.15	368.8	54.85	0.11	0.09	0.15	0.22	376.2	0.19
0.22	246.7	0.24	0.13	32.22	0.69	0.23	0.14	0.15	0.43	0.17	0.21	0.26	0.86	0.08	0.16	0.1	0.09	0.21	0.37	0.19
0.21	342.9	0.25	0.13	0.24	0.09	0.29	0.1	0.17	0.13	0.71	1000	0.18	0.16	0.28	0.08	0.12	0.07	0.19	0.21	0.17
0.17	0.21	0.27	0.11	0.22	0.1	0.26	0.17	0.19	0.17	842.9	0.28	0.2	0.25	0.08	36.83	0.07	0.11	0.16	112	0.13
0.18	24.62	0.15	0.13	0.21	0.11	0.32	807.79	0.15	0.17	0.21	0.28	0.24	4.23	0.07	0.32	0.08	0.23	0.21	288	0.14
0.18	0.16	0.12	736.23	1.15	0.09	0.17	507.04	0.66	0.16	34.04	0.19	179.7	0.18	0.06	0.12	0.14	0.11	0.17	0.22	0.18
0.52	0.18	0.13	854.5	0.29	0.11	0.23	0.13	0.15	0.19	0.19	0.23	0.21	0.21	650.6	2.48	617.4	0.11	0.19	0.25	0.17
0.2	506.5	0.15	1.87	0.28	0.09	127.5	0.09	0.17	0.12	0.19	0.17	0.16	0.15	0.08	0.04	0.11	0.12	0.2	0.24	0.25
0.19	523.1	0.12	0.08	300.1	830.74	0.23	0.16	220.6	0.06	0.2	210.7	0.23	0.22	0.12	0.13	0.11	0.57	0.25	1000	0.16
0.17	0.18	0.13	0.27	0.21	0.12	0.22	0.1	0.44	0.15	0.13	1000	0.36	0.2	0.06	0.05	0.12	0.15	0.23	0.28	0.24
0.24	294.1	0.1	0.18	3.65	0.08	0.23	0.14	0.17	0.15	0.1	274.7	0.21	0.17	0.1	0.09	0.11	0.11	0.18	0.23	0.16
1000	0.35	764.66	0.15	0.24	0.11	0.28	541.99	0.14	0.18	303.3	403.6	0.14	0.25	0.06	0.11	0.29	0.09	0.24	0.32	0.21
0.22	0.19	0.13	0.12	1.32	0.06	0.18	0.1	0.28	0.15	0.15	0.2	0.14	0.12	0.09	0.11	0.15	0.13	0.19	0.24	0.17
0.21	0.18	0.16	0.18	1000	0.08	1000	532.74	0.2	0.16	0.18	0.21	0.19	0.21	0.06	0.11	0.09	0.13	0.19	0.26	0.24
0.22	0.22	0.11	332.06	0.3	606.16	0.24	231.17	0.2	0.13	0.34	0.22	0.26	0.28	0.09	0.12	0.07	0.18	0.19	156.1	0.17
384.1	0.26	821.31	0.09	0.29	0.07	0.16	0.14	1000	0.17	0.39	0.21	0.15	0.21	0.14	0.06	0.14	0.12	0.23	0.26	0.21
91.71	0.2	0.1	0.45	5.07	0.11	0.24	141.82	325.8	0.16	0.19	0.16	0.16	0.16	0.05	0.09	486.4	0.11	0.23	0.23	0.18
0.26	3.22	0.13	713.64	0.26	0.11	0.2	0.11	0.18	0.13	541.2	0.16	0.21	0.15	835.6	589.3	0.13	0.1	0.23	0.2	0.19
0.22	0.23	0.1	593.77	0.23	0.11	0.24	0.12	464.5	0.18	0.15	0.18	0.25	0.2	0.13	0.09	0.12	0.15	0.26	0.22	0.21
0.25	0.21	0.1	391.95	0.19	481.17	0.24	0.1	259.6	0.15	209.6	544.5	0.17	870.9	0.09	1000	0.12	0.14	0.19	0.26	0.19
294.6	0.2	0.12	0.13	0.41	0.08	0.23	0.11	590.7	0.14	0.22	0.2	0.15	0.22	0.1	0.43	0.11	0.12	0.26	0.22	0.18
0.95	0.16	0.07	0.12	0.23	491.45	0.2	273.26	723.9	0.17	0.17	0.21	0.19	0.16	0.08	0.09	0.14	799.6	0.28	0.23	0.15
0.27	0.2	0.09	0.18	0.22	0.1	0.22	0.18	0.12	472.8	0.2	652.4	0.18	0.16	0.05	0.09	0.09	0.15	0.22	0.23	0.39
0.2	0.35	0.12	0.13	0.35	0.22	0.19	0.14	0.11	0.15	0.2	0.19	0.18	0.22	0.14	0.09	0.06	0.14	0.21	0.23	0.17
0.25	0.22	0.15	948.11	0.25	0.2	586.6	0.13	0.13	0.28	0.2	0.28	0.21	0.24	0.22	0.11	0.29	0.12	0.21	0.21	0.18
0.18	309.1	191.4	0.13	0.26	0.11	1000	0.1	0.13	0.15	0.18	0.18	0.22	0.2	0.4	0.08	0.14	0.12	0.26	0.28	0.18
0.19	437.3	266	0.16	0.23	0.41	0.25	0.15	309.6	0.21	0.21	363.7	0.17	0.22	1000	0.15	0.11	0.15	0.22	0.27	0.19
0.31	0.15	0.1	0.15	0.42	0.14	0.37	0.19	117.1	0.16	0.2	0.18	0.26	0.18	0.46	0.14	0.28	0.11	0.22	0.23	0.27
0.66	0.16	0.17	0.15	0.36	600.41	125.8	656.26	0.14	0.18	0.14	1000	0.17	0.18	0.43	0.1	0.35	0.2	198.2	0.22	0.15
0.42	1.69	0.16	0.16	0.27	0.21	0.21	0.12	124.7	0.14	0.17	0.2	0.22	285.5	1000	1000	511.8	0.15	0.18	0.19	0.17
0.2	1.45	303.6	0.14	0.19	0.07	278.8	225.02	0.29	0.16	0.31	0.21	0.26	0.38	1000	0.1	0.13	0.09	0.22	270.7	0.19
0.24	0.19	0.16	0.16	0.3	636.76	1000	0.1	0.14	0.2	0.2	0.16	0.14	0.2	1000	0.11	203.4	0.15	0.23	0.22	0.2
12.83	0.44	0.47	341.15	0.85	0.1	0.28	0.1	0.15	0.11	0.17	0.4	0.24	0.11	0.11	0.14	0.14	0.11	97.84	1000	0.23
144.4	1000	0.16	0.2	0.24	0.15	0.24	0.14	0.12	0.15	0.15	0.2	0.27	0.17	0.07	0.07	0.1	0.1	0.21	0.17	0.17
0.28	0.45	391.4	863.93	0.23	0.09	0.23	0.09	0.16	0.11	0.21	0.23	0.23	0.17	0.09	0.1	0.13	0.14	352.9	0.18	0.15
0.23	0.22	0.17	0.12	0.23	0.19	0.32	0.14	0.15	0.13	0.16	0.21	0.2	0.22	0.11	0.11	0.1	0.14	0.22	0.26	0.17
0.18	0.24	0.47	90.52	0.22	0.2	284	0.12	243.5	0.16	0.18	0.37	0.15	0.19	0.11	0	0.07	0.11	0.3	676	0.23
1000	386.4	0.15	814.49	0.24	0.23	161.3	0.15	259.4	0.15	1000	679.9	270.8	0.19	0.05	0.1	0.15	0.16	0.2	0.24	0.17
0.2	0.22	0.1	662.95	0.22	168.6	0.41	0.13	0.17	0.19	0.14	0.2	0.23	1000	0.05	0	0.12	0.12	0.17	0.27	0.18
0.19	0.2	0.13	0.2	0.26	0.2	0.29	0.1	0.14	0.17	0.19	0.21	0.18	0.24	0.07	0.08	0.12	0.13	0.22	0.27	0.16
0.31	0.2	0.13	0.16	0.28	0.18	0.22	687.32	0.12	0.18	0.2	0.23	0.27	0.21	0.08	0.08	0.06	0.12	0.19	330.1	0.16
0.98	1.48	0.4	0.18	0.27	0.19	0.2	0.14	0.15	0.08	0.18	0.25	0.19	138.3	0.08	0.49	1000	0.2	0.2	0.23	0.15
166	0.25	26.34	0.16	0.23	0.18	0.22	84.64	0.17	0.18	0.2	0.23	0.16	0.21	0.07	0.06	0.1	0.17	0.45	0.23	0.21
0.19	0.31	0.54	0.14	638.8	0.16	104.7	0.16	0.16	0.16	0.16	0.2	321.4	72.06	0.1	0	0.08	0.21	0.17	0.23	0.17
0.2	2.76	0.17	0.2	0.79	0.22	0.19	0.12	0.16	231	0.2	599.9	880	0.16	0.08	0	0.08	0.1	0.26	0.24	100.3
569	4.07	0.16	0.13	0.22	483	0.18	0.11	0.17	0.16	0.16	0.37	0.24	301.6	0.1	0.12	0.08	0.11	0.48	1000	0.2
0.28	0.16	0.17	0.18	0.25	0.27	0.24	0.19	0.17	1.16	0.17	0.22	0.17	0.21	0.06	0.02	0.1	87.47	0.19	0.22	0.19
634	1000	205.3	831.83	1000	0.21	0.21	0.12	0.15	44.59	0.15	259.9	0.3	156.7	0.09	1000	0.09	0.16	0.2	0.25	0.21
0.23	0.2	0.2	0.1	0.28	0.37	0.23	0.11	0.12	0.13	0.2	0.16	0.16	0.18	1000	0.16	0.11	0.11	0.21	0.19	0.24
168.7	0.2	0.35	0.14	0.37	0.23	0.26	0.13	0.17	291.3	0.16	326.4	367.4	0.2	0.08	0.19	0.1	0.08	0.29	0.32	0.18
0.19	0.18	0.16	0.18	330.6	0.22	0.19	0.09	0.16	0.18	0.18	0.21	0.18	0.2	0.07	0.24	0.07	0.49	0.26	0.29	0.23
0.21	0.21	0.25	0.25	0.23	0.21	0.21	0.08	0.21	0.15	0.23	0.2	0.26	0.25	0.1	0.13	0.11	0.14	0.24	0.24	0.18
0.58	0.2	40.09	0.26	0.63	0.2	274.6	0.11	0.19	0.14	0.21	0.24	0.18	0.19	0.14	0.08	0.09	0.1	0.2	0.24	0.17
0.43	0.22	0.23	0.17	0.22	0.88	0.21	0.17	1000	0.18	0.19	1.49	0.71	0.17	0.12	0.11	0.11	0.1	0.24	0.2	0.18
0.48	0.16	162.3	0.17	633.5	0.23	684.1	0.11	0.14	0.12	0.17	0.23	0.25	0.2	0.09	0.08	0.09	0.12	0.22	0.24	0.16
0.27	0.65	0.24	0.21	0.32	1000	0.18	0.12	0.14	0.18	0.18	0.21	0.21	0.16	0.08	0.15	0.1	0.11	0.31	0.22	0.18
0.28	695.3	0.15	0.18	0.34	116	0.19	0.29	0.13	0.15	0.18	0.2	0.27	328.9	0.06	0.07	0.12	0.03	0.34	0.22	0.21
0.25	0.32	0.17	0.17	0.16	247.4	0.25	0.1	603.9	0.34	0.19	0.24	0.23	0.23	0.1	0.09	0.08	0.1	0.23	0.22	0.17
1000	0.21	0.13	0.22	447.1	35.55	309.4	0.13	0.14	0.19	0.17	391.7	0.26	0.21	0.1	0.12	0.12	0.12	383	0.48	0.2
0.32	2.43	0.1	0.21	0.25	0.25	0.47	0.14	0.14	0.12	0.17	0.23	0.16	0.21	0.12	0.13	0.13	0.17	0.18	0.22	0.19
0.27	0.26	0.18	0.2	0.2	0.24	0.22	0.12	0.16	0.1	8.76	0.17	0.29	151.1	95.15	0.27	0.07	0.14	0.25	0.39	0.19
0.24	1000	0.11	0.19	0.18	0.2	0.25	0.16	0.17	809.6	0.19	0.26	1000	0.24	0.08	686.5	0.08	542.3	0.23	0.23	0.17
0.24	0.22	591.91	0.26	0.2	0.24	0.23	0.15	142.1	0.48	0.24	208.4	0.19	0.2	0.06	443.2	0.08	0.15	0.19	325.4	0.19
0.23	0.3	548.61	0.22	0.14	0.22	0.19	0.19	0.14	0.15	0.23	461.2	0.26	0.23	0.11	0.11	0.11	0.1	1000	0.23	0.16
0.21	0.87	0.17	273.9	0.17	0.62	0.25	0.14	0.12	0.18	1.1	1000	0.18	0.2	1000	0.1	0.1	0.08	1000	0.21	0.2
0.23	0.16	0.11	0.18	0.21	0.57	0.27	0.14	0.21	0.15	0.19	230.3	0.21	0.21	0.09	0.1	0.06	0.14	0.23	0.2	0.16
0.26	0.19	627.47	873.9	0.2	1.63	0.22	0.1	0.11	0.16	2.45	0.27	0.14	0.28	0.07	0.08	0.09	0.1	0.23	0.2	634.9
0.29	303.4	634.71	0.22	0.18	0.31	0.21	0.14	0.17	0.14	0.2	0.23	0.24	0.18	0.08	0.08	0.17	0.39	0.19	0.24	0.17
0.4	1000	326.74	0.19	0.24	0.25	0.23	0.21	0.12	0.19	5.63	187	0.23	0.28	0.08	0.08	0.07	0.15	0.23	0.23	0.18
0.22	0.23	0.12	0.19	0.21	1000	343.6	0.15	0.1	0.13	0.23	0.2	0.15	0.15	0.07	0.09	0.1	0.09	0.2	0.25	131
0.3	0.41	0.18	0.19	207.5	70.04	0.2	0.17	0.42	0.19	0.19	0.21	0.16	0.16	0.4	0.12	0.1	0.13	0.2	0.23	0.28
10.16	0.17	794.3	0.44	0.36	0.37	0.21	0.15	0.16	0.15	0.09	0.17	289.5	0.11	0.1	0.1	0.1	0.11	0.26	0.2	0.16
0.26	457	0.19	0.25	0.24	860.3	0.2	0.15	0.05	0.16	0.2	0.18	0.33	0.22	0.09	0.04	0.12	0.11	0.23	0.23	0.19
0.22	0.47	0.13	0.21	0.21	0.23	0.23	0.15	0.32	0.18	216.6	0.23	0.25	0.19	988.6	0.1	246.6	0.14	0.21	0.29	0.23
0.2	0.19	0.12	0.2	0.24	0.28	1.22	0.15	0.15	0.2	0.18	15.94	0.17	227.4	0.07	0.12	0.11	0.14	0.21	0.19	0.15
0.21	0.2	0.09	0.16	0.26	0.24	884.2	0.13	0.15	0.2	0.2	0.2	0.08	0.2	0.07	0.08	0.08	0.14	0.2	680.4	0.16
0.18	453.4	0.22	0.2	0.23	0.26	0.81	0.39	0.17	0.15	0.19	0.2	104.6	619.5	0.1	0.05	0.05	0.09	0.23	0.28	1000
237.5	0.14	733.9	0.17	0.2	0.21	0.21	0.15	0.11	0.17	0.18	0.21	0.09	0.12	0.06	0.11	0.07	0.09	0.22	0.2	0.19
0.18	0.32	0.1	0.21	0.18	9.34	396.38	43.97	0.16	0.18	0.18	0.17	0.17	0.12	0.09	0.09	0.12	0.11	0.25	0.16	0.21
0.22	0.16	144.64	0.23	0.21	261.7	0.11	0.2	0.12	0.18	0.19	0.2	0.15	145.5	1.11	0.1	0.19	0.16	0.26	0.27	0.24
0.22	0.15	0.12	0.24	0.22	0.19	0.19	0.16	0.16	0.19	0.21	0.2	0.2	0.22	0.11	0.09	0.07	0.11	0.26	337	0.23
0.24	0.1	0.1	0.21	0.23	0.21	0.1	0.15	0.13	0.15	0.19	0.21	0.24	0.17	0.1	0.09	0.56	0.09	0.23	0.23	263.7
0.22	0.19	0.08	0.22	0.25	0.19	292.75	0.27	0.16	0.17	0.21	0.18	0.18	0.15	0.06	0.15	0.11	0.11	0.22	0.23	0.17
0.24	0.12	0.12	349.6	0.28	0.21	0.14	0.26	0.14	422.6	0.22	0.18	0.16	0.15	0.07	0.06	0.11	0.08	0.24	0.26	53.12
0.28	0.16	999.45	0.2	0.23	0.26	581.75	0.18	0.18	0.26	83.68	0.14	0.35	0.14	0.04	0.09	0.08	0.12	0.24	0.23	0.19
0.2	0.22	374.15	0.17	0.26	0.2	537.88	0.19	0.14	0.17	0.2	0.2	0.17	0.25	1000	623.7	0.12	0.11	0.2	0.23	0.18
398.8	0.22	0.11	187.3	0.2	891.6	552.66	0.17	0.15	0.21	0.16	0.2	1000	0.17	0.1	0.04	0.11	3.59	0.41	0.26	0.17
0.19	0.78	0.11	0.2	0.24	0.28	0.37	1000	0.19	0.19	0.19	0.23	0.23	0.15	107.7	0.08	0.1	0.13	0.24	0.24	0.18
0.2	0.17	431.53	0.17	0.25	0.27	617.09	0.14	0.12	0.12	0.2	0.18	0.21	0.19	0.08	0.07	355.4	0.18	0.29	363	0.19
0.19	409.2	0.11	0.19	1000	0.19	0.14	0.17	0.18	0.13	0.28	0.17	0.16	0.17	0.08	0.17	0.06	0.14	0.24	0.19	0.18
0.07	0.15	0.12	0.25	844.8	0.23	291.32	0.22	0.14	384.4	0.19	0.23	0.1	0.18	0.1	0.07	0.08	184.7	0.2	0.25	0.2
0.19	727.3	0.2	0.25	0.23	0.21	0.12	0.12	0.16	0.15	0.17	0.3	0.47	0.22	267.5	0.82	0.1	0.11	0.22	0.23	0.18
932	0.18	0.1	0.27	0.23	0.25	0.09	0.23	0.14	0.11	0.18	0.22	113.4	0.18	0.1	0.12	0.07	0.14	0.17	0.22	0.17
0.33	81.97	0.11	591.6	0.23	0.68	0.14	0.16	0.14	211.4	0.19	0.2	0.2	0.4	0.14	0.18	0.11	53.61	0.22	0.19	0.2
0.81	0.17	728.28	0.17	211.8	0.18	0.13	0.19	0.12	0.17	0.25	0.23	0.21	0.18	0.07	0.14	0.06	0.14	0.24	0.25	0.19
0.31	0.22	129.77	0.23	0.26	0.43	0.11	0.17	0.15	0.12	0.22	0.21	0.27	0.17	0.08	0.07	0.06	0.25	0.22	0.24	0.15
561.3	0.21	0.12	376.8	464.3	4.65	0.08	0.16	0.13	0.15	0.19	0.17	0.11	0.17	0.06	0.07	0.15	0.13	0.3	0.25	0.23
0.38	1.13	874.75	0.09	0.33	0.25	0.11	0.17	0.15	0.14	1.08	0.21	0.23	0.15	0.3	0.09	0.07	0.23	0.26	37.11	0.18
0.25	0.96	685.51	0.11	0.23	0.38	0.12	0.19	0.16	0.14	0.16	0.18	0.17	0.18	0.08	0.04	0.09	0.19	0.28	0.3	0.18
0.96	0.16	0.17	0.13	0.26	0.25	0.07	123	0.09	1000	0.2	0.17	0.19	0.13	0.14	0.14	0.14	0.12	0.24	250.1	0.19
0.25	0.08	815.6	0.12	0.27	0.27	0.16	1000	0.15	0.15	1000	0.24	0.25	0.11	0.1	0.07	0.15	0.19	0.24	0.18	0.18
0.21	82.96	0.14	0.23	1000	0.32	0.1	0.17	0.2	0.15	0.22	0.22	63.82	0.17	56.69	0.11	0.14	0.11	0.3	0.24	0.22
0.43	1.32	0.16	724.34	0.24	0.24	0.08	0.14	0.16	0.23	0.23	0.19	0.29	0.19	0.08	0.03	0.1	427.5	0.25	0.23	0.33
1000	0.16	0.09	0.1	0.35	0.26	0.09	0.16	0.15	0.14	0.16	0.25	293.6	0.17	0.12	174.6	0.1	0.11	0.25	502.8	0.3
299.3	0.14	0.15	0.23	1000	0.26	779.47	0.11	122	0.16	559.4	0.2	0.26	0.19	0.08	0.09	0.05	303	0.27	0.2	0.25
0.22	0.19	765.12	724.98	47.08	0.22	0.08	0.15	0.14	0.13	0.19	0.2	0.23	0.18	0.06	0.11	0.12	0.12	0.23	0.23	0.21
246.4	0.2	0.12	552.25	1.45	363.2	0.09	0.16	0.14	0.16	0.2	0.17	0.14	0.13	0.06	0.12	0.13	0.15	0.24	0.22	1000
0.28	0.18	116.9	0.1	0.23	0.26	0.12	0.11	0.24	0.15	51.74	0.19	0.27	0.18	0.06	0.09	130.1	0.14	0.24	0.31	0.22
0.34	0.2	487.56	0.08	141.2	1.44	0.11	0.17	0.17	0.5	0.26	0.23	0.31	0.21	0.09	0.13	0.08	16	367	0.13	1000
0.18	0.33	0.09	0.16	167.3	0.26	0.11	1000	0.15	0.16	0.26	0.24	0.15	0.22	0.1	0.08	0.1	0.15	1000	0.28	0.22
22.67	0.18	463.7	0.1	2.22	0.28	274.6	984.2	0.15	0.28	0.22	2.91	0.16	0.22	0.05	0.1	0.06	0.13	0.24	0.27	0.23
1000	123.3	714.57	860.36	0.22	45.41	0.16	68.07	0.15	0.19	0.18	0.21	0.12	0.19	222.7	0.85	0.1	0.13	0.21	0.23	0.22
0.33	0.14	0.79	0.16	0.27	0.17	0.11	0.12	0.15	64.82	0.24	0.3	139.3	206.9	0.06	3.51	0.1	0.11	0.25	0.21	0.27
0.25	0.17	821.11	0.12	0.36	0.26	768.45	0.5	0.14	293.3	0.18	1.82	0.15	0.32	0.09	0.19	0.08	0.14	0.22	0.19	22.05
0.19	0.23	0.34	0.12	0.29	0.23	0.1	685.9	0.14	0.16	0.18	0.24	0.24	0.21	0.06	3.41	0.09	0.14	0.22	0.22	0.23
0.17	0.48	0.15	0.1	0.2	0.26	0.09	1000	0.17	0.15	0.19	175.8	0.27	0.17	0.07	0.15	0.12	0.11	0.26	0.24	0.24
0.24	1000	0.09	0.08	0.26	0.23	406.91	0.16	0.16	0.13	57.47	0.41	0.26	0.17	0.21	0.11	0.16	0.14	0.28	0.19	0.23
0.22	0.18	0.3	0.11	0.21	274	0.08	0.11	0.14	0.15	295	0.25	0.17	0.22	0.06	0.19	0.09	0.1	0.25	0.24	0.25
860.4	0.25	0.16	0.1	0.22	0.19	0.17	149	0.2	0.08	198.7	0.13	35.53	0.18	0.08	768	558.4	0.17	0.25	0.23	0.26
3.94	0.15	754.17	0.09	0.24	0.21	0.08	0.11	0.15	0.16	0.19	0.23	184.6	0.2	0.09	0.07	0.15	0.15	0.3	0.22	0.14
1000	67.47	0.43	0.1	0.24	0.2	0.12	0.23	0.16	0.18	0.18	0.8	90.68	116	0.08	0.08	0.09	0.12	0.25	727.7	230.5
0.34	0.18	0.08	790.73	6.89	0.28	545.33	0.19	0.16	694.3	0.22	0.23	0.23	0.17	0.06	0.11	0.07	0.14	0.25	0.21	1000
0.19	0.73	0.14	1013.19	0.24	0.19	0.17	3.13	0.13	0.13	0.38	0.24	0.1	0.16	0.06	0.06	0.14	0.2	0.25	0.28	0.26
0.22	1000	447.64	331.07	0.23	0.52	910.26	0.15	0.17	0.29	0.31	0.22	419.3	278.5	0.09	0.1	0.12	0.09	0.25	0.23	0.25
440	0.21	0.19	0.2	0.25	0.22	0.09	1000	0.14	0.14	0.2	0.21	0.23	0.09	0.05	0.14	0.05	0.11	0.25	0.21	0.27
50.69	0.22	0.68	0.12	0.22	0.3	0.11	0.15	0.14	358.8	377.2	2.7	0.24	0.19	0.03	0.11	0.09	0.14	0.23	0.83	0.27
0.38	0.24	0.36	885.25	0.24	0.24	0.09	0.18	0.19	0.12	0.25	0.17	0.21	0.16	0.04	0.25	0.07	0.13	1000	0.16	0.21
0.18	1.8	0.23	0.17	0.22	0.26	0.09	0.3	0.15	0.19	0.18	0.19	0.29	0.96	0.05	0.03	9.94	377.8	0.2	982.1	0.23
0.21	5.05	0.1	0.12	0.22	1.82	0.14	0.55	0.15	0.14	0.24	0.24	0.24	0.13	0.06	0.11	0.1	0.13	0.28	0.23	0.23
0.26	0.16	0.13	0.12	0.24	0.16	0.13	0.15	0.17	0.22	0.19	0.19	0.29	0.21	0.09	0.08	0.08	0.17	0.26	0.62	0.19
424	0.33	430.89	0.18	0.19	0.23	778.04	0.12	1.22	0.14	0.2	0.21	0.23	0.12	0.11	0.05	0.08	0.15	0.23	0.25	0.15
0.21	1000	0.1	0.2	0.32	0.21	0.12	0.17	0.17	0.2	0.16	0.19	0.16	147.3	0.04	0.11	0.12	0.11	0.23	0.22	0.28
0.2	0.14	0.08	0.19	0.23	0.29	0.15	0.15	0.16	0.13	0.21	0.15	0.25	1000	0.08	0.14	0.06	0.07	0.21	0.2	0.23
0.22	0.58	0.2	0.1	0.23	0.31	0.09	0.19	952.6	0.1	0.21	0.25	0.16	0.36	0.08	0.07	0.14	0.15	0.25	0.24	0.26
0.23	0.17	0.14	0.12	0.26	0.34	0.09	0.15	0.15	0.18	0.2	0.18	0.39	0.56	0.06	0.08	0.11	159.4	0.24	0.33	0.27
1.32	378.1	0.12	0.1	0.25	0.27	0.14	1.91	486.8	0.19	0.17	0.2	0.29	0.25	0.22	0.25	0.13	0.12	0.21	0.22	0.24
311	0.09	0.1	0.08	0.31	311	0.11	0.31	0.15	0.16	0.18	0.28	0.18	0.18	0.11	273.7	0.12	0.13	0.28	0.23	0.26
0.23	0.12	0.14	0.16	0.26	0.33	0.09	430.7	0.17	0.16	0.22	0.19	0.22	107.5	1.39	0.08	0.08	0.17	0.26	0.28	694.7
0.23	0.1	554.49	0.1	0.27	0.23	0.12	0.19	398.5	0.17	0.19	0.21	0.5	0.21	0.07	0.09	0.13	0.12	1000	0.24	0.23
0.21	0.09	0.12	0.15	0.24	0.24	0.12	0.1	0.37	0.14	0.18	0.24	0.24	0.23	0.16	0.09	0.19	0.14	0.21	0.23	0.26
0.23	0.09	0.13	0.12	198.2	0.2	0.11	0.13	0.28	0.39	0.18	1000	0.18	670.3	14.71	0.13	43.4	0.19	0.29	0.17	0.22
0.26	0.08	0.1	588.1	509	352.4	0.09	247.6	0.15	0.18	137.1	0.21	0.26	179.3	0.05	0.08	0.13	0.22	0.27	0.19	0.25
0.28	0.1	0.15	5.11	0.24	1.08	0.09	0.16	1000	0.15	0.23	0.21	0.24	340.2	0.42	0.07	0.15	1000	0.27	0.26	0.24
783.9	0.1	0.1	1.78	0.2	0.2	0.09	0.18	0.16	1000	1000	0.21	0.25	1000	0.61	0.12	0.12	0.13	0.32	0.21	0.23
0.26	0.08	0.09	0.34	0.37	0.18	0.15	0.14	0.11	0.21	0.22	0.16	0.17	0.19	0.12	0.1	0.07	0.16	0.25	0.41	0.31
982.3	0.15	0.12	0.18	0.22	0.25	577.38	0.2	0.38	150.2	0.26	0.17	0.23	0.23	0.03	0.05	0.1	0.16	532.7	0.23	0.22
0.26	0.1	0.1	0.21	0.2	0.24	0.08	0.17	0.12	0.16	0.2	0.23	0.2	0.15	0.09	0.09	235.4	0.15	84.74	733.4	0.29
0.2	0.13	0.08	0.1	0.18	0.59	0.11	0.13	360.1	0.11	0.22	0.19	0.3	37.94	1000	0.1	1000	475.3	0.25	0.23	0.18
0.27	0.09	0.11	0.22	0.22	0.24	797.31	0.17	0.15	0.14	0.24	0.21	0.21	500.64	0.66	0.1	0.08	838.9	0.23	10.45	0.24
0.28	0.09	0.16	0.13	1000	0.26	0.19	0.43	0.15	0.17	0.21	0.24	0.15	0.11	0.89	0.1	153.1	0.1	0.28	0.25	0.22
0.24	667.28	0.1	0.16	345.8	0.21	352.96	13.79	0.14	0.23	0.2	0.2	0.15	0.15	0.06	38.95	0.13	0.08	0.36	0.24	0.27
0.27	0.11	0.13	0.61	0.27	0.23	0.1	0.14	365.6	0.13	73.92	0.19	0.14	0.1	0.13	0.09	0.07	351.6	0.3	0.28	0.24
0.18	0.1	0.11	837.89	470.6	0.26	0.11	0.12	0.17	0.16	0.19	0.22	0.18	0.12	0.06	0.08	0.22	0.19	0.27	0.24	0.26
1.58	0.13	0.16	1004.92	0.37	0.22	0.08	0.25	0.17	0.14	749.3	0.21	0.27	0.19	0.12	0.06	0.12	134.8	0.25	0.19	596.6
0.27	385.7	0.1	0.13	0.85	0.23	0.07	43.9	0.15	0.14	0.22	0.19	0.55	0.19	154.8	0.11	0.12	0.18	0.31	0.21	0.3
0.19	0.13	0.14	0.13	0.22	0.26	0.13	0.17	0.14	0.11	0.19	0.2	0.16	0.19	0.07	0.07	0.13	0.15	0.22	0.24	0.25
0.2	0.11	0.09	627.73	0.34	0.23	855.9	0.18	0.17	0.14	0.22	0.14	0.39	0.1	108.2	0.08	0.14	0.16	0.28	0.21	0.29
0.23	0.1	0.12	0.11	0.2	0.24	0.1	0.16	0.14	0.17	0.17	0.21	0.17	0.2	0.1	0.43	0.12	0.16	260.1	0.22	0.26
0.23	0.19	0.52	0.14	0.2	0.24	0.12	0.18	703.3	0.15	0.26	0.19	0.25	0.15	0.1	0.08	0.09	0.13	925.1	0.24	0.36
0.88	0.11	705.2	0.09	0.23	0.21	0.19	1.1	0.28	0.28	0.18	0.17	0.16	0.2	0.07	0.09	0.07	0.17	0.27	0.18	0.29
0.21	0.11	784.48	0.16	0.25	0.26	0.18	0.18	1000	0.21	0.19	251	0.16	0.24	0.07	0.07	0.07	0.11	0.22	0.23	0.3
0.24	0.07	0.11	0.23	0.22	0.22	0.22	0.17	0.22	0.15	0.2	0.2	0.09	0.28	0.06	0.09	0.09	109.5	0.22	0.2	0.23
0.23	0.1	0.14	0.13	0.43	0.25	0.28	0.21	0.17	0.16	0.19	0.21	164.6	0.06	0.09	0.33	0.05	0.15	0.23	0.23	0.19
0.21	0.12	0.08	0.21	0.24	0.21	0.26	0.16	0.22	0.24	0.21	0.2	0.17	1000	0.11	0.08	0.09	160.2	0.3	0.24	0.24
217.8	0.11	0.09	0.22	0.23	142.8	0.23	0.09	0.67	0.16	0.23	0.19	0.18	357.9	0.13	0.1	0.05	0.26	0.78	0.23	0.22
0.19	0.09	678.52	0.13	115.3	0.22	0.22	0.18	0.15	0.19	0.26	0.17	0.14	0.1	0.07	0.06	0.09	0.15	653.9	0.26	0.25
0.25	0.12	0.07	0.2	0.29	0.22	0.22	0.12	0.15	0.14	0.19	0.21	0.28	0.06	0.12	0.09	453.7	0.18	0.34	0.22	788
252.2	0.1	0.09	0.11	0.09	0.23	0.27	513.79	0.14	0.14	0.18	0.21	0.19	0.17	0.1	0.08	0.08	0.18	0.28	0.26	909.7
0.2	0.09	0.12	0.12	0.1	0.21	0.22	0.16	0.19	0.2	0.21	0.33	1000	0.22	0.08	793.4	0.09	0.11	0.23	0.25	0.25
0.26	474.88	0.12	0.23	902.96	0.22	0.21	0.17	0.15	0.16	421.8	0.2	0.16	0.09	0	0.1	0.06	0.23	0.25	0.24	0.29
0.24	0.1	0.09	0.13	0.11	0.28	0.26	0.09	0.13	106.2	0.19	0.11	0.13	0.11	0.07	0.1	0.07	0.08	0.17	0.23	467
162.7	0.08	616.76	0.09	214.85	0.25	0.17	0.17	0.15	0.18	0.23	0.2	0.28	0.14	0.1	0.09	0.11	0.11	0.23	0.25	0.27
743.6	670.3	0.1	0.11	376.3	0.24	0.24	0.09	0.18	0.21	0.26	0.17	795.5	415.5	0.04	0.15	0.04	0.1	0.22	245.3	0.27
211.7	0.14	0.12	0.11	613.89	900.3	0.23	0.08	0.15	1000	4.71	0.26	136.6	0.18	0.22	122.9	0.14	0.12	0.21	0.19	0.25
276.9	688.32	0.1	579.97	0.12	0.19	910.3	0.16	0.17	0.14	0.23	0.26	0.25	0.22	0.12	0.11	0.15	0.17	0.29	0.19	0.25
0.22	0.18	0.14	0.16	809.3	0.24	0.26	0.08	0.14	1.14	0.65	0.19	0.21	0.18	0.09	0.16	0.09	0.05	0.18	0.16	0.23
0.19	0.08	0.08	0.09	0.1	0.15	0.19	0.11	183.1	0.12	0.17	0.18	0.27	0.3	0.03	2.27	0.11	0.12	0.19	83.75	0.24
0.29	0.1	0.08	0.11	408.13	0.22	625.6	215.14	1000	0.16	0.22	0.21	13.25	0.22	0.04	0.09	0.11	0.11	373.4	0.25	0.22
0.31	0.08	252.53	0.13	0.1	0.27	0.25	0.13	0.17	0.18	0.2	0.2	0.17	0.23	0.06	0.06	0.08	0.12	0.27	0.28	153.8
0.2	0.08	0.09	0.13	0.14	0.25	0.23	207.56	0.16	0.35	0.2	0.21	0.17	0.19	0.09	0.1	0.04	0.15	0.27	0.26	0.35
0.2	0.1	739.45	0.11	297.64	0.21	0.24	0.14	566.4	0.15	0.19	1000	90.94	0.44	0.29	0.1	0.08	0.12	0.19	0.25	0.25
0.76	0.07	692.75	0.07	0.15	0.3	0.14	0.1	0.19	0.15	919.1	0.19	0.29	0.56	0.09	0.12	0.09	0.11	0.28	0.24	0.23
0.73	0.06	0.12	0.1	651.16	0.26	0.19	0.09	0.17	0.15	0.22	0.26	0.14	0.18	0.06	0.05	0.15	0.1	0.25	0.25	0.26
0.89	528.48	0.14	0.1	726.74	0.26	0.19	393.8	0.42	762.8	255.7	352.1	0.15	0.22	0.05	0.11	0.08	0.16	0.17	0.25	0.28
0.19	0.09	0.11	943.85	0.15	350	0.22	0.09	0.25	377.9	1000	0.23	0.16	0.19	133	0.07	0.15	0.07	366.9	0.22	0.29
0.27	0.07	0.09	0.1	0.14	0.16	0.24	0.08	0.15	0.17	0.2	0.31	0.26	0.22	0.12	0.13	0.1	0.17	0.24	0.21	0.26
0.28	0.08	0.11	0.1	0.11	0.23	0.24	0.08	80.5	0.18	0.2	0.22	2.16	0.42	0.05	0.09	0.18	0.09	0.22	0.21	291.9
168.9	0.1	0.2	893.96	0.12	0.22	0.32	0.09	0.19	0.16	0.51	380.1	0.16	0.2	0.1	0.15	0.1	0.56	0.24	0.2	520.5
1000	0.2	0.17	0.09	0.1	0.19	0.22	0.13	0.15	0.17	0.22	0.2	0.13	0.15	0.07	0.09	0.1	0.19	0.25	0.19	0.23
0.33	0.1	0.11	0.1	0.16	18.93	0.21	405.99	0.28	0.18	0.22	0.24	0.14	0.17	0.07	377.4	0.15	0.1	0.21	0.25	0.24
1000	759.23	779.88	0.1	0.1	0.22	0.21	822.38	0.22	0.14	0.48	0.18	0.14	0.18	0.07	0.14	0.11	0.11	0.26	0.16	0.33
0.47	0.1	349.73	0.12	0.15	0.24	0.23	0.63	0.18	0.15	1000	0.11	927.7	157.9	0.05	0.14	0.08	1000	0.22	0.18	0.3
1000	0.12	520.41	0.09	562.89	1.51	0.25	189.16	195.5	0.14	0.19	0.21	0.26	0.17	0.06	0.03	0.12	0.16	0.23	0.24	374.5
0.31	159.49	294.53	0.07	0.1	15.25	0.2	565.38	0.16	0.18	0.19	0.19	0.27	0.19	0.11	0.85	0.1	0.13	0.29	0.31	0.24
571.6	0.09	0.14	0.17	0.12	0.27	0.24	0.17	0.16	0.2	125.6	0.23	0.33	0.19	0.08	0.14	0.07	0.1	0.26	0.23	0.34
0.23	0.12	0.09	0.1	503.1	0.19	0.24	165.95	0.14	1.2	0.22	0.2	0.19	0.28	0.1	0.09	0.13	0.17	0.3	0.18	0.23
1000	0.12	0.09	0.1	941.56	0.24	0.29	0.09	0.17	0.33	0.22	0.2	0.28	0.17	0.1	0.11	0.08	0.14	0.18	0.16	0.28
0.14	348.29	0.09	0.17	0.12	0.24	0.27	0.1	0.21	0.14	0.2	0.24	0.24	0.08	0.11	0.1	0.1	0.18	0.25	0.23	212.3
52.62	0.08	98.27	0.16	961.36	0.26	0.28	113.58	217.2	0.21	0.18	323.6	536.4	0.09	0.39	0.08	0.09	1.57	0.33	0.25	0.23
0.19	747.36	0.11	0.56	0.1	0.3	0.27	776.66	173.1	0.16	0.17	0.26	0.26	0.1	0.05	0.1	0.13	0.07	0.28	0.24	0.3
172.7	611	640.11	0.13	0.08	422.3	0.21	0.1	0.28	0.17	0.22	0.22	0.11	0.18	0.08	0.13	0.1	0.13	0.2	0.16	116
0.18	0.1	0.1	0.16	0.16	0.25	0.22	0.09	0.15	0.22	0.2	0.18	0.27	0.19	0.04	0.14	0.09	0.14	0.28	0.4	0.39
0.2	0.1	675.96	574.18	0.11	797	0.2	879.85	0.16	0.17	0.16	0.18	0.2	0.19	0.14	0.1	0.1	0.13	0.22	0.19	0.27
0.23	0.1	0.85	0.25	0.1	2.1	0.2	0.15	178.5	157.4	0.2	0.18	0.2	0.2	0.2	0.12	0.09	0.17	0.29	0.21	0.24
1000	0.1	0.11	704.69	0.08	0.88	0.18	0.15	0.21	0.15	0.13	0.23	0.3	0.21	0.07	0.09	0.13	0.1	351.1	0.22	765.9
50.61	75.07	0.16	497.31	559.56	0.21	0.26	0.06	0.16	0.17	0.18	0.23	0.19	0.21	0.11	0.1	0.13	394.7	0.65	0.19	0.23
0.3	0.08	744.44	0.12	0.13	0.15	310.7	679.65	0.18	0.15	0.17	0.23	0.12	784.6	0.13	0.1	0.16	0.1	0.21	0.21	0.25
0.18	0.13	452.45	0.15	0.09	0.22	0.23	0.13	0.23	0.62	0.17	0.16	0.17	0.12	0.44	0.08	0.11	0.19	320.7	0.24	0.27
323.3	355.09	0.09	0.1	0.11	0.26	0.16	0.2	0.18	188.4	0.17	0.15	0.16	0.09	0.05	0.05	0.11	0.18	0.21	0.24	0.29
1.21	0.1	0.42	0.1	0.11	0.19	0.27	0.12	0.2	0.18	0.21	0.12	0.21	0.23	0.07	0.12	0.08	0.13	0.23	0.21	0.26
0.21	0.08	0.09	0.14	0.13	0.08	0.26	0.14	0.16	0.17	0.2	0.24	0.22	0.08	0.08	0.1	0.16	0.12	0.21	0.25	0.29
0.17	0.1	0.11	0.09	0.16	0.1	861.8	0.1	559.6	0.13	0.19	0.23	1000	0.17	0.14	0.05	0.11	0.11	167.9	0.28	0.29
0.22	0.14	0.16	0.13	0.18	313.42	0.22	795.78	0.2	0.18	0.19	0.19	0.23	0.12	0.1	0.15	0.13	0.17	0.24	0.22	0.27
0.22	335.02	649.53	0.12	0.16	0.15	0.26	0.12	0.12	0.19	0.27	0.18	0.24	0.17	0.09	0.14	0.1	0.1	0.19	0.2	0.34
0.27	0.12	444.05	0.1	0.12	0.11	0.22	0.08	0.14	0.19	0.21	0.19	0.09	0.07	367.7	0.14	0.11	0.17	0.17	0.22	0.22
1.44	662.4	0.1	0.11	0.09	721.99	0.25	0.13	0.1	0.1	0.73	0.21	0.17	0.14	0.1	0.05	0.11	1000	0.17	0.19	1000
0.39	0.12	697.88	1159.97	0.08	571.72	0.26	0.09	0.16	0.18	867.1	0.14	0.27	0.09	0.13	0.12	0.07	0.11	0.44	0.19	0.26
0.2	0.22	659.38	843.16	0.1	0.06	0.31	0.23	0.25	0.25	0.21	0.27	0.2	0.11	1.11	0.07	0.09	0.13	0.36	390.2	0.25
0.2	0.22	0.09	0.16	0.1	0.16	0.15	533.47	0.16	0.21	0.2	0.16	0.33	283.2	0.08	0.09	0.09	0.13	431.9	0.26	0.27
0.25	0.19	610.65	0.28	0.09	0.14	301.97	0.12	0.15	0.14	0.18	0.23	0.27	0.08	0.09	0.09	0.14	0.16	613.4	972.4	0.27
0.25	0.25	0.14	0.23	0.09	0.08	422.81	0.1	0.18	0.17	0.19	0.15	0.31	0.09	0.06	0.11	0.08	0.17	0.16	0.23	0.21
155.5	0.21	0.44	885.7	0.12	0.14	0.11	415.08	0.17	0.29	0.2	0.22	0.27	0.07	0.06	0.09	0.12	0.11	0.45	0.28	63.86
0.22	0.85	0.14	969.48	0.18	0.09	533.84	0.12	0.18	0.14	0.21	0.21	0.14	0.08	0.07	0.08	0.07	331.5	33.28	0.2	0.23
0.38	0.84	0.15	0.12	381.75	0.08	0.09	617.51	0.25	119	0.21	0.23	0.23	0.13	0.11	0.08	0.1	0.12	400.2	1000	0.28
213	0.18	0.17	0.12	0.49	0.18	0.09	0.1	0.14	0.23	0.17	0.22	529.6	0.07	0.11	2.16	0.1	0.15	566.5	0.22	0.24
0.25	0.13	0.13	0.86	0.13	0.19	0.09	0.15	0.14	0.16	0.21	0.16	0.26	0.11	0.12	0.07	295.1	0.1	0.8	123.9	0.19
0.31	0.25	0.15	0.16	0.1	0.1	555.33	627.57	0.16	0.15	0.2	0.21	0.49	0.23	145.8	929.3	0.1	0.1	18.65	0.27	0.18
0.17	0.23	0.27	0.13	0.1	0.12	0.1	0.11	0.13	1000	0.21	0.21	0.16	564.02	0.11	0.11	0.07	0.08	0.22	0.21	0.12
0.34	2.31	0.14	0.11	0.09	465.42	0.1	0.14	0.13	0.21	0.17	0.21	0.15	0.11	1.06	0.1	0.1	0.09	0.25	0.24	0.17
0.27	0.13	0.16	0.19	537.89	0.13	0.14	0.11	0.14	85.46	0.22	517.9	0.23	670.88	0.1	0.13	0.1	0.13	0.2	0.24	0.22
179	0.13	0.15	0.09	0.09	0.12	0.14	0.14	0.14	0.16	0.18	0.18	0.26	0.39	0.92	255.6	0.09	0.14	0.24	99.57	0.29
0.25	0.22	0.19	0.12	0.1	0.15	0.1	0.07	0.19	0.14	0.2	0.18	0.25	0.09	0.08	0.18	0.05	0.16	0.21	0.27	0.27
829.2	0.17	0.19	0.14	451.61	0.1	0.13	0.06	0.13	0.15	0.23	0.23	0.15	0.15	0.76	0.15	0.07	0.3	0.26	0.29	1000
797.5	0.21	0.15	0.1	0.11	0.1	0.09	0.09	0.18	0.16	0.18	0.18	0.56	640.31	0.13	0.11	0.11	0.11	0.25	1000	0.22
0.24	0.17	0.47	0.12	802.32	0.08	0.13	0.11	0.24	0.12	0.19	0.23	0.23	0.08	181.6	0.08	0.07	0.17	0.26	451.8	0.16
427.7	0.23	0.15	0.12	920.81	0.11	395.02	579.98	0.14	162.7	0.18	0.12	452	0.07	0.07	0.11	0.12	0.15	0.2	0.26	0.26
0.54	0.19	329.3	0.11	0.12	0.11	0.12	0.17	0.11	0.18	0.18	0.19	121.4	0.13	0.09	0.09	0.1	0.14	0.26	0.24	0.18
0.33	0.22	0.18	0.09	0.1	0.09	0.08	765.78	0.18	0.2	1000	0.26	903.5	0.14	0.07	0.09	0.05	0.1	1.48	485.7	0.14
0.48	0.17	0.19	0.11	0.12	0.09	0.08	0.08	0.24	249.9	0.18	0.23	0.19	0.11	0.04	151.3	0.14	0.32	0.27	1000	0.12
0.24	0.18	0.19	0.12	1048.3	0.12	223.38	0.06	0.12	0.21	0.22	0.23	445.9	0.12	0.11	0.1	0.12	0.09	0.21	0.23	0.15
0.34	0.11	0.17	0.11	815.45	569.33	0.13	0.09	0.21	302.8	0.2	0.21	0.23	0.16	0.08	0.09	0.1	0.11	0.21	0.25	0.16
0.21	1.53	0.15	0.1	811.49	772.4	0.13	532.46	0.13	0.4	0.2	0.18	0.2	0.12	0.04	706.2	0.06	0.12	0.21	0.21	0.18
0.24	0.13	0.11	0.15	0.17	418.07	0.09	52.49	0.19	0.21	0.27	0.12	0.21	0.1	0.09	0.11	0.12	0.14	0.19	0.2	0.23
0.16	0.19	0.12	0.14	940.8	35.56	249.4	0.07	0.16	346.8	1000	0.19	43.42	0.08	0.08	0.13	0.12	0.13	0.19	0.25	0.17
578.9	0.17	0.14	44.4	0.09	0.12	854.92	0.37	144.7	1000	0.21	0.21	1000	0.15	0.12	1000	0.09	0.13	0.21	0.23	0.19
0.28	0.17	0.18	0.08	0.26	0.12	0.17	0.15	0.23	295.1	0.18	111.2	0.24	0.2	0.12	0.12	0.08	0.1	0.22	0.2	0.19
0.21	0.19	0.14	0.14	646.15	0.09	451.2	0.17	0.19	0.17	0.19	1000	0.24	0.12	0.15	0.08	0.11	0.15	0.23	0.22	0.19
132.8	0.27	70.98	0.18	0.16	0.1	719.07	0.17	0.15	0.21	0.18	0.27	0.18	0.17	0.08	1000	0.13	0.21	0.17	0.19	0.17
0.35	266.2	0.21	0.19	0.21	26.56	0.09	0.23	0.13	0.18	146.8	0.24	0.34	543.22	0.09	0.14	0.1	0.14	0.21	0.24	666.1
2.07	0.13	0.18	0.2	60.51	0.11	688.28	0.15	0.13	0.26	0.18	0.93	0.16	80.31	0.11	0.13	0.08	0.1	0.22	0.13	0.16
0.26	0.2	0.21	607.29	0.17	592.5	0.1	0.18	0.14	0.2	0.2	0.24	0.27	0.13	531.6	0.24	0.09	14.99	0.19	0.24	0.19
0.2	0.2	0.25	0.12	0.25	796.82	0.11	0.16	0.11	0.19	0.19	0.18	0.22	0.6	0.07	0.07	341.6	0.1	731	0.21	0.16
0.22	84.48	0.16	0.12	0.19	767.22	0.09	0.16	524.1	0.13	0.18	0.14	0.15	0.08	0.13	0.13	320.5	0.15	0.23	0.24	0.16
0.25	69.76	1000	0.13	1000	857.45	0.09	0.15	0.13	0.12	0.16	216.1	1000	0.1	0.07	0.11	0.08	0.15	0.2	0.24	0.16
134.1	0.18	237.2	0.13	0.13	0.09	0.14	0.16	0.15	0.15	0.22	0.2	0.24	0.07	0.07	0.07	0.1	0.13	0.22	0.23	0.18
210.5	52.55	0.35	0.13	629.3	0.06	0.09	0.2	0.25	0.2	0.21	1000	1000	0.1	0.1	316.8	0.07	0.15	0.21	0.23	0.17
0.18	0.23	0.17	279.72	0.2	0.13	0.1	0.17	0.19	0.19	0.17	0.19	0.11	0.16	0.04	0.11	0.11	0.13	0.45	0.23	0.16
0.24	0.32	0.2	0.12	1000	0.08	0.23	163.2	0.13	0.2	0.22	0.23	0.17	0.07	0.09	1000	0.1	196	0.2	0.21	0.13
0.18	0.21	0.26	0.14	0.19	0.08	659.33	0.16	86.73	0.17	330.8	0.27	0.09	1123.78	0.06	0.08	0.1	0.1	0.2	0.2	0.18
0.21	228.5	0.23	1000	0.18	0.07	182.73	0.13	646.4	0.16	0.2	0.17	0.26	0.07	945.2	0.09	0.11	185.1	0.21	0.21	0.21
0.22	0.3	0.2	0.23	985.6	384.78	561.59	0.16	153.8	1000	0.15	0.21	0.18	387.8	0.07	0.09	0.12	0.16	0.19	0.22	0.18
0.33	1000	0.18	0.2	0.18	580.97	0.15	0.17	0.21	0.23	0.16	0.19	0.21	0.16	0.07	0.06	0.1	111.1	0.18	0.33	0.2
0.27	0.23	0.14	0.18	348.7	433.87	0.1	0.15	0.19	0.26	0.21	0.21	0.16	0.08	0.09	0.14	0.13	0.14	0.22	0.26	1000
0.59	381.5	60.21	529.5	0.19	0.13	0.09	0.15	0.14	158.7	0.72	967.4	0.3	0.11	0.03	0.08	0.05	0.15	0.24	0.23	0.12
0.3	0.72	121.4	0.19	0.18	883.6	0.11	0.17	0.19	0.22	1000	0.27	0.18	0.08	0.07	0.16	0.11	0.14	0.23	0.23	318.1
0.25	0.18	21.14	0.13	0.19	0.13	0.11	0.54	0.19	541.6	0.28	0.2	0.16	0.09	0.06	0.1	0.2	0.15	0.19	136.9	0.17
0.42	0.22	1.06	0.18	0.2	0.1	0.12	0.18	0.24	129.8	0.18	545.1	0.23	0.11	0.08	2.2	0.08	0.17	0.19	0.28	0.17
0.24	0.22	0.17	0.19	0.19	0.13	0.16	0.19	1000	0.25	0.23	0.22	0.28	0.11	0.1	0.09	0.08	0.12	0.25	0.27	0.17
0.23	0.26	0.18	0.16	0.16	607.36	324.37	0.59	0.1	0.23	0.27	0.24	0.15	0.05	0.05	0.09	0.05	0.12	0.25	0.27	0.16
0.27	0.41	0.15	0.16	0.21	811.58	530.58	0.16	0.24	3.34	0.21	0.19	0.15	0.08	0.12	0.07	0.1	0.15	0.2	0.23	0.23
0.2	0.19	0.15	0.2	0.26	380.24	0.11	1000	0.09	0.15	0.23	0.2	0.19	0.3	0.08	0.09	0.12	0.11	0.24	0.22	0.13
341.2	1000	259.2	0.15	0.26	0.11	0.11	0.2	0.18	0.15	0.24	0.29	0.23	844.16	0.09	0.07	0.1	121.3	0.22	0.81	0.17
0.23	0.17	0.25	0.18	0.2	0.12	0.11	0.21	0.14	0.56	0.17	0.19	0.24	0.08	0.22	0.08	0.04	0.13	0.2	1.06	0.18
0.25	0.15	0.16	0.2	0.22	0.08	0.07	0.2	0.18	0.17	59.52	0.22	0.21	0.09	0.11	0.07	759.7	209.9	0.94	0.25	0.18
0.22	37.64	497.2	0.23	0.21	0.13	0.12	0.15	0.12	0.2	0.2	852.8	0.13	0.14	0.09	0.1	0.12	0.11	0.48	0.24	0.09
36.43	0.33	0.24	1000	0.25	0.09	0.13	0.14	0.16	131.2	0.22	0.23	0.34	0.08	0.25	0.09	0.09	0.16	0.22	0.24	0.18
0.26	186.4	0.17	0.24	0.21	584.76	0.1	0.2	0.17	0.21	0.2	0.22	0.2	0.5	0.08	0.06	0.13	0.14	1000	0.22	0.25
0.27	0.22	0.17	4.22	0.21	1146.13	0.17	0.2	0.13	0.19	0.22	0.24	0.17	0.12	0.09	0.12	0.08	0.13	0.23	0.26	0.14
0.27	0.47	220.5	0.19	0.24	0.14	0.09	0.21	0.15	0.16	1000	0.22	0.21	0.13	0.09	0.05	0.05	0.13	0.19	0.26	0.14
3.25	0.19	0.1	0.21	0.2	0.1	129.58	0.16	0.27	0.17	363.2	0.25	0.15	0.15	0.08	0.08	0.06	487.8	0.79	0.25	0.18
131.8	90.17	0.08	0.14	0.79	0.09	0.08	0.2	0.16	0.17	0.23	572.5	0.26	0.13	118	0.14	0.12	0.11	0.22	182.5	0.17
176	0.25	0.12	0.2	0.47	664.3	99.63	608.4	0.17	0.13	0.21	0.31	0.16	345.95	578.5	0.09	0.16	0.15	961.7	0.21	0.15
0.49	530.1	0.09	0.19	0.2	0.08	0.1	0.16	0.18	0.24	0.19	0.48	0.22	0.1	0.14	0.06	0.09	0.22	100.8	0.27	0.23
0.2	0.21	0.11	0.22	0.24	0.09	0.11	0.15	0.1	0.18	0.18	1000	0.24	398.85	0.07	0.1	223	0.15	0.24	0.34	0.17
0.31	0.53	0.1	523.5	0.3	0.12	0.09	677.9	0.15	61.16	0.18	0.22	0.24	0.12	0.54	0.12	1000	0.11	0.18	0.24	0.33
0.2	0.23	0.09	0.19	0.21	0.12	0.2	0.17	0.16	0.18	0.22	0.23	0.23	0.15	0.1	0.08	0.1	0.22	0.23	0.21	0.19
0.21	0.18	261.12	0.19	0.29	0.11	0.11	0.14	0.08	0.21	0.18	0.16	0.24	0.1	0.07	0.13	0.13	0.12	0.21	891.2	0.18
0.28	0.18	0.08	0.19	0.33	500.36	0.09	0.16	0.15	0.19	0.24	0.19	0.2	0.11	0.07	0.1	0.1	0.12	0.2	0.24	0.16
0.29	0.17	603.58	0.22	0.24	0.09	0.14	0.16	0.2	0.2	0.18	602.3	0.3	0.08	0.09	0.11	521	0.16	0.21	0.22	0.12
0.28	0.2	0.13	0.2	0.23	0.08	52.87	0.18	0.17	0.18	0.24	0.23	0.25	0.17	0.06	0.07	0.11	0.09	0.24	0.25	0.11
0.19	0.24	479.87	0.21	0.62	785.03	628.99	0.16	0.15	375.8	0.17	0.22	0.27	0.09	0.06	416.3	0.16	260.3	0.25	0.2	0.18
0.17	68.66	694.17	0.17	0.37	570.8	382.76	0.19	0.17	0.12	0.19	0.29	0.27	0.11	0.86	0.11	0.12	0.16	0.22	0.25	0.16
590.6	0.37	0.08	0.18	0.25	1.58	647.86	0.19	0.16	0.23	0.15	0.22	0.26	0.12	0.08	537.7	0.09	0.07	0.19	0.19	0.22
0.19	0.75	0.1	0.2	133.9	0.19	0.13	0.17	0.14	1.29	0.24	0.22	0.25	0.12	0.08	0.08	0.1	0.14	0.2	0.21	0.15
0.24	0.16	518.47	0.3	0.23	198.3	777.31	0.17	0.17	0.26	0.2	0.26	154.4	648.44	365.2	0.19	0.11	0.1	0.21	0.2	0.16
0.22	0.21	415.43	0.17	641.1	0.19	766.73	0.17	0.17	0.21	0.2	0.26	0.2	0.09	0.1	0.1	0.12	0.09	292.5	14.96	0.17
90.57	0.16	918.97	0.24	426.3	0.25	0.14	0.2	0.17	0.18	0.19	0.18	0.21	0.1	0.12	0.08	0.16	0.16	0.2	0.23	0.17
0.38	0.35	90.22	0.21	1.11	0.29	0.08	0.19	0.14	0.19	106.7	0.21	0.19	264.3	0.11	0.09	0.14	0.13	472.6	0.23	0.17
0.19	0.28	0.1	0.2	0.21	0.24	0.38	0.19	0.19	0.15	0.19	0.22	0.15	0.12	0.14	0.12	798.4	0.12	0.25	731.7	59.26
11.46	0.18	597.63	0.2	0.31	0.28	0.21	0.13	0.2	0.25	0.22	0.17	0.29	0.12	0.18	0.96	0.08	0.6	0.2	0.26	0.17
0.28	924.1	0.12	0.21	0.37	0.18	0.21	0.11	0.17	0.18	118.1	0.25	0.29	0.08	0.05	0.05	0.11	0.12	0.24	0.25	0.17
0.25	0.17	0.11	0.22	2.31	0.17	0.25	0.09	0.14	0.14	0.23	0	0.3	0.1	0.08	0.19	0.1	0.13	0.22	274.4	0.19
0.3	0.28	0.07	0.16	7.29	0.14	0.23	39.05	1000	0.25	0.16	0.19	0.35	0.12	0.1	0.07	0.11	0.15	0.21	0.23	0.24
0.21	0.18	0.11	0.21	1000	0.24	0.23	0.05	0.17	0.18	0.43	0.21	0.16	684.92	0.29	0.1	0.1	0.12	0.21	0.29	0.17
148.7	0.17	0.14	0.16	333.3	0.17	0.18	480.78	0.22	0.19	0.18	0.23	0.26	727.73	0.1	0.09	0.08	0.12	0.24	0.29	0.16
0.23	0.23	0.12	0.15	0.21	0.24	0.27	0.25	0.17	0.32	0.2	382.7	0.18	0.08	0.08	0.07	0.33	0.11	0.19	1000	0.17
502.9	0.37	0.08	0.17	0.78	0.19	0.32	0.09	0.17	0.25	0.17	0.15	0.15	0.1	0.08	0.07	0.09	0.13	0.2	0.26	0.23
0.21	0.2	7.76	0.12	0.37	0.15	0.28	0.39	0.2	0.15	0.36	0.19	0.38	0.07	0.1	0.08	955.5	0.12	0.24	1.01	0.16
0.15	0.13	0.1	0.28	0.26	0.18	0.26	459.43	0.2	0.15	0.18	0.22	0.29	0.1	566.7	0.06	0.1	0.14	406.7	0.26	0.12
0.23	133.6	0.09	0.25	0.26	0.23	0.25	0.07	0.18	0.14	0.18	0.24	0.16	0.11	0.11	0.13	0.1	0.1	0.16	0.26	0.14
0.2	0.16	0.11	0.21	0.26	0.25	0.18	0.06	0.16	0.16	0.17	0.2	87.23	0.13	0.23	0.1	0.1	0.08	0.2	1000	0.19
0.28	0.24	0.35	0.22	0.24	0.16	0.25	450.35	0.1	0.18	0.17	0.62	0.21	0.08	0.32	0.09	0.13	0.1	0.19	0.26	0.17
0.21	0.21	0.12	181.3	40.54	0.22	0.28	0.11	0.19	0.16	0.15	0.22	182.3	0.17	0.15	9.63	0.04	0.17	1000	0.29	0.14
320.5	0.21	538.97	108	0.3	0.17	0.25	0.1	0.11	0.22	0.2	0.38	0.32	0.08	0.09	0.12	0.12	0.09	0.17	0.24	0.22
0.23	0.14	0.09	353.4	0.3	0.23	1.2	0.13	0.18	0.18	0.21	0.2	0.25	0.09	0.07	0.03	0.11	0.17	0.16	1000	0.18
716.8	0.07	622.05	0.2	0.22	0.18	0.26	0.08	0.19	0.23	0.19	730.7	0.2	0.22	0.03	0.08	0.08	0.09	0.19	0.24	0.26
0.21	514.14	0.1	0.21	0.21	0.16	14.87	0.08	0.17	0.19	0.34	0.16	0.37	0.11	0.16	0.08	0.11	0.13	0.19	0.28	0.19
0.14	0.09	777.02	0.18	0.2	0.26	0.31	0.13	186.3	0.2	0.21	0.24	525.7	0.12	0.11	282.7	0.06	0.11	0.26	0.24	0.25
460.4	0.15	0.1	0.18	78.81	0.16	0.25	0.07	0.15	0.13	0.19	0.19	0.25	0.07	0.09	0.07	0.08	0.13	0.22	0.22	0.19
0.19	0.09	582.57	0.19	0.23	0.19	0.46	694.26	0.15	0.25	0.24	0.2	597.1	0.74	0.22	0.13	0.13	0.09	1000	0.18	0.14
0.2	560.41	0.08	0.33	0.3	0.2	0.2	451.96	824.7	0.14	0.19	0.28	0.25	0.26	0.2	0.12	0.08	0.13	0.25	0.33	0.15
0.23	0.56	0.1	0.18	0.32	0.11	0.21	0.11	1000	0.13	0.17	0.18	0.19	0.13	1000	0.04	0.09	0.1	170.5	0.21	0.2
0.2	0.12	0.13	0.21	831.18	442.7	1000	0.06	0.16	0.14	0.21	0.25	0.29	0.07	0.1	0.09	0.11	0.12	0.21	0.31	172.1
0.24	0.08	0.14	0.33	0.1	0.19	0.17	460.94	0.18	0.17	0.16	0.21	90.19	0.12	0.1	0.08	0.2	0.13	465.8	0.22	0.17
0.23	515.86	0.12	0.19	535.87	193.4	0.23	0.11	0.33	0.14	0.18	489.4	0.14	0.08	0.1	53.75	0.07	0.1	0.23	0.25	0.2
0.26	679.71	0.11	0.17	0.1	0.19	0.18	0.13	0.12	0.16	0.17	0.21	0.17	0.07	0.11	0.05	0.11	0.1	0.22	0.26	0.18
232.7	0.14	0.16	0.16	0.11	0.17	0.23	0.14	115.3	0.18	0.18	0.24	0.27	0.11	0.08	0.07	0.13	0.13	0.19	0.24	0.19
0.2	0.1	0.46	0.13	0.11	0.19	0.16	0.06	487	0.18	0.21	0.23	6.26	766.15	0.09	602.8	0.08	0.15	0.2	0.26	0.18
0.2	0.12	0.13	0.15	40.55	0.21	0.22	0.14	0.21	0.19	0.22	0.79	0.15	0.32	0.14	0.09	0.1	0.09	0.19	0.41	0.2
0.26	0.25	0.17	0.17	0.09	0.17	0.21	0.1	0.1	0.17	0.21	0.22	0.36	0.14	0.09	0.1	0.09	0.1	0.23	0.24	0.16
0.22	655.99	0.1	457.97	0.13	0.21	0.26	0.12	0.17	0.17	0.23	0.2	0.14	0.12	0.04	0.09	0.15	0.09	0.2	0.25	0.31
0.2	314.58	0.08	0.18	0.13	0.16	0.21	0.07	0.24	0.18	0.16	0.32	0.28	0.11	0.09	0.2	0.11	0.1	0.16	0.22	0.2
0.23	0.11	0.12	0.12	522.01	0.2	0.29	0.06	0.19	0.14	0.18	0.23	0.11	0.29	0.09	0.15	0.42	0.11	0.22	0.21	0.2
1000	0.09	0.12	0.12	0.09	0.17	0.21	0.13	0.18	0.17	314.2	0.18	0.18	0.12	0.1	0.1	389.7	0.12	0.24	0.51	0.23
0.16	750.83	0.14	0.21	577.41	0.19	0.26	0.08	0.19	0.19	0.19	93.99	0.26	0.14	0.08	0.12	0.13	568.2	0.22	0.25	0.25
0.43	0.16	0.12	0.15	0.11	0.2	0.22	0.09	1000	0.14	0.24	0.18	0.16	78.15	0.18	0.1	0.1	0.14	0.18	0.23	0.2
0.24	0.13	0.11	0.12	0.14	0.17	0.28	0.12	0.18	1.08	168.1	1.97	0.15	0.25	0.1	0.15	0.11	0.1	0.21	0.25	0.21
0.21	507.25	206.91	0.14	0.13	0.16	0.24	0.13	0.18	0.16	0.21	0.02	0.3	0.1	0.06	0.15	0.1	0.12	0.23	0.21	0.14
0.23	653.98	701.57	0.12	0.16	0.22	1000	628.85	0.17	0.23	0.2	0.2	27.89	13.87	0.1	148	0.11	0.12	0.21	0.27	0.29
0.19	469.56	0.08	0.14	0.16	0.16	628.7	690.27	0.14	0.18	0.23	0.23	0.16	0.15	0.13	0.04	0.09	0.12	0.2	0.25	0.2
0.18	0.11	0.07	0.14	0.11	0.18	0.16	546.79	0.2	0.17	0.21	0.19	0.23	867.02	0.1	0.12	0.1	0.08	0.2	0.21	0.16
0.19	428.9	0.1	0.13	0.11	0.2	0.24	0.24	0.24	0.18	0.21	296.9	0.23	0.15	0.12	0.07	0.01	0.18	0.2	0.24	382.8
0.26	0.17	0.08	0.15	0.1	0.2	0.2	0.11	0.16	0.19	0.17	0	0.2	0.33	0.11	0.09	0.1	0.04	0.25	0.3	0.17
0.24	568.1	0.1	0.12	0.09	0.23	0.12	0.08	1000	0.17	0.4	0.34	0.13	429.81	0.09	0.05	0.11	0.08	0.46	0.23	0.23
0.44	503.5	0.08	0.15	0.08	0.21	0.24	0.09	0.16	0.28	0.2	0.06	0.2	404.21	0.11	0.12	0.06	0.23	0.28	0.25	0.25
0.21	0.1	0.12	0.1	0.13	0.2	0.29	0.11	328.1	0.15	0.24	0.27	0.14	0.35	0.08	0.15	0.13	0.11	0.26	0.26	0.2
0.21	0.1	0.07	0.16	0.15	0.18	2.05	0.08	0.24	0.17	0.16	0.16	0.19	0.15	0.08	275.9	0.06	0.15	0.17	0.2	645.3
0.2	0.11	0.1	0.09	0.11	0.16	1.26	0.12	0.13	0.14	0.19	0.24	0.2	0.09	294.5	0.09	141.4	0.2	0.24	0.26	0.19
0.2	569.17	0.12	0.14	0.16	0.16	0.2	0.12	0.16	0.25	0.19	0.22	28.75	439.94	1000	483.1	1000	0.12	0.25	0.25	0.16
0.22	0.11	0.11	0.12	795.17	0.21	0.23	0.06	0.17	0.19	1.35	0.21	0.25	0.12	657.9	0.11	0.12	0.19	0.23	197.1	0.21
0.19	514.53	0.13	0.18	0.1	0.21	0.2	743.35	0.17	0.16	171.2	0.17	0.29	0.11	0.1	0.52	0.08	0.17	0.24	0.26	0.22
0.22	0.09	485.8	0.13	0.11	0.17	0.27	0.09	0.13	0.18	812.5	0.25	0.16	0.13	0.03	0.1	158.3	557.4	0.24	0.2	0.19
0.21	0.08	0.15	0.12	0.16	0.2	0.22	0.05	0.28	0.18	0.22	0.31	0.25	0.11	0.08	0.11	0.14	0.08	0.2	0.23	0.2
0.24	853.12	0.11	850.67	0.08	144.1	0.22	0.1	0.24	0.19	0.2	0.18	0.25	0.14	0.1	0.1	382.4	0.11	0.25	0.26	0.25
0.15	0.09	0.12	0.17	0.13	0.19	0.26	0.09	439.2	0.17	0.21	0.22	0.15	0.1	0.1	0.08	0.14	0.14	138.1	0.22	0.18
8.92	0.12	0.11	0.17	0.11	0.2	0.15	765.08	0.17	0.37	0.18	0.23	0.29	0.1	0.05	0.09	0.13	0.15	0.21	0.27	0.18
0.41	0.09	0.06	624.11	330.12	0.08	0.2	0.08	0.2	0.18	0.16	0	0.14	798.2	0.1	0.1	0.08	0.14	0.34	0.2	0.25
0.55	0.1	0.12	0.11	389.33	0.13	0.27	331.43	0.31	0.25	3.37	0.24	0.18	0.1	0.13	0.11	0.13	0.14	0.16	0.37	317.2
0.23	507.1	0.08	0.11	596.04	0.07	0.21	0.09	0.2	0.19	0.19	0.19	0.15	0.09	0.16	0.1	1000	213.3	0.23	0.23	0.16
0.22	0.08	707.65	0.18	0.11	0.07	0.23	0.09	0.19	0.25	268.1	0.21	0.23	0.09	0.18	0.12	0.11	1000	0.24	0.24	0.18
0.21	0.11	304.47	0.13	0.09	0.07	0.22	0.12	662.8	0.19	0.2	0.22	66.89	0.15	0.08	0.11	0.08	0.09	0.17	10.44	0.18
0.25	0.14	0.19	0.09	0.12	769.02	0.2	0.11	0.19	0.15	0.38	0.21	0.23	0.12	0.1	2.34	0.08	0.1	0.2	0.31	0.17
0.23	0.1	0.1	446.68	0.14	0.09	0.3	294.28	127.6	0.16	0.27	0.16	0.19	0.1	0.04	0.09	0.13	0.17	0.23	0.36	0.18
6.45	0.11	0.1	0.13	0.1	516.52	0.2	0.1	0.16	0.21	0.26	0	0.27	0.14	0.09	0.11	0.1	0.14	0.2	0.19	0.09
253.5	0.3	804.41	0.19	0.08	0.11	0.16	0.11	187.1	1000	0.18	0.15	0.2	0.1	0.13	1.98	0.13	0.11	0.21	0.26	0.23
0.29	0.09	0.1	0.15	0.09	878.12	0.22	816.84	0.18	0.23	0.16	0.26	1.04	0.11	0.1	0.01	0.12	0.1	0.21	0.24	0.11
569.5	0.13	0.12	0.14	233.64	0.51	0.2	0.09	0.18	0.23	0.44	0.29	0.13	0.09	0.07	0.07	0.03	0.11	0.26	0.24	0.18
1.47	0.12	0.1	0.23	0.09	0.11	0.2	911.61	0.24	0.19	0.2	0.09	0.48	0.15	0.09	0.1	0.08	0.12	0.21	0.27	167.3
259.2	0.09	0.09	0.12	0.06	0.24	0.23	0.07	0.16	0.19	1000	0.29	0.29	0.08	0.1	0.15	0.1	0.01	0.25	0.21	0.23
1.62	0.11	0.1	0.11	0.11	0.09	0.24	447.78	0.2	0.13	933.6	0.22	0.15	0.18	0.93	0.1	0.13	0.13	208.8	0.19	0.2
1000	0.11	875.3	236.5	596.42	606.63	0.24	448.63	1000	0.19	0.2	0.14	888	0.12	0.11	0.08	0.1	0.17	0.22	0.21	0.19
0.22	488.28	0.09	297.73	990.67	671.9	0.26	13.21	0.22	0.25	0.26	0.22	99.06	0.12	0.08	0.05	0.34	1000	0.24	0.24	0.16
223.2	0.09	0.09	888.72	0.17	876.98	53.97	531.31	0.16	1000	0.18	0.21	0.19	0.54	0.1	0.08	0.19	0.14	0.21	0.25	0.16
0.43	0.14	436.43	552.16	0.16	0.09	0.19	276.91	221.5	0.2	0.23	0.28	0.21	0.07	0.13	0.11	0.11	0.12	0.23	0.3	0.21
1000	0.09	0.14	0.12	0.11	0.1	325.7	0.09	0.17	0.2	0.2	0.28	0.2	0.11	0.09	0.08	0.13	0.19	0.22	0.27	0.14
1000	295.62	700.29	0.12	0.1	0.12	0.29	242.22	0.18	1000	1000	212.6	0.28	0.11	0.1	0.09	0.13	0.13	0.23	0.28	0.19
0.26	388.93	0.1	0.1	0.12	753.59	0.26	484.6	0.3	484	0.26	0	0.24	0.13	0.15	0.08	0.1	0.13	0.21	0.23	0.19
204.7	0.1	0.08	0.13	0.08	0.11	0.29	0.06	0.16	0.29	0.23	0.25	0.17	0.32	0.08	0.05	0.11	0.11	733.8	0.25	60.98
0.3	0.07	578.33	0.13	0.09	528.57	0.23	0.11	0.13	608.3	0.2	0.12	0.15	0.1	0.12	0.09	356.7	0.14	0.21	0.24	0.14
0.21	0.08	0.19	0.11	0.09	0.09	0.26	0.11	0.23	0.16	2.33	0.2	0.31	800.39	0.14	0.11	0.1	0.18	0.25	0.22	0.14
6.09	0.13	0.11	0.14	0.09	656.7	0.28	0.16	0.45	0.18	0.19	0.24	0.24	1001.34	0.15	0.11	441.9	0.18	0.2	0.24	0.16
0.25	712.51	344.66	0.11	0.07	110.34	0.22	0.25	745.4	0.16	0.18	0.34	116.8	0.1	0.17	0.12	0.09	0.13	0.26	0.25	0.15
0.46	614.44	0.07	0.1	193.51	354.12	1.44	1000	0.19	0.16	0.18	0.24	0.25	0.15	0.14	0.11	0.06	0.96	0.19	0.24	0.24
0.19	0.1	0.15	0.12	0.1	0.12	0.71	0.2	0.12	0.21	0.19	0.17	0.19	0.18	0.09	0.09	0.28	0.12	0.22	0.25	0.14
0.19	0.08	0.09	0.16	0.13	734.16	0.25	0.17	0.17	0.22	0.23	0	0.26	0.08	0.1	0.1	39.2	0.09	0.18	0.18	0.14
0.08	0.16	0.08	0.16	0.13	0.08	0.27	0.16	0.2	0.24	0.2	0.21	0.2	0.1	0.08	0.13	0.1	0.19	0.2	0.23	0.15
547.29	0.13	0.08	0.13	0.09	0.08	919.9	0.18	0.14	0.17	0.23	0.2	0.31	0.19	0.06	1000	0.11	0.11	0.2	0.19	0.15
1083.53	0.1	0.08	0.17	0.1	361.62	0.25	0.2	0.14	0.16	131.6	316.6	0.23	0.13	0.12	955.9	0.09	0.2	1000	0.22	0.25
1041.36	0.09	964.53	0.13	316.03	0.08	0.18	0.15	0.75	0.19	0.21	0.19	648.5	0.11	0.14	0.37	0.05	0.13	0.21	0.25	0.16
0.06	0.14	0.1	819.84	0.12	0.11	0.37	0.15	0.22	0.18	0.23	0.16	619.9	0.09	0.06	0.1	0.07	0.12	0.24	0.25	0.16
0.07	127.27	0.14	1156.51	0.11	638	0.23	0.14	824.6	0.2	79.69	0.19	219.1	0.09	1.87	0.07	0.12	0.11	0.19	0.16	0.96
485.12	28.47	894.15	0.11	0.09	852.03	0.24	0.16	0.14	0.52	0.2	512.7	0.22	0.08	0.03	0.07	0.09	0.17	0.18	0.24	0.19
0.14	151.04	0.1	0.13	0.11	0.09	0.24	0.2	0.86	160.7	176.9	0.23	0.19	0.06	0.12	0.08	0.1	0.12	0.23	0.27	0.19
0.1	0.12	0.09	0.09	0.07	0.13	0.18	0.11	714.3	0.2	69.77	0.19	0.21	293.94	0.09	125.4	0.13	0.15	387.3	0.22	0.18
0.11	0.09	0.09	0.13	0.14	0.16	0.23	0.18	0.11	0.21	0.2	0.25	0.31	0.15	0.07	424.1	0.1	0.13	0.23	0.24	0.14
0.1	0.17	0.15	0.17	0.09	0.11	519.7	0.1	0.19	0.16	0.25	0.22	0.26	0.09	0.09	0.16	0.09	201.1	0.22	0.23	0.12
0.1	0.14	0.08	0.14	641.84	0.2	0.21	0.17	0.2	0.16	0.21	0.23	0.2	0.11	0.05	0.1	380.8	1000	0.28	0.26	0.18
0.11	0.1	0.09	0.14	0.11	0.12	250.78	0.18	0.18	0.16	0.18	0.2	0.33	0.21	0.07	0.12	0.09	0.18	0.21	0.28	0.17
0.11	0.24	0.09	0.23	0.15	0.11	0.08	0.16	163.5	0.16	0.2	9.68	0.24	0.11	0.07	0.12	0.13	0.12	0.22	0.27	0.3
0.58	0.2	0.11	970.88	0.09	0.09	0.09	0.14	1000	0.23	0.23	82.56	0.19	0.13	0.3	0.14	0.07	0.15	689	0.24	0.18
0.08	1000	0.23	810.82	0.11	0.11	583.56	0.29	0.4	0.2	0.42	0.21	0.29	0.19	0.08	0.07	0.18	0.1	105.2	0.3	0.16
0.08	0.16	0.1	0.17	628.58	0.06	0.1	0.16	0.13	0.16	0.19	0.24	0.33	0.13	0.09	0.13	0.13	0.1	0.2	0.22	864.9
782.85	0.21	0.13	0.12	0.08	0.12	0.13	0.16	0.13	0.82	0.19	193.4	0.32	0.08	709	0.08	0.13	1.06	0.17	0.22	0.15
0.09	0.22	0.09	0.2	0.24	0.08	510.86	0.23	0.14	0.22	0.16	0.25	0.22	0.11	0.07	0.08	0.11	0.15	0.17	1000	0.18
317.56	0.29	0.08	0.14	0.3	0.09	0.09	0.17	0.18	0.2	2.61	0.19	0.16	0.11	0.1	0.07	0.13	0.22	0.19	0.24	0.18
0.08	0.13	640.6	0.14	1000	0.1	0.07	0.18	0.23	1.19	0.21	0.18	0.85	0.16	0.11	0.07	0.07	0.26	0.21	0.23	0.15
0.08	0.19	0.09	0.16	0.34	0.07	199.07	0.19	0.19	0.17	5.08	0.24	0.21	0.06	0.1	0.1	0.11	0.13	0.25	181.5	0.18
0.11	0.18	0.13	0.16	0.23	0.08	968.75	322.9	0.18	0.25	0.3	0.18	0.35	0.24	0.14	0.1	0.12	0.15	219.2	0.27	0.19
0.13	0.18	0.11	0.11	0.71	0.52	0.11	0.31	0.27	0.16	0.18	0.2	0.27	0.18	643.2	3.16	0.07	70.14	0.19	0.27	0.19
0.07	0.81	0.09	0.12	0.21	0.08	0.11	0.24	0.28	0.14	1000	0.13	0.36	1061.7	0.06	0.11	0.12	0.13	0.27	0.27	0.16
0.09	0.31	0.14	880.17	0.24	655.48	0.08	0.1	0.29	0.23	0.2	0.16	0.22	0.07	797.9	0.08	0.1	278.7	163.1	0.24	0.2
0.07	0.23	0.08	0.11	0.23	0.13	0.12	260.4	1.33	0.21	719.4	0	0.24	0.12	0.1	272.6	0.11	0.1	0.25	0.23	0.22
0.08	0.16	0.13	1131.69	0.21	0.08	0.09	0.16	0.17	0.19	0.25	0.23	357.4	0.27	0.06	0.67	0.13	0.12	0.25	0.27	0.21
965.52	0.17	0.11	0.17	0.2	671.46	534.08	0.14	0.23	0.21	0.16	257.9	0.44	1.26	0.07	0.14	0.11	0.16	0.26	0.25	0.17
0.07	0.17	0.11	0.1	0.44	0.1	0.07	0.51	0.2	0.22	0.21	0.15	0.13	0.11	0.08	0.14	0.06	0.14	0.28	0.26	138.7
0.11	0.14	0.13	0.1	0.25	0.08	0.11	0.2	0.13	0.19	0.18	0.22	0.24	0.08	0.09	0.11	0.13	0.12	0.19	0.26	0.14
0.12	0.18	1032.97	0.13	106.1	534.45	796.49	0.19	0.15	0.22	0.17	5.62	0.35	0.12	1.63	0.17	0.12	0.11	0.19	0.23	0.22
0.08	0.16	0.1	0.12	0.22	521.13	0.15	0.12	0.15	647.9	0.26	0	0.21	0.44	0.09	0.08	0.07	0.09	0.23	0.25	0.21
0.1	0.17	0.13	0.16	0.26	0.09	0.11	0.2	0.18	1000	0.16	0.1	0.74	0.08	0.09	0.16	0.11	0.1	0.29	0.22	0.17
0.09	0.25	0.16	0.15	0.22	0.08	0.07	0.15	0.45	0.19	0.19	451.6	0.45	0.1	0.1	0.11	188.6	0.17	0.23	0.24	0.17
0.12	0.21	470.31	779.97	669.8	0.09	0.12	0.19	0.13	0.21	0.19	0.26	0.34	0.08	0.11	0.1	0.09	245.2	0.22	0.24	0.23
0.1	382.6	0.1	916.89	0.19	0.13	0.09	1.06	475.66	0.19	529.1	0.07	0.12	0.07	0.09	0.1	0.11	0.52	0.38	0.23	0.13
0.13	0.16	542.01	374.08	0.26	0.1	0.15	0.13	0.08	0.19	0.19	0.23	146.2	0.14	0.07	0.13	0.11	0.14	0.17	0.26	0.11
373.36	0.15	875.6	0.19	0.34	476.76	239.81	0.14	0.06	0.28	0.17	0.13	0.27	0.1	0.07	0.13	0.12	0.11	0.28	0.21	0.19
1050.1	0.15	0.07	0.1	0.27	0.13	0.13	0.21	0.09	0.2	0.21	0.21	0.25	638.78	0.12	0.14	0.1	0.1	0.21	0.27	0.14
0.1	0.19	0.07	0.12	0.22	0.08	0.08	0.15	885.86	0.38	1000	0.21	746.4	0.13	0.09	710.7	0.12	0.14	0.23	0.26	0.18
0.08	0.13	0.09	0.47	0.26	0.1	0.11	0.26	0.14	0.21	0.22	0.24	0.26	0.07	0.1	0.11	0.1	1000	0.18	0.24	0.18
0.1	0.15	0.16	1007.7	0.22	0.1	512.47	0.15	891.91	0.23	828.6	636.4	0.14	0.08	0.3	0.1	0.13	0.15	0.22	0.25	0.16
0.08	0.18	0.13	906.2	0.2	395.07	0.17	0.17	0.12	0.24	0.23	0.24	0.26	0.16	0.08	0.08	0.1	0.11	0.18	0.24	0.16
0.09	0.26	0.13	0.12	0.23	0.12	0.07	0.17	0.09	0.19	0.25	0.19	0.15	0.1	0.1	405.9	0.15	0.14	0.23	0.24	0.28
838.9	0.19	0.1	0.13	0.27	0.14	0.07	0.18	0.06	0.23	0.16	0.19	0.15	0.15	0.05	239.4	0.13	0.18	0.23	0.24	0.2
0.09	0.21	0.11	0.09	0.23	720.79	0.13	972.2	0.12	0.24	0.19	0.19	0.3	0.06	0.1	0.13	0.1	0.13	0.19	0.25	0.16
887.84	0.12	0.1	0.14	0.23	0.15	0.11	0.16	0.11	0.23	0.18	0.3	0.28	0.09	0.07	0.1	0.07	0.15	0.22	0.28	0.17
0.08	0.17	0.11	0.25	0.21	471.52	775.83	0.19	0.19	0.16	0.18	0	0.24	0.15	0.09	0.08	0.16	0.08	0.17	0.26	0.17
484.38	0.17	217.85	0.11	0.23	0.17	0.1	0.17	0.11	0.19	0.18	0.22	0.19	0.07	0.1	0.14	0.11	0.43	0.23	0.29	0.19
0.13	0.18	0.12	0.23	0.22	23.63	469.8	0.19	0.2	0.19	0.39	0.24	0.19	0.13	0.08	76.08	0.11	568.3	0.21	0.25	0.15
0.09	0.17	0.12	0.19	1000	0.09	0.13	0.21	0.19	0.25	0.23	530.2	0.22	0.06	0.12	0.08	0.09	0.13	0.23	1000	0.16
0.09	0.21	1188.02	0.13	41.55	0.18	0.16	0.2	0.07	0.22	0.2	0.29	0.16	0.13	0.08	0.11	0.11	0.13	0.2	0.25	0.15
0.08	0.17	0.14	0.12	0.22	0.17	0.12	0.17	107.31	0.2	619.2	0.22	0.85	0.07	0.14	74.12	0.1	0.11	0.23	0.25	0.21
0.17	0.19	811.1	0.13	436	0.16	0.09	0.3	0.19	0.19	0.19	0.2	0.15	0.05	0.11	0.12	726.9	0.11	0.2	0.22	0.2
0.09	1.09	0.11	0.11	65.48	190.7	0.07	0.1	0.09	0.2	0.24	0.14	0.2	0.08	104.1	0.04	129	0.1	0.19	0.27	0.48
0.1	0.22	0.14	0.16	490.7	0.22	0.12	0.06	0.29	0.22	0.2	0.3	0.21	0.18	0.15	0.09	0.1	0.15	0.22	0.23	1000
350.99	156.4	0.17	787.38	0.26	0.27	795.88	0.09	0.14	0.22	0.14	0.2	0.08	0.07	0.1	0.09	0.14	0.13	0.25	0.27	32.05
0.12	0.15	0.22	0.1	0.31	0.13	852.37	0.07	0.28	0.22	0.19	0.21	237.8	0.12	1.06	0.05	0.1	0.14	0.25	0.27	0.19
0.13	70.73	0.2	356.25	0.27	0.62	0.08	888.47	0.17	0.21	0.17	0.45	0.17	0.18	0.1	0.05	0.13	0.14	0.19	0.24	0.15
0.08	0.25	0.16	843.12	1.87	0.25	0.13	0.08	0.07	0.18	0.19	0.19	0.16	0.11	0.1	0.11	77.02	1000	0.23	0.23	0.16
0.11	0.19	0.18	774.56	0.22	0.55	0.09	0.08	0.18	0.24	0.21	0.21	0.3	0.07	0.09	0.05	0.07	0.11	0.2	0.27	0.19
0.1	0.17	251.7	0.19	530.6	0.15	0.08	0.07	0.08	1000	0.22	0.24	0.22	0.13	0.11	0.26	0.14	0.18	1000	0.24	0.22
0.13	0.17	0.17	0.11	482.1	0.16	0.16	0.07	0.13	0.15	0.21	0.19	0.26	0.06	1000	0.09	0.06	0.18	0.23	0.25	285.5
11.96	225.3	0.18	678.06	0.23	0.17	0.1	0.09	0.08	0.21	0.19	0.24	0.35	0.17	194.2	0.11	0.08	0.11	0.24	0.26	0.22
0.12	0.23	620	0.13	0.26	501.9	153.9	0.12	0.13	0.2	0.2	0.18	0.18	1.52	0.07	0.11	537.7	0.16	0.22	0.21	0.21
0.09	0.31	0.15	0.09	0.26	0.19	0.09	0.09	0.08	0.21	289.2	0.41	0.25	0.14	0.08	0.07	0.08	0.09	0.3	0.2	0.19
0.1	1000	0.18	0.21	0.21	0.27	0.15	0.07	0.14	0.27	0.21	0.25	0.3	0.09	0.11	0.09	0.12	0.12	0.24	0.25	0.22
0.11	1.19	161.6	1107.81	0.27	0.18	0.11	0.05	0.08	0.19	0.19	0.22	0.28	0.04	0.13	0.11	0.15	0.12	0.24	0.31	0.21
0.11	125.3	0.23	0.18	0.64	0.17	365.43	0.08	0.18	0.15	0.22	0.23	0.28	247.9	0.06	0.1	0.09	0.18	0.21	0.26	0.16
0.1	0.21	0.2	0.1	59.66	0.16	0.16	0.16	363.46	0.2	488.6	0.23	0.14	0.09	0.06	145	0.11	0.14	0.17	0.28	0.13
0.12	0.27	0.17	427.14	0.23	0.2	0.08	478.22	479.61	0.23	0.18	0.61	257.3	0.11	0.11	0.08	0.13	0.2	0.18	0.2	0.19
0.12	0.29	4.15	0.23	0.27	0.25	0.15	0.08	0.12	0.23	0.21	0.29	0.16	0.1	0.16	0.08	0.1	1000	0.26	0.28	0.16
0.07	1	0.14	462.83	0.24	0.2	0.09	0.06	0.26	0.22	0.22	0.22	0.14	0.07	0.11	0.12	0.09	0.13	88.27	0.28	0.17
0.1	1000	0.19	0.14	0.22	0.16	0.12	0.07	413.79	0.26	0.17	1000	0.25	0.09	0.1	0.09	0.12	0.11	0.18	0.23	0.22
396.77	0.55	0.14	0.19	143.2	0.28	0.13	558.04	719.91	0.22	0.19	0.18	141.2	0.22	0.48	157.3	0.16	0.09	0.22	0.22	0.2
0.12	0.26	10.22	0.14	0.26	0.17	0.11	0.15	0.12	0.22	0.75	0.19	0.25	0.07	0.12	0.1	0.1	0.14	0.2	0.27	0.22
0.12	0.23	0.15	728.57	0.22	0.21	0.12	0.17	0.14	0.18	0.05	0.22	0.27	0.08	0.12	0.08	0.12	269.7	0.22	0.25	0.14
432.68	0.2	0.19	0.14	0.14	0.22	137.39	0.08	0.08	0.22	0.17	0.22	148.2	0.07	0.15	0.28	72.98	0.11	0.21	0.25	0.22
0.08	289.1	4	0.16	0.17	0.17	0.09	0.06	0.09	0.17	0.2	0.25	0.28	0.16	0.08	0.08	0.13	0.15	168.8	0.2	0.19
880.3	0.19	0.18	0.14	0.15	1000	24.36	0.21	0.1	0.19	0.21	0.23	0.26	0.1	0.05	29.38	0.14	0.1	0.22	0.23	0.19
0.21	111.1	216.6	0.14	0.17	0.28	0.09	0.06	0.06	0.2	0.18	0.32	0.16	0.07	0.07	0.12	0.08	0.17	0.24	0.27	0.17
0.31	0.29	0.16	0.15	0.2	0.17	0.09	0.09	0.15	0.22	0.21	0.18	0.16	0.22	0.17	0.09	989.9	0.2	0.25	0.23	0.24
0.17	270.1	0.2	435.07	0.15	0.21	0.1	0.14	532.7	0.21	0.24	0.15	0.08	0.14	0.06	0.07	0.14	0.13	0.19	0.25	246.5
1000	0.2	0.17	0.15	0.16	0.2	0.13	0.12	0.08	0.2	246	0.23	408.2	0.11	0.3	0.07	0.1	0.16	0.21	0.23	0.19
0.21	0.17	0.18	0.17	0.22	0.17	0.14	219.82	509.3	0.16	0.17	0.87	0.22	0.19	0.08	0.11	0.09	1000	311.7	0.29	0.14
0.21	0.18	0.17	766.66	0.19	0.18	0.07	0.09	0.07	0.24	327.7	0.22	0.23	571.1	0.1	0.11	0.1	0.08	0.78	0.24	0.22
0.47	0.2	0.18	0.09	0.19	0.14	0.07	0.07	751.7	0.19	0.25	0.22	0.31	0.08	0.07	0.08	0.09	252.2	504.3	0.41	0.29
0.28	1.09	0.2	0.15	0.21	0.16	0.1	71.15	384.45	0.24	3.27	0.24	247.1	237.2	0.13	0.14	0.06	0.14	0.24	0.24	270.7
0.14	417.8	0.18	0.18	0.17	863.9	0.12	0.17	0.11	0.23	0.19	0.38	50.74	0.18	0.13	0.07	0.07	912.8	0.22	1.23	0.27
40.51	0.23	0.14	0.11	0.24	0.18	609.63	0.06	0.08	0.18	0.23	0.55	0.12	0.03	0.12	0.09	0.13	437.4	288.8	0.22	0.21
0.18	0.35	512.8	0.11	0.25	0.17	0.13	0.09	5.28	0.18	0.18	0.2	0.25	0.09	0.14	0.09	118.4	0.16	0.24	0.24	0.23
0.25	0.13	0.29	0.16	0.21	0.17	507.43	0.07	0.22	0.18	0.22	1.19	0.29	0.07	0.1	721.7	0.06	0.15	0.23	0.26	0.26
0.19	0.14	550.1	0.12	0.18	0.16	0.22	760.75	0.06	0.16	0.23	0.22	0.17	0.18	0.15	0.11	0.16	0.16	0.24	0.26	0.22
0.34	0.06	0.16	0.09	0.27	0.15	0.25	0.06	0.09	0.12	11.42	0.27	1000	296.6	723.4	0.07	0.08	0.09	0.17	0.22	0.16
0.18	0.09	0.91	0.09	0.22	0.18	0.19	0.1	0.1	0.2	0.18	0.51	0.17	0.08	0.1	0.07	0.08	0.1	0.19	0.22	676
397.6	684.43	0.24	0.14	0.26	0.19	830.7	0.08	0.09	1000	0.21	0.28	0.2	1000	0.08	0.08	0.25	0.14	0.15	0.24	0.17
0.2	589.86	11.99	0.1	0.26	0.74	0.25	0.07	757.61	0.21	0.21	362.9	0.16	0.07	0.13	0.2	0.13	0.11	0.23	689.7	0.21
348	722.2	0.19	0.1	0.21	0.19	0.25	0.06	0.08	0.22	0.19	0.25	0.24	236.4	0.11	0.16	0.13	0.19	0.22	0.31	0.19
171.2	0.07	13.9	0.1	227.6	0.17	0.2	0.09	0.11	0.21	0.24	0.3	0.17	0.57	0.3	0.12	0.13	0.19	492.8	0.23	0.18
0.16	0.08	0.28	0.12	0.36	0.16	0.25	0.08	0.09	0.24	0.15	0.2	0.25	0.16	0.11	0.09	0.11	0.13	238.7	0.26	0.17
585.8	665.05	0.22	0.1	0.5	0.17	0.36	0.05	0.13	0.23	0.2	89.23	283.8	232.9	0.13	0.15	0.08	0.13	0.21	0.23	0.17
0.18	0.09	1.67	107.3	0.26	0.3	0.23	0.08	0.11	207	0.2	0.19	0.27	375.1	0.13	0.09	0.08	0.12	368	458.2	0.31
0.29	0.1	0.23	1000	0.23	9.58	0.17	0.09	0.1	0.21	0.21	0.21	0.18	0.19	0.13	0.12	736.3	0.12	275.3	0.23	0.37
0.26	0.24	1.48	0.18	0.21	0.16	646.4	0.09	0.08	0.26	0.19	0.22	0.23	0.12	0.13	0.1	0.11	0.11	0.33	10.02	0.23
0.29	0.1	0.56	0.21	0.22	0.23	0.18	0.09	785.94	0.22	0.21	1000	0.24	0.07	0.12	0.05	0.1	0.09	0.2	0.29	0.34
0.18	0.14	0.19	0.18	0.22	0.22	98.9	0.08	0.13	923.6	0.19	0.24	0.26	0.53	0.08	0.08	0.12	0.11	0.21	0.31	218.2
1.25	0.08	0.17	0.16	0.24	0.19	0.49	0.11	0.22	0.54	0.2	0.23	0.13	0.8	0.08	0.08	0.1	441.3	0.2	0.33	0.19
0.18	0.1	0.22	0.16	179.5	718.8	0.28	0.06	0.08	0.2	0.21	0.22	0.15	2.29	0.13	142	0.11	0.18	0.19	0.27	0.23
0.24	0.09	2.61	0.2	0.22	0.26	0.33	0.05	55.37	0.23	272.3	925.2	0.16	0.15	0.14	0.12	0.13	171.9	0.21	1000	0.19
0.31	0.14	0.23	0.17	0.36	1000	92.34	0.09	0.15	0.13	0.21	357.5	0.16	0.06	0.12	0.08	0.12	0.14	0.27	0.23	0.24
0.17	0.24	0.2	0.2	0.43	0.19	0.23	0.06	0.14	0.21	0.17	0.48	0.26	0.05	713.1	0.1	0.12	0.14	0.22	0.24	0.2
0.23	0.09	0.18	142.9	0.23	0.18	1000	0.12	0.08	0.22	0.2	0.23	0.24	0.18	0.08	0.87	0.13	0.09	0.25	0.26	0.27
0.16	0.12	0.17	0.23	0.18	0.17	0.18	0.08	691.89	0.19	0.27	0.26	0.21	0.06	845.9	0.11	0.11	0.15	0.18	0.27	0.18
0.27	0.09	0.18	0.22	0.39	0.26	0.25	618.12	0.14	0.22	0.13	0.2	0.31	0.07	468.7	0.1	0.12	0.14	0.18	0.25	0.15
0.45	0.09	0.26	0.21	0.21	135.3	0.27	0.12	0.16	0.19	0.18	0.18	0.22	0.13	0.06	0.08	0.1	0.69	0.18	0.29	390.2
0.2	0.12	0.18	0.19	0.24	0.27	0.24	435.97	0.13	0.22	1000	0.19	179.1	0.13	0.11	0.11	0.1	0.03	0.32	0.2	0.66
0.14	0.08	1.02	0.33	0.22	0.19	4.3	0.1	0.16	0.22	0.21	0.19	0.31	0.07	0.06	0.09	0.18	0.14	0.24	0.26	0.21
0.42	0.08	186.6	0.15	0.26	6.33	0.28	0.09	0.17	0.19	0.21	2.74	0.21	0.09	169.6	0.16	0.11	0.16	0.21	0.25	309.1
0.25	0.07	0.18	0.2	0.24	0.16	0.25	0.08	0.14	0.2	0.15	0.42	0.29	0.04	0.09	0.11	0.14	0.1	0.2	0.23	0.14
0.23	0.08	0.27	376.7	0.24	0.21	0.2	0.12	0.15	0.22	1000	0.27	0.17	1.76	0.13	0.11	0.11	0.13	0.19	679.6	0.29
0.16	0.07	0.17	0.24	0.21	778.7	1000	749.56	0.17	986.7	0.21	0.24	0.17	0.06	0.1	0.11	0.06	0.12	0.17	0.23	0.22
0.2	0.1	0.62	0.22	0.21	0.29	0.22	0.05	0.16	0.2	0.18	164.3	0.25	0.1	0.14	0.09	0.11	0.16	0.2	0.2	0.18
950.4	0.1	0.65	3.76	0.19	0.21	0.31	0.2	0.18	0.24	0.2	6.81	940.3	0.13	0.07	0.07	0.09	0.12	0.21	21.97	0.18
0.17	0.06	1.17	0.32	0.26	0.26	0.26	0.08	0.17	165.8	376.8	0.28	0.94	0.04	0.09	0.1	0.08	0.12	0.18	0.29	0.17
0.26	0.11	0.16	0.26	0.22	0.19	0.23	0.08	0.19	0.2	0.2	0.22	363	0.07	0.06	0.12	0.13	0.18	0.16	0.27	0.18
0.25	0.09	827.8	0.21	0.19	1.36	0.2	0.06	0.17	0.22	0.2	0.31	391.3	0.07	0.49	0.07	174.8	0.18	0.21	0.25	0.2
409.3	0.09	0.19	1000	0.21	0.24	0.22	0.1	0.14	0.23	0.22	1000	0.22	0.06	0.09	0.19	0.1	0.15	0.22	0.23	0.34
0.62	0.09	162.8	0.21	275.6	46.03	0.26	736.27	0.17	1.15	0.46	0.91	0.15	0.01	0.04	0.04	0.08	0.15	0.19	0.21	0.19
0.22	0.14	1000	0.17	297.4	0.15	0.47	560.3	0.17	0.19	0.23	0.22	0.17	0.12	0.12	0.08	0.11	0.11	0.28	0.25	0.32
0.48	0.08	909.6	0.33	0.2	0.21	0.23	0.08	0.12	0.22	0.2	1000	0.29	0.11	0.09	0.12	0.16	0.16	0.21	0.22	0.25
1.06	0.09	0.14	0.27	0.22	0.24	1.33	0.14	0.12	0.19	0.23	0.18	0.16	0.95	0.08	0.08	0.09	0.1	0.11	0.26	0.21
0.19	0.11	0.29	4.5	0.22	0.18	2.39	0.15	1.75	0.2	0.21	0.23	391.3	0.37	0.07	0.1	0.08	0.14	0.23	0.33	0.75
0.23	608.8	0.2	0.26	1000	0.16	0.21	460.48	0.16	0.21	0.21	0.4	674.1	0.11	0.15	0.1	0.18	0.14	0.22	0.23	0.21
0.12	535.56	0.19	0.25	0.27	0.18	0.23	0.08	0.15	0.18	0.19	0.25	0.26	0.14	0.13	0.11	0.14	0.12	0.28	771.7	0.24
956.3	0.14	1000	0.19	0.21	0.17	0.22	0.15	0.14	0.2	0.16	0.18	0.26	0.16	0.09	534.3	0.14	744.6	0.23	0.18	0.22
0.24	0.1	237	0.18	0.36	0.18	0.24	0.17	0.16	0.2	0.2	0.39	0.19	0.16	0.12	1.35	0.11	77.71	0.22	0.23	98.78
0.15	273.95	0.58	963	0.28	0.17	0.21	0.15	0.2	0.21	0.19	0.18	0.23	0.16	323.1	0.09	0.11	0.22	0.26	0.53	0.16
0.48	0.12	0.18	0.57	161.4	0.15	0.3	0.19	455.2	0.22	16.68	0.2	0.2	215.7	0.13	0.09	0.14	0.13	0.18	0.28	0.16
71.75	0.08	336.7	175.5	0.21	0.19	73.79	686.9	0.15	0.26	0.19	0.21	0.16	87.98	0.13	0.12	0.04	0.12	0.23	466.6	0.25
0.25	680.41	0.2	489.3	159.4	0.21	236.6	0.17	0.15	0.22	0.2	0.23	0.21	0.07	0.1	0.35	0.11	0.16	217.8	0.23	0.26
4.53	0.18	0.19	0.34	0.21	0.17	0.34	0.16	0.17	153.9	0.17	0.19	0.2	0.07	0.12	0.06	0.13	0.16	0.21	0.25	0.21
0.24	429.44	0.31	0.2	0.21	0.15	0.3	0.18	0.34	1000	542.2	0.2	0.23	0.08	0.1	0.07	0.07	0.17	0.22	0.22	0.23
0.23	0.11	0.18	0.48	0.66	0.16	0.34	0.15	0.19	0.24	0.2	0.22	0.18	0.07	0.11	0.12	0.13	0.16	0.44	0.29	0.28
0.33	315.07	0.21	77.86	0.18	0.19	0.25	0.19	0.15	0.18	0.22	0.2	0.26	0.12	0.09	0.06	0.11	0.17	0.21	0.24	0.25
0.34	0.06	0.4	0.14	0.25	0.25	0.24	0.19	0.18	1000	0.22	300.9	0.22	0.21	0.06	0.14	0.1	0.15	0.25	0.23	0.3
160.9	0.1	0.14	0.26	0.24	0.17	0.24	0.17	0.32	0.24	0.32	0.2	0.29	0.05	0.13	0.04	0.23	0.14	0.22	0.24	0.35
147.8	0.09	700.34	1000	0.39	0.23	0.46	0.71	1000	0.36	177.2	0.18	0.19	0.09	0.08	0.08	0.09	0.24	0.24	0.32	0.22
830.4	620.03	0.12	0.19	0.63	0.2	0.2	0.16	0.21	0.24	0.33	0.21	0.16	0.14	0.09	0.13	0.08	0.09	0.19	0.26	0.24
0.24	0.26	0.12	1000	0.03	0.18	0.21	0.16	0.2	0.42	0.61	0.21	0.24	0.1	0.06	0.1	0.11	0.15	0.23	248.5	0.26
0.2	0.19	0.1	358.9	0.22	0.26	0.36	0.16	53.99	0.25	0.21	202.1	0.56	0.08	0.04	0.08	0.09	0.14	238.3	0.22	181.1
0.22	0.09	0.14	108.5	164.3	0.22	0.13	0.18	0.14	0.24	0.22	0.2	0.92	0.05	0.1	0.1	0.06	0.16	0.21	0.24	0.35
0.26	0.12	0.12	0.26	0.64	0.22	0.11	0.96	0.16	0.33	0.16	0.22	0.26	0.07	0.1	0.09	0.18	0.14	0.19	0.27	0.26
461.2	0.13	0.09	0.17	0.21	0.24	0.15	0.17	425.6	92.91	70.54	0.2	118.7	0.08	0.11	0.12	0.07	0.14	357.6	0.25	0.18
543.3	102.33	0.14	0.15	2.76	326.7	0.12	0.19	301	0.26	0.2	0.51	0.32	0.07	0.36	0.11	0.03	0.15	0.15	0.17	0.27
541.9	0.08	0.13	0.13	406.8	119.1	0.09	0.15	413.6	0.24	0.42	0.28	0.14	0.02	0.1	395.1	0.07	164	0.22	0.24	0.27
1000	0.08	0.09	0.16	0.21	0.18	0.14	0.16	0.18	0.28	0.17	0.22	0.19	0.09	0.16	0.1	0.09	0.14	0.25	557	0.28
0.21	0.13	0.14	0.1	0.23	4.72	0.09	0.49	0.14	0.21	0.18	0.21	0.09	210.5	1000	0.07	0.1	0.15	0.24	0.24	0.21
0.21	0.09	0.12	0.15	0.22	0.18	0.11	0.13	1000	0.19	0.21	0.22	0.29	0.08	0.15	0.09	0.09	0.17	0.27	0.23	0.25
0.23	0.1	0.12	0.2	0.19	0.18	0.09	0.15	0.1	0.24	0.18	0.18	0.2	0.1	0.1	0.11	0.12	0.16	0.22	0.22	0.25
0.2	0.07	0.09	630.1	1000	0.2	0.1	0.2	795.56	0.16	0.69	0.21	0.28	0.05	0.08	0.12	0.1	0.12	0.2	0.27	525.1
0.21	0.1	0.09	0.2	0.22	0.12	0.07	0.16	0.13	0.19	827	0.17	0.1	0.12	0.07	0.07	0.06	0.18	0.26	0.28	0.27
0.58	0.08	0.12	0.13	0.23	0.22	0.13	0.26	0.3	131.4	332.4	0.24	0.21	815.9	0.09	0.1	0.09	0.12	0.28	0.26	0.25
365.5	0.07	0.11	1.79	0.33	0.14	791.77	0.19	0.13	0.24	813.4	0.25	0.26	270.1	86.77	0.08	0.89	0.47	0.22	0.22	0.31
0.8	0.07	0.1	0.15	0.44	0.15	777.6	0.22	327.78	0.24	0.19	0.17	0.18	813.7	0.09	0.09	0.18	0.12	0.2	0.26	0.25
0.19	0.09	0.11	1242.02	0.25	160.8	0.12	0.12	0.12	0.33	0.24	0.29	0.27	0.11	0.1	0.14	0.14	0.15	0.25	0.31	0.18
0.26	0.1	0.11	0.09	0.25	0.17	0.14	0.18	0.09	0.25	0.2	0.22	0.27	0.06	0.05	0.09	0.25	0.16	0.28	0.35	0.24
0.24	0.11	0.12	0.08	0.2	0.22	0.07	0.19	0.09	0.16	0.2	0.18	1000	0.07	0.06	0.12	0.13	0.12	0.24	0.27	0.24
0.22	0.08	0.1	0.13	0.28	254.7	0.09	0.16	261.41	1000	0.21	144.4	0.19	0.06	396.2	0.07	115	0.16	0.23	0.28	0.23
0.21	0.11	0.14	0.11	2.67	0.22	0.09	406.3	0.17	912.3	0.25	0.21	0.26	0.54	0.11	0.01	331.3	0.22	0.22	0.34	0.28
0.18	0.11	0.12	0.11	0.25	290.6	0.1	0.16	0.06	660.9	0.22	0.22	181.5	1.83	0.08	2.09	1000	0.28	0.21	0.22	0.28
173.4	686.12	0.13	0.09	0.25	0.22	671.63	131.3	699.58	267.9	0.26	0.21	238.6	108.2	0.08	0.12	0.14	0.2	0.26	0.25	0.24
109.4	0.13	0.16	0.16	0.21	0.23	562.91	0.34	0.09	0.22	0.22	0.2	0.29	0.23	1000	0.1	0.06	0.16	0.24	0.25	0.25
0.2	566.67	972.56	0.13	0.26	0.23	0.15	0.23	0.18	0.53	629.6	0.18	0.13	0.11	0.1	0.07	0.12	0.23	0.28	0.3	0.3
0.23	0.13	0.11	0.21	0.28	0.17	0.08	0.23	0.17	1000	150.2	0.2	0.29	0.18	0.1	0.11	0.19	0.25	0.22	0.23	0.26
0.21	0.19	0.17	0.09	0.33	0.19	423.69	0.18	224.93	0.22	0.46	0.19	0.16	292.7	0.08	0.09	687.6	0.16	0.21	1000	869.3
0.22	0.18	0.08	0.14	0.37	2.47	0.08	0.2	0.23	421.1	0.2	970.7	0.18	0.28	0.09	0.07	0.11	0.13	0.33	0.26	0.29
0.19	0.21	0.09	1167.48	541.3	845.2	0.09	0.16	0.12	0.19	0.16	3.32	0.17	867.9	0.1	0.14	0.12	0.15	0.28	0.25	0.26
0.2	0.3	0.1	0.2	3.59	125.3	0.09	475.5	679.72	0.22	0.19	0.29	501.1	0.06	0.09	0.12	0.09	0.15	0.23	0.26	0.26
5.73	0.21	0.1	0.11	0.23	0.2	418.68	0.19	0.14	0.34	695.9	0.2	0.37	266.4	0.1	0.08	0.15	0.1	228.8	0.24	0.28
0.26	0.17	0.18	0.18	0.25	0.17	0.07	0.19	0.26	288.8	0.2	0.29	0.28	0.36	0.06	0.08	0.11	0.14	0.2	0.26	817.5
0.32	0.28	0.15	0.17	0.21	0.19	0.09	0.14	0.13	0.22	0.2	0.19	0.26	0.2	0.07	0.13	0.18	0.08	218.8	380.4	0.26
0.22	0.26	0.14	0.72	0.27	436.9	0.07	0.2	0.19	0.22	0.25	0.24	0.21	0.11	0.07	185.3	0.09	0.23	367.8	0.25	676.2
0.18	16.01	0.13	0.14	0.21	0.2	535.07	0.12	0.11	0.24	0.2	0.21	202	0.1	0.09	0.07	0.11	0.25	0.28	0.27	0.3
0.29	0.24	0.13	0.1	0.21	1000	0.09	0.11	0.15	0.62	0.23	0.21	0.25	0.07	0.1	0.11	0.11	0.2	0.22	0.26	0.25
0.15	363.6	0.08	0.15	0.27	0.17	0.1	0.09	0.08	0.21	0.21	0.28	0.19	0.06	180.2	0.6	0.12	0.11	0.29	0.27	0.25
5.69	306.5	0.13	303.36	0.27	0.28	0.08	0.07	437	0.22	11.44	1.6	0.26	0.04	623.5	0.13	231.3	0.18	0.19	0.49	0.23
0.25	0.2	0.1	0.15	0.26	0.2	0.11	0.08	0.1	0.2	0.2	593.3	211.2	132	0.14	0.12	0.12	0.19	0.25	0.24	0.25
0.18	0.22	388.49	482.48	0.43	0.14	500.25	0.09	0.11	0.28	0.21	0.42	232.4	0.07	0.09	0.14	0.09	277.3	0.32	0.27	0.26
0.2	0.17	0.09	0.1	0.23	0.3	402.86	0.13	0.09	0.19	1.11	0.3	0.28	0.06	0.08	0.12	0.14	0.13	0.22	0.22	115.6
0.21	0.25	0.22	0.12	874.6	0.15	624.74	0.1	0.11	0.22	107.1	0.23	0.26	0.07	73.81	1.54	0.09	0.15	0.29	0.22	1000
0.18	0.17	0.11	0.16	0.32	747.6	746.03	0.09	0.06	0.19	0.22	0.22	0.21	0.09	0.15	587.1	0.13	0.11	0.24	0.28	0.27
0.23	0.24	0.14	0.17	0.33	0.26	0.13	0.47	0.12	0.19	0.22	0.18	0.23	0.16	0.07	1000	0.11	0.15	0.23	0.33	0.29
0.2	0.17	0.11	0.17	0.3	0.26	693.49	0.11	275.07	1000	0.25	0.23	660.4	0.06	0.07	0.07	13.78	0.15	0.25	0.26	0.27
0.33	0.17	0.13	0.14	0.35	137.6	0.12	0.09	0.22	0.25	0.19	0.2	0.14	0.09	0.1	0.1	0.07	0.12	0.27	294.8	0.37
0.21	0.13	0.13	0.12	0.19	0.34	0.13	0.15	0.1	0.22	0.19	0.21	232.2	0.08	136.5	0.08	0.1	0.14	0.23	0.22	0.28
0.2	0.29	0.1	312.16	0.21	0.15	774.69	0.06	0.09	259.5	0.2	0.21	0.19	971.5	0.08	94.95	0.09	0.2	0.2	0.26	0.24
0.15	0.13	0.1	1019.15	0.2	0.22	0.17	865.58	0.07	0.25	0.19	0.3	0.21	0.09	0.12	0.07	0.1	0.16	0.22	0.21	0.21
0.24	0.21	0.14	0.1	1000	0.28	403.61	0.1	0.16	82.06	650.1	0.2	0.29	0.12	0.15	0.1	0.11	0.19	0.24	0.27	0.24
0.21	0.19	0.11	726.05	0.18	226.8	0.14	0.09	0.22	0.22	0.18	869.6	0.22	0.1	0.16	0.1	0.11	0.09	0.29	296.2	0.22
0.18	0.19	0.11	594.54	0.14	420.8	513.7	0.12	0.06	0.31	0.21	0.28	1.39	1000	0.11	0.07	0.11	0.17	0.23	0.25	0.2
0.23	0.21	0.08	822.73	0.26	2.34	0.13	0.07	0.1	555.7	0.21	1000	0.16	0.08	337.4	0.2	0.09	0.15	0.18	0.32	0.27
0.4	0.29	0.08	1076.08	0.24	0.25	674.59	0.09	0.07	0.18	0.15	612.4	0.78	1000	0.1	0.11	0.11	0.22	0.32	0.26	147.6
0.27	0.22	0.1	47.52	0.28	0.77	0.07	575.86	315.86	0.21	0.21	0.24	0.15	355.3	0.1	0.2	0.16	0.21	0.22	0.29	0.22
0.24	0.31	0.12	0.11	192.5	0.19	0.1	0.09	0.12	0.21	1000	0.23	0.21	0.07	0.09	635.2	0.04	0.24	0.27	0.26	0.28
0.22	0.15	0.09	980.94	0.2	0.27	0.12	0.1	0.08	103.7	580.7	0.25	0.21	0.04	0.13	761.1	0.08	0.22	0.24	1000	0.27
0.21	0.28	0.1	0.21	0.17	0.55	0.1	849.85	0.1	0.23	0.16	0.18	0.22	0.1	0.08	0.09	0.14	0.21	0.22	0.27	138.1
0.26	0.17	0.13	0.16	0.23	0.18	0.07	0.09	0.12	0.21	0.21	0.18	0.18	0.08	160.2	0.4	0.07	275.9	0.22	0.27	0.28
2.08	0.18	0.12	0.12	0.25	732.6	0.09	0.06	0.1	184.3	0.22	0.21	0.83	0.12	0.09	0.19	0.07	0.19	0.21	0.3	0.21
0.27	0.15	963.7	0.1	0.23	0.18	0.09	0.09	0.11	0.19	0.21	0.21	0.29	854.3	0.11	233.6	0.05	0.26	0.25	0.24	0.28
0.31	0.29	0.13	0.1	2.77	0.22	0.08	987.47	0.1	0.14	0.19	0.23	0.27	0.13	0.09	0.11	0.11	0.26	0.22	0.23	0.82
0.23	136.1	0.09	0.22	0.22	8.74	0.08	0.13	0.11	0.22	0.17	0.19	0.33	0.38	0.09	0.12	0.12	0.21	0.26	0.27	0.25
0.18	4.59	0.08	1058.53	0.21	0.24	0.07	501.23	0.1	0.19	0.2	0.23	382.8	0.08	0.09	0.09	0.11	0.21	0.18	0.23	0.28
0.27	0.14	0.11	1.38	0.22	0.24	0.08	0.59	0.07	0.23	0.16	0.23	0.29	0.07	0.09	0.06	1000	0.22	0.25	0.22	0.21
2.66	0.25	0.13	0.41	0.21	0.18	0.08	0.13	0.1	0.17	0.22	0.18	0.26	0.06	0.11	0.12	0.11	0.16	0.18	0.25	0.23
0.86	0.48	0.11	0.24	0.24	1.44	0.1	0.09	264.92	0.23	0.24	0.22	0.25	103.5	0.09	223.1	0.08	0.18	0.28	0.21	0.25
0.62	186.2	0.11	0.11	0.29	0.19	0.12	0.15	0.08	0.23	0.25	0.21	0.25	0.09	0.11	166.8	112.3	0.2	0.18	0.26	0.25
0.44	0.16	0.11	0.15	0.2	0.21	335.01	0.16	0.09	0.2	0.21	0.15	0.17	0.56	0.1	0.07	0.09	0.2	0.26	0.3	0.28
0.6	0.36	576.56	0.77	0.21	0.18	0.07	0.13	0.16	0.21	0.19	0.21	0.22	0.1	0.15	0.09	0.16	241.5	239.2	0.26	0.27
0.31	0.34	0.09	0.12	0.24	0.3	0.1	0.13	0.22	0.21	0.22	0.24	0.28	0.05	0.1	0.14	0.07	0.18	0.24	92.75	0.32
7.19	0.12	0.14	0.18	0.32	0.24	0.09	0.11	0.1	0.2	0.24	0.2	0.35	0.08	0.1	0.09	0.11	0.25	0.21	0.24	0.28
1.54	0.13	0.1	0.12	0.24	0.18	478.99	0.09	0.12	0.23	0.19	0.25	0.33	0.07	0.07	0.08	0.05	0.21	0.24	0.21	0.24
0.16	0.21	921.39	0.11	0.22	0.16	0.08	0.08	0.12	0.23	0.28	0.28	0.2	0.15	0.11	0.13	0.06	0.2	0.23	0.2	0.19
247.8	0.23	0.09	0.1	0.2	0.2	658.1	0.07	383.03	0.21	0.23	0.23	0.32	0.1	0.11	0.06	0.09	0.18	0.23	0.24	97.53
0.17	0.14	0.09	0.13	294	1000	0.14	487.56	0.11	0.18	0.23	0.23	0.13	913.3	0.59	0.08	0.07	0.22	0.24	0.23	0.28
1000	0.33	0.08	0.11	0.21	0.21	0.09	0.08	0.08	0.21	0.2	0.18	149	0.12	0.14	0.11	0.14	0.23	0.27	0.35	0.23
1000	36.77	0.17	0.11	0.19	134.6	614.12	0.09	693.13	0.22	0.2	0.23	0.25	1.66	0.1	0.09	0.07	0.19	0.25	0.68	1000
0.22	0.21	0.19	0.13	0.22	0.23	607.12	0.09	0.06	0.16	0.18	0.27	0.18	0.03	0.15	342.7	0.11	0.2	0.27	0.26	0.23
0.23	2.78	246.1	0.12	0.26	0.25	661.37	0.13	495.86	0.22	0.21	0.19	796.4	0.13	0.13	0.08	0.11	0.21	0.25	0.21	0.3
0.19	0.19	0.26	0.12	0.27	0.2	512.17	0.15	0.33	409	1000	0.31	0.32	0.09	0.12	0.1	0.16	0.14	0.19	0.46	1000
0.21	0.18	0.19	0.15	0.22	0.18	0.11	827.96	0.1	0.22	0.19	0.22	0.23	0.08	0.15	0.09	1000	0.22	0.22	0.38	0.26
388.3	0.26	0.15	0.12	0.24	0.13	0.09	0.06	0.11	0.33	0.2	0.22	0.17	0.07	0.16	0.15	603	309.2	0.26	0.18	0.23
12.84	0.95	0.15	738.85	0.26	0.18	0.56	0.14	4.1	1000	0.17	0.25	1000	0.04	0.14	0.07	0.07	0.22	0.22	0.23	0.28
0.21	7.95	0.14	0.15	0.21	0.21	0.24	0.14	0.05	0.19	0.15	0.22	0.29	0.09	0.09	0.1	0.08	1000	0.25	0.29	1000
0.26	0.4	0.13	0.15	0.18	0.2	0.27	0.06	0.11	0.23	0.15	1000	0.16	0.08	0.13	0.17	1.49	1000	0.22	0.24	1000
0.27	0.17	0.16	0.15	0.25	0.2	0.25	0.07	0.14	0.19	0.2	0.25	0.42	0.08	0.12	413.3	0.1	0.22	0.24	0.3	0.26
0.2	0.14	0	0.12	0.38	0.19	0.23	911.4	0.15	0.18	0.14	0.18	5.77	0.06	0.16	0.14	0.11	0.19	0.27	0.25	0.26
0.2	0.24	228.6	0.1	0.52	0.25	0.24	0.09	0.1	155.8	0.19	0.21	0.14	0.05	0.12	0.13	0.09	1000	0.25	0.25	0.25
0.21	0.3	0.17	0.14	0.21	374.8	0.23	0.13	0.07	0.17	0.19	0.16	1000	0.1	0.11	242.5	0.09	0.24	0.23	0.25	0.25
5.05	0.22	0.22	182.15	0.21	0.17	0.25	596.95	0.12	0.25	51.95	0.24	0.56	0.1	0.09	0.07	0.08	0.22	0.21	0.24	0.24
0.22	0.17	0	0.13	0.25	0.19	397.6	0.08	0.1	0.5	0.21	0.42	0.34	0.07	0.13	0.22	315.8	0.22	0.24	0.26	109.5
0.19	0.17	95.83	0.22	128.5	0.2	0.24	0.13	0.1	0.25	0.24	0.21	473.3	0.06	0.19	0.12	0.12	0.26	0.2	0.18	0.22
3.74	157.8	0.18	0.12	1000	0.25	0.25	0.07	0.08	153.1	0.24	245	0.2	0.18	0.07	0.1	0.21	0.23	0.24	0.25	0.25
0.33	0.23	0.16	0.15	117.5	0.2	0.28	0.07	0.09	0.21	0.18	0.24	0.11	0.08	0.07	687.5	420.2	0.17	0.23	0.23	0.24
0.34	0.08	0.28	0.1	0.24	0.2	0.24	598.59	0.07	287.9	0.19	205.4	0.19	0.11	0.13	0.07	0.11	0.14	0.25	0.23	0.2
249.4	0.11	1.53	0.09	0.34	0.2	0.23	535.15	0.1	0.21	154.1	0.18	0.16	0.09	0.09	0.09	0.1	0.2	0.28	0.26	118.6
2.08	0.18	0.17	0.15	0.81	479.6	1000	0.07	287.16	0.21	0.19	9.16	0.17	0.08	0.08	0.1	0.11	0.19	3.28	0.26	0.24
0.69	0.08	0.29	941.9	0.25	0.23	0.25	0.12	488.02	0.21	0.21	0.23	0.3	0.1	0.12	0.12	0.07	0.2	0.21	0.19	0.24
0.24	0.08	0.26	0.14	0.23	0.14	0.26	0.09	0.08	1000	0.25	0.31	1000	0.09	0.06	0.09	0.1	0.2	0.21	0.25	0.23
0.21	412.19	0.16	763.14	0.22	0.19	0.24	0.08	500.45	0.28	0.21	0.19	0.32	0.12	0.11	0.28	0.13	0.16	0.18	0.24	0.27
0.18	0.15	0.2	0.15	0.23	0.23	0.2	0.1	0.15	0.21	0.18	0.23	0.25	0.06	0.12	0.12	0.08	0.17	0.18	0.23	0.15
0.42	0.08	0.19	0.14	21.17	0.22	1.48	0.07	0.09	0.19	0.24	0.21	737.1	0.06	0.05	214.3	52.23	323.2	518.1	0.24	0.25
0.16	0.12	0.18	0.16	135	0.17	686.9	0.09	0.09	0.22	0.46	0.23	0.25	0.05	0.15	0.09	0.07	0.25	241.4	0.2	0.24
0.23	371.16	0.34	0.13	0.23	214	0.22	0.13	535.94	0.2	0.26	0.2	0.16	0.04	0.12	0.12	0.12	0.25	0.19	193.9	0.22
0.18	0.09	0.16	0.14	0.2	0.18	315.5	0.1	338.39	0.3	0.22	577.2	0.27	0.11	0.16	828	0.13	0.25	0.23	0.2	0.24
0.23	0.12	0.16	0.17	0.27	0.17	1000	0.14	0.18	0.2	944.3	162.7	0.23	0.12	0.16	0.09	0.14	97.55	1000	0.19	0.21
0.19	0.08	0.15	0.42	0.14	425.7	0.18	0.09	0.09	0.22	293.4	0.25	88.41	0.08	0.11	0.09	0.12	0.23	0.21	0.23	0.26
219.3	0.1	0.14	0.15	0.12	0.18	0.28	719.32	0.11	0.17	1000	0.23	0.17	0.07	0.13	0.11	0.07	0.22	0.12	0.23	0.23
0.23	0.13	0.16	955.48	0.1	0.17	0.17	0.12	0.1	0.24	1000	0.24	0.26	0.08	0.15	0.05	0.13	0.18	0.22	0.27	0.28
0.21	0.16	16.87	1041.78	0.1	0.19	0.22	664.34	0.09	0.18	692.6	0.25	0.21	667.8	0.07	0.28	0.08	0.19	0.21	0.2	0.26
2.89	0.12	0.16	0.11	0.12	0.17	822.3	0.12	0.11	0.21	0.26	0.22	0.29	0.09	0.04	0.16	0.11	0.22	0.19	0.22	0.27
0.23	0.11	0.13	0.11	0.1	0.19	0.3	0.08	499.03	0.18	0.22	0.22	0.18	0.09	0.14	0.1	0.1	0.2	0.2	0.26	0.31
0.17	0.27	0.16	0.11	0.12	1.65	495.1	0.07	706.05	0.18	0.26	0.29	0.18	0.11	0.13	0.1	0.13	0.23	0.17	0.22	0.21
377.1	472.71	0.16	0.11	0.11	409.2	0.25	0.13	0.11	0.21	0.18	0.21	0.11	0.03	0.12	0.22	0.1	0.18	0.19	0.3	0.17
0.24	0.09	0.02	0.17	0.19	0.26	0.18	0.56	0.07	0.17	0.21	0.21	0.24	0.04	0.09	0.1	0.07	0.21	0.23	0.23	0.24
2.71	0.07	1000	0.09	0.1	163.4	0.22	0.13	0.11	0.16	0.24	0.21	0.29	0.07	609	0.09	0.12	0.24	0.23	0.27	0.2
0.21	0.19	0.16	0.18	0.1	718.5	0.26	0.2	0.1	35.17	1.07	0.69	0.15	177.8	0.07	0.12	0.16	0.19	911.1	0.22	0.25
0.17	0.14	0.17	0.14	638.47	0.22	0.17	0.17	0.14	0.22	0.2	0.3	0.3	0.49	0.07	0.12	0.09	0.26	0.21	0.21	0.33
0.17	0.07	0.17	1064.95	0.12	230.4	0.32	0.19	0.1	0.22	0.23	0.13	0.34	0.06	0.03	0.1	0.1	0.27	0.2	0.26	0.23
0.19	168.9	0.24	0.17	0.14	0.17	472.2	0.16	0.14	0.21	0.24	0.21	0.17	0.16	0.1	0.1	0.12	0.23	0.2	0.21	0.17
1.42	0.12	0.15	0.1	0.11	0.19	1000	0.17	0.06	433.8	0.18	0.21	0.22	0.12	0.09	0.07	0.86	0.3	0.25	598.5	0.2
0.2	0.08	0.13	0.11	0.13	296.8	0.26	0.24	0.07	0.22	0.16	0.23	0.12	32.31	0.11	0.11	0.14	0.18	0.16	0.22	0.2
0.23	0.16	0.2	791.75	0.15	0.22	0.22	0.16	0.08	0.2	0.17	0.2	175.1	0.51	0.07	0.1	0.11	0.23	0.2	0.24	0.17
0.3	0.1	0.18	852	0.16	0.18	0.23	139.4	0.1	0.31	0.2	0.21	616.6	0.07	0.07	0.13	232.5	0.19	0.28	128.9	0.22
0.19	0.09	0.19	0.09	0.16	173.6	78.27	0.18	0.13	0.22	0.19	919.6	0.27	0.07	0.09	0.18	257.3	0.15	0.21	0.32	0.21
0.21	0.11	0.17	1044.04	605.9	400.6	0.37	0.17	0.09	0.23	288.3	0.22	0.2	0.03	0.07	0.09	0.11	0.22	0.18	0.24	0.23
0.2	566.57	0.17	0.09	620.61	0.21	0.22	0.16	469.48	0.19	0.18	0.2	0.2	0.03	0.08	0.12	0.08	0.21	0.24	0.32	0.31
0.21	0.25	0.15	0.17	0.1	0.2	0.19	0.18	836.98	0.23	0.2	0.19	0.16	0.06	0.08	311.7	0.05	0.19	588.2	0.22	0.22
0.31	548.05	0.19	0.22	0.1	0.17	0.27	78.69	0.18	0.2	0.28	0.21	0.18	0.07	0.1	0.07	459.1	0.2	0.69	0.3	0.24
0.17	0.12	0.15	864.39	0.13	0.18	0.22	0.18	0.09	0.24	0.23	0.27	0.25	0.08	0.13	234.5	0.16	0.17	220.2	0.43	0.2
0.19	0.1	0.15	0.12	0.09	0.14	0.19	0.15	0.14	0.22	0.15	0.19	309.6	0.1	0.11	0.09	0.06	0.17	0.22	0.27	0.21
0.22	0.13	0.37	0.15	0.14	0.18	0.14	0.18	0.06	0.24	0.14	0.23	0.26	0.34	0.13	0.13	0.11	0.19	0.23	0.23	0.25
0.22	0.08	0.17	0.12	0.09	0.17	0.21	0.17	0.11	0.18	0.18	0.2	0.18	0.07	0.08	0.14	0.09	0.22	0.27	0.24	0.29
0.2	0.09	0.16	0.12	0.11	0.17	0.23	0.17	0.12	0.16	0.18	0.21	0.19	0.1	0.08	0.1	0.12	0.19	176.3	0.3	0.21
0.21	0.09	0.13	0.11	0.1	0.17	0.25	0.2	0.08	0.22	0.2	0.24	0.29	0.11	0.13	0.1	0.1	673.2	126.5	0.22	0.22
0.21	0.1	0.08	0.09	0.09	0.19	1.05	1.13	0.11	0.2	0.17	186.8	0.21	1000	89.32	1000	0.08	0.2	0.18	12.66	0.23
275.1	0.14	0.08	125.63	0.12	0.24	0.34	0.28	0.1	0.24	0.22	0.29	0.11	0.15	0.11	0.08	0.11	0.19	0.21	99.1	0.19
0.28	6.35	0.12	312.16	0.17	107.2	0.2	0.3	0.09	0.19	0.22	0.23	0.18	0.1	0.23	975.4	0.12	0.2	354.8	0.27	0.29
0.18	0.1	0.09	0.1	0.21	0.35	0.2	0.18	0.15	0.19	0.22	0.19	0.38	0.09	0.06	0.12	0.12	0.19	0.23	0.34	0.2
0.49	0.12	0.13	0.17	449.65	0.18	669.9	0.78	0.13	0.21	0.24	0.23	0.29	0.63	0.13	0.08	0.08	0.23	684.3	0.21	0.25
0.18	0.09	755.67	0.19	0.1	0.22	0.99	0.42	0.11	0.23	0.19	175.3	0.38	0.09	0.1	0.13	0.04	0.27	0.22	0.24	0.24
0.22	602.93	0.08	187.15	0.35	0.18	0.27	295.9	0.07	0.23	0.21	0.18	0.18	1000	0.09	0.1	0.1	0.24	0.2	0.32	83.56
0.22	0.11	0.08	0.12	0.14	0.17	0.88	0.18	0.08	0.17	0.21	0.22	0.17	0.03	0.09	0.07	0.12	0.19	0.18	0.28	0.2
238.9	0.11	445.63	942.36	690.44	0.14	0.32	0.15	0.22	0.23	0.18	0.25	160.5	0.07	0.13	0.12	0.12	0.2	0.21	0.2	0.23
0.31	428.71	0.11	0.12	0.1	0.18	0.48	0.15	0.07	0.22	0.2	0.25	0.28	0.12	0.09	0.13	0.12	0.18	214.4	0.24	0.26
0.19	161.65	680.96	0.22	0.17	0.28	0.24	0.36	0.06	0.33	0.18	0.17	0.17	0.11	0.14	0.14	0.71	0.2	1000	0.26	0.23
0.64	0.12	0.11	0.19	0.15	135.8	0.49	0.17	0.1	0.21	0.18	0.21	1000	0.06	0.07	0.09	0.08	0.2	169.4	0.29	0.28
77.72	0.21	0.1	0.3	0.17	0.17	0.21	0.18	621.25	0.29	193	147.3	0.23	0.1	0.09	0.08	0.08	0.27	0.2	123	0.27
0.2	0.1	0.08	0.14	0.12	0.22	0.36	0.32	516.95	0.18	0.21	0.21	0.27	0.07	0.06	0.11	189.8	0.23	0.21	0.33	422.1
0.2	0.09	0.11	555.02	429.64	0.2	0.21	652.1	0.16	0.23	0.19	453	1.79	0.11	688	0.1	0.08	0.24	896	0.23	0.83
0.22	328.8	0.1	1213.97	256.71	0.23	0.24	0.15	0.09	0.21	0.31	2.1	0.58	0.09	0.1	0.06	0.08	0.2	0.22	1000	0.24
0.19	0.1	171.09	0.1	552.65	0.19	283.8	0.46	0.09	0.21	0.18	0.21	0.22	0.09	93.41	0.08	0.01	0.18	0.32	0.29	0.2
0.96	570.43	436.49	746.69	0.1	0.21	0.22	0.19	0.17	0.17	73.19	0.18	0.11	0.1	0.16	190.4	0.1	0.24	0.24	0.23	0.22
0.22	0.11	0.21	0.81	559.98	0.21	0.22	0.19	0.06	0.18	71.5	237.3	0.27	0.1	0.17	0.09	0.07	0.19	998.4	0.29	0.25
0.24	0.24	0.13	0.12	840.09	0.26	0.25	1.04	0.1	0.26	0.22	0.45	0.19	0.06	0.08	0.12	0.1	0.17	0.27	0.24	0.5
0.88	284.47	0.08	0.12	0.1	0.2	0.31	7.27	610.04	0.17	0.21	1000	0.33	0.1	0.05	0.89	0.11	0.2	0.25	0.22	0.23
0.2	0.1	0.12	0.16	0.09	0.19	0.3	0.17	0.15	12.08	179.2	0.21	0.29	0.01	2.48	241.9	0.13	0.22	0.23	0.25	1000
0.26	0.36	0.11	951.21	0.09	0.17	0.24	728.7	0.15	0.22	1.26	0.19	0.21	0.08	61.33	0.11	0.1	0.18	0.17	0.26	0.26
0.77	737.92	0.12	0.14	0.08	0.19	0.22	0.2	804.36	0.21	0.18	0.19	313.9	0.11	0.08	0.11	0.04	0.2	0.21	0.22	0.26
0.2	0.11	0.13	0.15	0.16	0.13	0.31	0.15	0.09	0.17	0.15	0.17	0.17	0.01	0.1	0.11	419.4	0.25	0.26	0.24	0.26
0.22	0.15	931.84	0.15	498.95	140.7	0.24	0.17	297.35	0.2	0.22	0.18	1000	0.08	0.07	0.11	0.11	0.22	0.24	0.23	0.28
393	705.22	0.11	454.9	791.51	0.77	0.25	0.23	0.09	0.21	0.74	1000	0.23	0.14	113.2	0.07	8.92	0.19	0.26	0.23	0.28
0.24	0.15	0.11	0.17	0.16	251.4	1.4	0.15	0.09	0.27	0.22	0.2	0.33	0.06	1.98	0.09	0.1	0.25	0.24	1000	0.22
0.15	0.12	0.1	0.19	560.74	0.16	0.2	146.1	0.11	0.25	0.16	0.32	0.18	0.03	0.12	1000	0.11	0.21	0.21	0.33	0.26
0.26	681.46	0.09	0.15	0.09	0.34	0.23	0.68	0.08	1000	0.21	0.17	0.29	0.1	0.16	0.1	0.13	0.28	0.25	0.24	0.22
0.25	0.11	0.13	0.15	0.14	0.19	0.26	0.16	0.08	583	0.19	0.18	734.3	194	0.07	0.05	0.1	0.18	0.77	0.34	0.3
0.24	654.79	0.14	0.19	592.29	0.17	0.25	0.3	470.59	0.22	0.22	1.42	0.3	0.09	134.5	0.14	0.33	0.25	0.2	0.23	213.3
0.18	0.12	0.14	0.19	962.03	0.23	143.7	0.2	0.16	1.44	0.21	3.8	0.22	0.09	0.08	0.15	0.16	0.2	1000	0.24	0.23
0.22	0.14	385.11	397.8	0.1	0.22	0.26	312.8	0.06	0.2	0.18	0.18	0.33	0.37	0.1	0.05	930.7	0.22	0.21	0.2	0.26
1.05	0.11	0.13	0.17	0.13	0.18	0.24	0.18	0.13	0.24	0.2	0.22	954.4	0.07	0.09	0.08	0.13	0.25	0.17	0.25	1000
0.42	0.09	0.11	0.18	0.11	1.46	157.9	0.16	0.17	0.18	0.18	0.23	0.14	0.07	0.09	0.07	0.08	0.24	0.21	0.28	0.26
0.22	0.12	0.13	0.22	0.09	0.2	906.7	0.18	0.23	0.23	0.19	0.23	1000	0.11	0.1	0.11	0.1	0.27	0.22	0.22	0.28
0.25	0.06	0.1	0.3	0.1	0.22	0.3	0.18	0.21	0.19	0.29	0.29	0.17	0.07	0.07	0.09	0.03	0.2	0.23	0.25	0.27
0.19	347.99	0.14	0.18	0.09	0.16	0.31	0.22	7.91	0.21	0.2	0.23	0.19	0.08	0.2	0.11	1000	0.25	0.27	0.31	0.27
0.16	735.8	0.08	0.19	0.1	0.19	0.26	0.18	0.25	0.21	307.2	0.22	0.25	0.1	0.12	0.07	0.12	0.26	0.18	0.26	0.27
0.21	0.14	0.11	434.6	0.23	0.19	0.22	3.75	0.18	0.24	0.16	1000	0.28	0.09	0.1	117.1	0.13	0.22	0.23	0.27	0.26
0.41	0.19	0.06	0.22	0.1	475.8	0.11	203.9	0.11	0.21	0.22	0.25	0.29	0.05	0.05	0.09	0.08	0.19	0.18	0.24	0.21
1000	673.4	0.15	0.2	0.11	0.38	713.16	20.57	0.16	0.22	0.21	1000	0.35	0.15	0.24	0.35	0.09	0.21	0.22	0.25	0.28
9.22	0.24	569.15	0.22	0.17	0.21	0.1	0.19	0.15	0.95	0.19	0.23	0.22	0.1	0.26	0.11	393.8	0.22	0.24	0.28	0.31
0.17	0.28	0.09	0.22	0.12	0.23	678.68	0.15	0.16	0.24	0.19	0.01	0.25	0.1	905.1	0.06	0.1	0.23	1000	0.28	0.25
0.22	0.15	0.11	1.07	0.1	0.27	0.13	0.12	0.21	0.26	0.29	0.22	0.24	0.08	0.07	0.14	1.6	108.3	0.18	0.21	0.26
0.23	0.18	0.12	0.41	606.45	0.22	0.1	0.07	0.12	0.22	0.16	0.26	0.29	0.06	443.4	0.1	0.04	0.28	0.32	0.25	0.24
0.3	0.21	0.09	0.22	0.12	0.19	0.08	0.12	0.08	0.23	0.21	0.08	0.3	0.09	0.12	0.11	0.06	0.14	0.28	0.34	182.3
0.8	0.18	0.17	0.27	649.92	1.42	672.37	0.09	0.16	0.2	0.2	0.19	421	0.07	0.18	0.08	0.15	0.21	0.23	1000	0.29
0.22	0.24	0.18	0.17	525.42	0.21	0.11	18.07	0.26	0.23	2.49	0.21	0.29	0.11	0.12	0.09	0.06	0.23	0.21	0.22	0.36
0.2	0.19	0.11	0.17	0.12	243.1	153.69	0.39	0.11	0.24	0.21	0.22	0.2	0.07	0.09	0.07	0.12	0.24	0.22	0.25	0.26
576.1	57.38	0.14	351.8	0.1	0.14	892.23	0.15	0.19	0.24	0.18	0.24	0.34	0.06	0.11	0.24	0.08	0.24	0.22	0.23	0.3
0.57	0.18	0.09	0.2	0.19	0.2	346.31	0.1	0.14	0.33	0.23	0.25	0.25	0.09	0.11	0.08	1000	0.25	0.26	0.26	0.12
1000	0.18	338.54	0.19	0.27	0.21	0.14	0.09	0.18	0.2	0.21	0.19	0.2	0.11	0.12	0.1	1000	0.16	0.25	0.2	0.3
0.33	0.15	118.75	0.93	0.26	0.09	0.08	0.1	0.14	0.2	0.23	0.21	0.15	0.09	0.13	345.7	0.18	0.26	194.4	0.31	0.24
591.3	0.16	0.08	0.17	0.24	0.09	0.1	0.14	0.13	0.21	491.8	0.24	0.19	0.12	0.24	0.16	0.12	0.24	1000	0.24	0.22
0.22	3.5	0.12	0.21	0.21	566.15	0.08	570.41	0.16	0.23	0.21	313.9	0.25	0.08	0.11	0.08	4.87	0.26	0.3	0.26	0.26
0.18	0.16	0.11	0.2	0.25	1.65	0.12	74.86	0.12	0.22	0.22	0.23	0.13	0.04	0.08	0.5	0.12	0.22	0.22	0.26	0.25
0.21	0.16	0.07	0.18	0.24	0.09	0.09	0.1	0.17	0.23	0.2	0.19	0.21	0.05	0.09	0.09	0.13	0.16	0.25	1000	223
0.2	0.21	0.16	0.17	0.22	0.13	0.12	0.08	0.25	0.25	0.18	0.18	0.15	0.11	0.12	0.09	0.32	0.18	0.23	0.25	0.22
1.87	0.35	0.08	0.22	0.25	0.13	0.14	0.14	0.17	0.2	0.19	0.1	0.19	0.19	0.09	0.13	0.09	526.6	0.28	0.27	0.26
0.2	0.33	0.07	0.21	0.2	0.08	0.1	0.2	0.12	0.22	0.2	0.22	0.3	0.11	0.14	0.09	0.08	0.19	0.24	88.88	0.26
0.59	0.18	185.37	0.2	0.23	1.03	0.13	0.32	427.4	0.36	0.16	0.19	0.23	0.03	0.07	0.1	0.1	0.17	0.24	0.2	0.24
0.23	0.49	0.1	0.2	0.21	0.1	0.07	811.15	0.29	0.14	0.15	0.08	0.25	0.06	0.17	0.09	0.06	0.26	307.2	0.23	0.28
0.19	0.34	0.08	0.21	0.23	356.27	0.09	0.07	0.15	0.21	0.21	721.2	0.16	0.11	0.12	0.17	0.11	0.18	0.25	0.22	0.19
0.24	0.15	0.1	0.19	0.23	0.12	0.08	589.43	530.5	0.23	0.2	0.19	0.18	0.04	0.08	0.06	0.09	0.21	378.6	0.38	0.28
1000	0.17	0.12	0.16	0.21	290.42	0.17	0.09	0.13	0.69	0.15	0.24	0.12	0.07	0.13	0.08	113.6	0.16	0.26	0.21	0.23
1.21	0.53	0.14	0.21	0.2	1029.18	0.11	119.44	0.47	133.8	0.24	0.33	0.24	0.07	0.1	0.09	0.15	708.6	0.42	325.7	0.25
118	0.2	0.12	0.16	0.2	0.09	0.17	0.09	0.14	0.2	0.2	0.23	0.22	0.1	0.06	0.08	0.06	0.21	73.07	0.23	0.23
0.22	0.31	709.93	0.18	0.19	0.07	0.07	128.83	0.14	0.2	5.84	341.3	0.17	0.05	0.09	0.09	0.13	0.18	0.24	0.24	0.24
0.19	0.34	0.18	43.94	264.9	747.37	0.14	0.09	0.18	0.2	0.2	56.28	0.24	0.09	0.07	0.11	0.09	0.22	0.26	0.27	0.25
0.53	0.15	0.08	0.2	0.19	0.13	0.07	0.12	0.15	0.24	0.2	0.23	0.23	0.08	0.08	0.07	0.12	0.19	112	127.1	0.25
0.18	0.18	579.91	0.23	0.19	2.08	0.08	0.11	0.16	0.21	0.17	0.23	0.31	0.08	94.64	0.09	0.77	0.28	0.23	0.24	0.24
195.6	0.15	0.22	0.28	0.24	0.13	0.11	739.74	0.15	0.2	0.18	0.24	0.21	0.08	0.08	581.2	0.09	0.18	0.3	0.25	0.23
0.25	0.24	0.16	0.2	0.21	0.15	0.09	0.09	0.33	0.24	0.24	0.22	0.16	0.1	0.09	0.1	0.13	0.22	0.25	0.25	0.26
0.19	0.22	0.11	0.22	0.23	0.13	0.08	0.07	0.13	2.09	0.17	0.19	0.19	0.05	329.6	0.08	0.11	0.22	0.21	0.26	0.25
0.24	0.19	0.08	420.2	0.2	365.6	0.15	0.19	0.17	0.17	0.26	0.26	0.19	0.08	0.17	0.09	0.09	0.21	0.3	0.31	0.24
0.3	128.6	0.1	0.16	0.19	460.63	0.11	0.18	0.1	0.39	0.2	0.22	0.23	0.14	965.6	0.05	0.11	0.21	0.25	0.24	0.23
94.59	78.63	0.11	0.22	0.22	694.19	0.18	0.1	0.17	0.41	1000	0.22	0.15	0.1	0.07	0.36	0.1	201.6	0.28	0.37	0.24
17.1	268.6	0.11	0.18	0.22	528.6	537.81	0.15	411.7	0.17	215.1	0.26	0.2	0.08	0.13	0.08	0.08	0.21	0.17	287.7	165.9
0.33	131.7	797.2	0.2	0.24	0.37	705.52	0.1	0.1	2.21	0.18	0.08	0.15	0.07	0.11	0.42	0.12	0.18	0.29	0.25	0.26
410.9	0.21	905.2	0.19	0.23	0.14	0.11	0.12	0.18	0.22	0.26	0.24	0.34	0.07	1000	0.11	0.11	0.3	0.24	0.28	0.21
69.52	0.2	3.75	0.16	0.24	0.29	0.07	0.08	0.17	0.3	1.16	0.09	0.27	0.09	0.1	0.09	0.11	0.23	0.27	0.26	1000
1.35	0.46	0.17	188.8	0.29	696.32	0.08	0.11	0.16	0.21	625.6	0.21	0.18	0.08	0.14	0.13	0.12	0.16	0.3	0.22	498.3
0.2	0.19	0.2	0.22	0.23	0.08	431.37	0.11	0.22	0.21	445.1	0.23	0.16	0.09	0.12	0.07	0.06	0.18	0.24	0.19	0.25
377.7	861.9	0	298	426.1	0.06	0.08	0.05	0.2	0.19	0.19	0.22	0.16	0.05	25.94	0.06	0.11	0.25	0.16	0.5	0.22
0.31	1000	0.17	0.2	0.22	0.09	0.07	0.11	0.21	92.87	217.4	0.25	0.19	0.06	0.15	0.12	0.11	0.25	183.5	0.21	0.27
0.23	0.28	0.13	0.22	0.24	0.17	0.09	0.11	0.63	0.28	0.15	0.23	0.45	0.07	92.76	0.03	0.28	0.22	0.34	0.24	0.23
0.46	112.8	0.16	950.9	0.24	0.1	0.09	0.13	0.17	0.23	215.5	0.25	0.18	0.04	0.18	0.07	0.15	0.22	555.7	0.25	391.7
0.24	363.7	393.7	0.17	0.27	0.15	0.07	0.13	0.16	242	0.21	0.22	0.27	0.05	0.25	0.09	0.14	0.24	0.32	0.25	0.26
4.65	0.24	0.17	0.16	0.23	0.12	0.06	0.07	0.12	125.5	0.19	0.19	0.34	0.09	0.08	0.05	0.13	0.18	0.3	0.21	0.74
0.46	0.25	0.2	0.31	0.24	0.25	0.09	429.94	0.14	0.23	0.2	0.21	0.86	0.04	94.06	0.08	0.15	0.2	0.2	0.24	0.26
0.37	159.7	0.21	0.21	0.2	0.13	0.1	0.08	0.36	0.21	0.22	0.07	0.24	0.06	0.09	125.8	0.14	0.18	0.27	0.16	0.25
0.24	0.33	818.1	0.16	0.24	481.5	0.07	0.12	0.12	0.2	0.22	0.23	0.34	0.08	0.12	218.8	0.14	0.25	0.23	0.22	0.3
0.2	0.21	0.19	799.7	0.17	0.07	0.08	0.18	0.17	4.17	0.24	0.22	0.22	0.1	0.13	0.09	0.1	0.23	77.12	0.23	214.1
2.07	0.2	0.16	0.19	329.1	0.19	0.07	0.11	0.13	0.21	0.17	1.16	0.2	804.7	162	1000	0.11	4.49	258.9	0.24	0.3
0.36	0.2	0.51	0.17	0.21	0.31	0.14	0.08	0.09	0.24	0.18	0.27	2.37	0.13	0.18	0.14	0.09	0.24	0.26	0.31	0.24
0.26	717.5	0.17	0.2	0.23	409.78	937.62	0.11	0.08	0.22	0.2	0.98	0.15	0.11	0.16	322.6	0.16	0.18	0.34	0.18	0.22
0.21	0.18	0	0.28	0.3	604.15	0.1	0.07	0.11	0.21	0.24	0.08	0.3	0.02	0.12	0.12	0.11	183.8	0.2	0.25	1000
0.21	0.22	0.28	0.18	0.23	619.3	0.07	0.05	576.62	0.2	0.23	105.3	0.29	0.04	0.08	0.11	0.1	564.6	0.25	0.22	0.34
0.21	0.21	0.17	0.41	0.26	0.11	890.75	0.07	0.12	0.21	0.24	552.3	0.21	180.1	0.07	0.09	0.14	0.19	256	0.25	0.23
0.15	0.18	0.07	1000	0.61	0.09	917.67	0.12	0.14	0.24	0.18	1000	0.16	1.06	0.07	0.17	0.15	47.04	1000	0.29	0.23
0.19	0.15	0.21	832.5	0.21	0.13	0.08	0.09	0.05	0.18	0.26	0.21	0.26	0.11	0.08	0.12	0.11	0.22	0.25	0.2	592.3
0.29	0.21	0.21	1000	62.26	0.08	799.26	366.1	392.51	0.21	0.21	0.5	0.15	0.17	0.1	0.11	0.09	1000	0.28	0.23	0.26
1.85	0.09	0.24	351	0.24	0.08	0.1	0.07	0.36	204.1	570.1	0.21	0.24	0.07	1000	0.17	0.14	702.3	0.26	0.21	1.53
0.25	0.08	0.17	0.22	0.25	346.22	0.12	0.1	718.98	0.21	0.2	0.22	0.18	0.07	0.11	0.09	0.08	0.23	0.23	0.2	0.24
0.22	0.09	0.17	0.21	0.22	0.1	0.14	0.07	0.39	0.22	0.19	0.18	0.18	0.1	0.14	0.09	0.1	0.23	0.25	0.25	0.35
2.21	0.24	0	0.63	0.25	136.82	333.78	0.05	0.07	785.4	0.21	0.23	0.27	466.7	0.08	0.11	0.12	0.22	0.29	0.22	0.26
0.46	0.15	0	0.22	0.21	0.11	0.13	0.13	566.77	1000	0.23	0.21	0.63	0.34	0.09	227.2	0.11	0.23	0.23	0.33	0.23
0.26	0.11	0.22	0.19	0.22	596.36	0.09	752.62	0.08	0.2	0.26	0.2	0.23	0.08	0.09	6.9	0.17	0.17	0.28	0.23	0.28
0.2	0.12	0	0.21	0.28	467.21	640.87	0.12	422.15	107.9	0.21	0.2	0.14	0.09	0.07	0.38	225.2	801.4	0.24	0.25	180.5
497.8	0.1	0.2	0.26	0.21	0.13	545.56	0.06	0.07	1.43	1000	0.01	0.15	1000	0.1	52.55	0.07	0.18	0.21	0.22	0.26
0.22	0.1	1000	0.23	0.23	0.21	0.59	0.09	0.08	0.23	1000	0.3	0.25	0.08	0.07	0.08	0.14	0.14	287.9	0.23	0.27
0.2	0.08	0.18	0.18	0.21	0.1	718.39	0.14	639.3	0.23	0.21	0.2	0.17	0.06	0.1	1.03	0.06	809.3	0.26	0.22	0.27
0.22	0.1	0.14	0.31	0.33	0.16	644.83	572.09	0.15	0.21	0.23	0.25	0.27	0.08	0.09	0.13	60.6	0.23	0.24	0.22	0.24
0.2	0.13	0	0.22	495.65	0.08	0.09	0.09	0.17	0.27	0.22	0.21	0.22	0.14	0.09	0.11	0.14	0.22	0.29	0.23	0.31
0.2	0.13	0.19	52.19	522.28	0.15	0.31	0.11	0.12	0.2	0.26	0.18	0.17	158.4	0.14	0.17	0.21	0.2	0.32	0.29	0.19
0.22	0.12	0.15	0.26	378.69	0.08	956.85	0.11	0.1	0.19	0.23	0.24	0.18	514.2	0.39	0.09	113.2	0.18	140.5	0.24	0.28
0.25	0.17	0.13	0.19	0.1	829.37	0.09	449.03	0.06	0.22	0.21	0.12	0.23	0.13	0.1	0.15	0.15	0.2	1000	0.25	0.31
0.31	0.12	0.16	159.4	0.14	738.2	0.14	0.1	4.56	0.23	0.17	0.07	0.07	0.11	0.06	0.11	0.21	0.24	0.26	0.25	0.24
0.2	0.14	0.16	0.89	0.17	0.14	0.34	0.06	0.15	0.24	0.21	0.07	0.14	0.08	0.08	0.09	0.1	0.21	0.23	0.21	0.24
813.9	0.08	0.14	0.23	689.92	0.12	0.08	0.08	494.24	0.2	0.19	1000	0.21	0.05	0.1	0.1	1000	0.21	0.25	0.18	1000
0.34	0.11	0.14	0.18	0.16	0.1	0.2	0.06	0.09	0.2	359.5	0.05	307.3	0.19	0.08	0.09	0.17	0.22	0.22	0.26	0.21
1.65	0.1	0	201.1	0.12	614.08	0.23	0.13	690.14	0.19	0.21	0.25	0.23	0.13	0.08	0.16	0.25	0.21	0.3	0.27	0.25
0.25	0.11	0.22	0.22	0.12	0.12	0.24	0.08	0.1	641.8	294.4	0.25	0.45	0.09	0.07	0.1	0.09	0.21	0.36	0.2	0.27
798.7	0.13	0.81	0.29	1050.22	0.1	0.25	0.13	0.11	1.78	0.23	0.09	0.45	0.49	0.12	0.09	0.2	0.22	0.26	0.2	0.25
0.24	0.14	0.26	0.21	606.93	487.59	0.63	0.19	0.19	0.16	0.21	0.19	0.17	0.05	0.18	0.1	0.12	0.24	0.23	0.25	0.3
0.23	0.12	0.21	823.9	0.11	0.08	0.24	0.17	682.06	0.21	0.19	0.07	0.24	0.06	0.09	592.7	463.1	0.2	0.19	0.23	0.26
0.22	0.08	0	0.29	678.05	0.09	765.5	416.6	0.06	0.23	0.21	0.24	0.15	0.09	0.12	0.12	0.12	0.22	0.22	0.22	440.4
0.24	0.09	0.21	0.2	0.15	0.22	0.25	0.16	0.06	0.2	0.22	883	0.22	0.06	0.04	127.9	227.9	0.17	0.22	0.28	0.22
0.27	0.08	0.2	0.21	0.17	0.16	1000	0.15	640.67	0.21	156.4	0.18	1000	0.03	0.09	0.13	29.77	0.21	0.17	0.23	0.22
0.19	0.08	0.26	0.22	0.11	0.2	0.23	0.56	354.84	0.19	0.21	0.23	0.21	0.13	0.11	123.5	0.11	0.24	0.24	0.23	0.26
0.23	0.08	0.18	0.22	0.1	0.18	0.22	0.14	0.1	0.22	0.25	0.27	0.19	0.32	290.2	1000	0.11	0.23	0.24	0.24	427.2
0.29	0.17	0.16	0.15	415.68	0.17	0.34	0.16	0.1	0.17	1000	0.22	9.18	0.1	0.16	0.07	0.08	0.24	0.18	0.25	0.23
0.22	0.11	0	0.14	0.09	0.14	0.22	0.16	0.19	0.2	0.19	0.21	0.29	0.08	0.14	0.13	0.13	0.24	0.21	0.21	0.21
0.22	0.13	0.24	0.22	509.95	1000	0.27	0.25	561.2	0.2	0.21	0.23	0.24	0.06	0.11	0.52	0.13	0.25	0.22	387.5	0.23
0.14	0.11	99.15	0.19	417.35	0.17	0.24	0.18	0.09	0.2	0.24	0.2	412.2	0.08	0.11	0.07	0.11	0.25	0.19	0.24	0.33
0.24	0.08	1000	0.22	333.82	26.95	0.21	0.15	0.05	0.24	0.23	0.23	0.19	0.21	0.11	0.12	0.13	1000	0.22	1000	0.25
0.19	0.14	0.16	0.23	0.1	1000	0.21	34.18	0.09	199.8	0.17	0.19	0.27	0.08	0.13	0.04	0.15	0.22	0.25	536.1	0.2
0.27	836.89	1000	0.17	0.08	0.22	0.69	0.22	0.06	0.24	0.41	0.24	0.24	0.1	0.08	0.12	28.38	0.96	0.24	0.19	0.23
246.2	385.1	0.16	0.24	0.07	1.15	0.17	0.22	0.2	0.22	0.22	0.2	401.6	0.04	43.91	0.12	0.14	0.24	0.2	0.21	0.27
150.6	578.39	0.16	0.26	0.09	0.19	0.24	0.14	0.11	0.2	0.19	0.49	0.24	0.66	123.3	0.15	0.09	0.15	0.19	0.23	0.25
0.28	818.63	0.09	1.33	0.14	0.21	0.13	0.17	0.14	0.21	0.41	0.2	0.14	0.1	0.11	0.09	0.09	0.27	0.22	0.23	0.35
0.25	0.1	0.13	0.18	254.77	237	0.21	0.15	504.54	0.24	814.8	0.22	0.21	0.1	0.09	1000	0.14	0.21	0.24	0.25	0.28
0.21	958.12	592.15	0.26	0.14	0.17	0.23	0.19	0.08	0.24	0.24	0.24	0.28	0.09	0.08	0.2	0.06	0.24	0.18	0.18	0.24
0.33	0.1	0.1	0.23	0.12	0.15	0.62	0.28	0.05	0.22	0.22	0.07	0.25	0.06	0.12	0.18	0.27	0.2	0.22	0.21	0.24
0.41	0.25	0.11	0.35	0.15	0.14	0.27	41.31	0.08	0.21	0.26	0	0.2	0.42	0.08	0.25	0.07	0.22	268.6	0.25	0.29
0.2	0.1	0.14	0.22	0.11	0.19	0.21	0.23	736.41	0.23	0.16	0.05	0.23	0.07	0.26	0.12	0.12	324.3	0.22	0.21	0.27
0.21	1104.38	1048.21	0.21	728.41	0.18	0.21	0.16	0.09	0.14	3.74	0.09	0.29	0.09	0.13	0.11	0.07	0.19	0.19	0.23	0.24
0.16	0.09	0.1	0.2	0.09	0.18	0.26	0.15	296.26	0.22	0.2	0.11	0.24	0.1	0.11	514.1	103.8	0.2	0.23	0.25	0.24
0.23	1181.01	0.15	0.2	0.12	0.19	0.21	0.22	0.08	0.28	0.23	1.04	0.17	0.08	0.07	257.7	0.12	0.27	0.19	764.8	0.24
0.24	0.15	0.08	0.21	0.14	0.22	0.24	0.12	0.07	0.27	1000	0.07	351.4	0.09	0.13	0.07	0.05	0.23	0.22	0.28	0.22
0.33	0.12	0.08	0.28	0.12	0.21	109.2	0.17	101.42	0.2	0.24	0.49	0.32	0.08	0.1	0.07	0.06	0.19	0.31	0.25	0.24
0.19	0.11	0.11	0.19	485.84	1000	1000	0.18	0.1	0.26	0.25	0.21	172.7	0.07	0.13	0.1	0.16	0.19	0.28	0.23	0.24
0.22	0.12	0.12	0.2	0.29	0.22	0.22	0.98	0.14	188.9	1000	0.21	0.18	0.14	0.17	0.13	0.11	0.17	0.24	0.27	291.3
0.21	0.09	0.12	0.22	366.92	0.24	1000	0.17	0.12	0.26	0.23	0.09	0.25	0.05	0.1	0.29	0.1	0.2	0.23	0.29	0.27
0.19	0.08	0.14	0.2	0.1	0.34	0.34	0.14	0.09	0.19	0.23	0.02	0.35	0.08	0.14	0.09	0.09	0.23	0.29	0.31	0.26
0.22	0.1	0.17	0.19	0.07	0.21	0.2	385.1	0.09	2.27	0.18	0.72	0.14	0.09	359.4	0.13	0.1	0.27	0.22	0.24	0.26
0.21	0.12	609.03	0.2	0.11	0.18	0.26	0.15	476.55	0.23	0.25	0.37	812.8	0.1	0.12	0.11	0.13	0.18	515.4	0.22	0.21
0.34	0.14	0.11	0.18	0.12	0.19	0.24	0.14	0.14	0.52	0.19	0.2	0.18	0.08	0.07	0.1	0.09	0.2	0.21	103.3	0.26
0.69	0.09	0.1	0.22	0.14	0.23	0.49	946.9	0.12	0.28	0.25	0.19	0.26	0.08	0.14	0.05	0.13	1000	0.25	0.2	0.25
0.22	0.09	0.07	0.17	0.07	1000	0.28	0.16	0.07	0.24	0.16	0.25	0.2	0.1	0.11	0.12	354.3	0.24	654.3	0.21	0.28
0.35	0.09	0.1	0.17	396.28	0.23	0.25	23.45	0.07	0.2	196.5	0.02	0.19	492.3	0.1	0.08	0.1	0.24	664	0.22	0.3
0.19	0.1	659.71	0.18	0.09	0.18	0.22	0.22	0.09	0.2	0.26	0.19	0.25	643.1	0.09	0.09	0.08	0.22	0.23	0.28	394.4
0.25	0.13	443.23	0.18	821.18	0.23	0.27	0.16	585.53	733	0.47	0.23	0.26	0.07	71.65	0.15	0.34	0.2	0.25	0.21	0.26
0.21	0.08	0.09	0.19	0.15	1.62	0.21	0.17	0.1	0.21	0.24	0.11	0.23	0.07	413.3	0.13	0.11	0.21	0.24	0.28	0.26
42.28	0.07	0.12	0.19	0.12	0.28	0.31	0.24	141.17	0.23	0.16	0.06	0.2	0.06	0.2	0.09	0.14	0.23	0.25	0.26	389.7
0.22	0.08	0.13	0.18	818.22	0.21	0.24	0.16	0.08	0.2	0.23	0.21	0.26	0.08	451.8	0.08	0.06	0.24	0.26	0.25	0.24
0.16	0.09	0.09	229.1	0.15	0.21	0.25	0.19	0.09	0.23	0.21	0.21	0.21	0.07	0.18	470.1	0.12	0.24	0.26	0.23	0.34
0.21	0.19	0.09	0.18	0.16	0.17	0.25	0.17	580	0.19	524.3	550.1	0.19	0.02	0.11	0.13	0.1	0.17	0.25	0.44	0.28
0.2	141.02	0.09	0.24	0.15	0.21	0.25	0.15	517.16	0.25	248.1	0.23	0.2	0.09	1000	0.07	0.11	839.5	0.21	0.25	0.26
0.53	0.09	0.07	0.15	737.63	209.3	0.2	0.2	0.07	0.23	0.18	142.9	0.24	0.1	1000	0.13	0.04	0.19	0.28	0.26	0.24
0.26	0.12	0.12	0.28	0.15	0.22	129.4	0.17	0.09	0.19	0.23	0.18	0.2	0.07	127	0.1	0.11	0.21	0.2	0.26	0.27
0.16	0.08	0.13	0.22	860.38	0.22	188.9	0.19	0.13	0.17	0.15	0.25	0.21	0.21	0.12	26.17	0.12	0.19	0.22	0.25	0.28
621.9	0.09	0.12	15.18	0.1	0.22	0.16	0.21	462.39	0.2	0.21	0.27	0.25	0.1	0.1	0.12	0.07	190.9	1000	356	0.2
0.24	0.18	0.11	0.37	0.23	0.19	0.12	0.15	533.4	0.23	0.2	1.88	0.2	91.18	0.12	0.12	0.08	0.17	95.73	0.22	0.29
0.26	0.13	0.13	0.21	0.11	0.2	0.11	0.13	0.19	297.1	156.7	0.27	174.8	0.11	0.11	0.06	0.11	0.23	0.15	0.21	0.29
0.31	0.1	0.17	0.21	638.88	0.17	0.42	1.73	0.14	0.29	405.1	0.29	0.29	0.08	1000	0.08	0.1	0.19	0.41	0.26	0.31
0.18	0.1	0.13	313.1	0.1	463.5	821.89	0.2	0.25	0.21	0.2	0	0.25	335.9	1000	0.09	0.12	0.24	0.24	0.19	0.27
0.31	0.18	0.14	1.69	0.12	0.15	0.13	0.2	0.15	0.18	0.21	0.27	794.5	0.22	0.08	0.12	0.11	0.2	0.29	0.21	0.26
0.29	0.09	0.11	218.6	0.16	0.26	0.12	1000	698.5	0.19	0.42	0.23	0.16	0.1	0.08	0.06	0.09	0.21	852.2	0.26	0.3
0.21	0.17	0.1	0.2	0.08	0.17	508.9	0.2	0.23	0.27	0.42	0.22	0.3	0.09	0.08	0.08	0.08	0.25	0.25	0.22	0.33
0.22	0.17	0.12	0.26	0.12	0.2	364.2	0.18	0.12	0.2	0.19	0.18	0.21	0.06	0.1	0.1	0.36	0.21	0.62	0.24	0.27
0.71	0.21	0.09	0.19	0.11	0.22	94.31	0.15	0.33	0.15	0.23	0.2	0.21	0.08	0.1	0.09	0.11	0.23	0.19	0.22	0.26
0.19	0.32	0.17	0.39	763.01	0.23	0.15	0.18	0.13	0.19	0.19	4.09	0.25	0.09	0.08	0.1	0.1	0.24	0.21	0.27	0.23
0.16	0.6	0.1	0.22	814.43	0.16	0.12	0.19	0.11	0.24	0.22	0.19	2.67	688.2	0.08	0.1	0.14	0.22	0.25	0.23	0.22
257.5	0.27	0.16	0.22	0.09	0.22	0.08	0.19	0.19	363.7	0.2	0.19	0.21	0.07	0.09	0.09	0.14	0.23	0.21	0.28	0.25
0.38	0.29	969.13	0.23	0.08	0.15	0.16	0.19	237.7	0.23	0.17	0.18	0.28	478.6	0.1	0.16	0.12	0.3	0.19	0.26	0.26
4.93	0.2	0.11	0.18	0.09	0.17	0.13	209.4	0.1	0.22	0.19	0.34	0.19	0.11	0.17	0.08	0.11	0.18	0.22	233.6	0.27
0.29	0.18	0.11	384.2	0.25	0.25	0.1	0.3	0.19	0.2	0.19	0.21	0.2	0.07	0.11	179.9	0.12	0.17	143.7	0.24	0.23
0.44	1000	0.11	0.17	0.14	1.03	0.1	0.16	0.16	0.18	0.2	0.16	0.2	0.08	0.08	0.09	0.1	1000	0.18	0.24	0.24
1.23	0.21	0.12	619.22	0.1	0.21	0.19	0.21	0.17	941	0.18	0.19	0.25	0.1	0.11	0.08	0.09	0.19	0.37	0.22	0.26
0.22	0.18	0.12	0.11	0.1	1000	0.13	0.16	0.13	0.25	0.23	0.25	0.21	0.08	0.09	1000	0.16	471.3	1000	0.26	0.16
0.16	0.48	0.07	0.12	0.09	0.21	0.11	0.17	0.15	0.16	0.24	0.19	0.18	0.07	0.11	0.07	0.08	0.19	0.21	0.21	0.24
1000	505.6	726.64	0.19	718.71	296	0.1	72.88	0.08	0.19	0.09	0.2	0.17	0.05	0.08	0.1	0.09	0.19	0.17	0.22	0.27
44.21	0.15	0.11	681.07	0.16	0.2	0.12	0.23	0.17	391.5	0.2	2.43	0.18	0.05	0.12	0.15	0.13	0.19	0.21	0.26	0.26
0.88	0.15	0.1	897.56	0.22	0.22	0.12	0.17	0.14	0.19	0.19	0.2	0.22	0.07	0.09	0.07	0.1	0.23	0.29	0.24	0.34
316.8	0.1	0.07	0.11	0.15	0.2	0.16	93.1	0.16	0.23	0.27	0.22	0.28	0.06	0.09	0.06	0.14	0.23	64.5	122.1	0.26
0.3	6.64	351.27	0.12	0.16	0.23	0.14	0.16	0.17	856.3	367.1	0.22	0.28	0.04	0.09	0.15	0.12	1000	0.25	0.24	0.25
0.33	0.13	0.09	0.1	0.19	252.8	611.74	0.16	0.14	0.24	518.9	465.8	0.24	106.39	58.87	0.15	0.16	0.19	478.5	0.23	0.27
5.69	0.21	0.11	0.1	0.21	0.19	325.68	0.16	0.16	0.22	0.22	0.2	0.18	0.12	0.07	0.06	0.17	0.2	0.28	0.2	0.27
0.29	0.19	0.78	812.39	0.16	0.28	0.09	0.16	0.16	0.19	0.2	0.16	0.22	0.07	765.1	0.09	253.9	0.24	0.25	0.29	0.27
0.42	0.29	0.09	635.42	0.2	0.1	0.07	0.12	0.13	0.2	0.23	0.15	0.29	0.07	0.04	0.09	0.13	0.21	0.27	0.29	0.27
0.29	0.15	0.14	0.13	0.19	0.08	0.1	0.13	0.13	0.23	0.36	0.19	0.16	0.05	0.1	0.09	0.11	0.21	0.22	0.22	0.3
0.25	0.17	0.11	0.16	0.18	0.1	0.1	0.18	0.13	1000	0.2	0.19	0.29	0.07	0.1	1000	0.1	0.22	0.24	0.17	0.28
0.29	0.15	0.1	0.09	0.29	0.11	0.08	0.19	0.17	0.18	0.19	0.2	232.8	0.08	0.09	0.05	0.15	0.19	0.24	0.2	0.26
0.2	0.15	0.11	0.12	0.2	0.09	0.13	0.14	0.77	0.23	0.19	0.25	0.28	0.09	0.13	178.4	0.14	0.16	1000	0.22	0.24
977.3	0.17	0.14	0.14	0.19	476.09	0.09	0.19	0.14	0.22	0.23	0.21	0.17	181.1	0.07	0.12	0.12	0.2	0.25	0.24	0.22
0.26	0.25	0.07	0.12	0.2	0.13	600.32	0.14	0.12	0.24	0.21	0.27	0.25	0.04	0.09	0.06	0.55	0.21	228.2	0.26	0.25
0.28	4.41	652.33	665.58	0.18	0.15	424.23	0.19	0.14	0.2	0.18	0.21	0.26	0.04	0.09	0.17	0.12	444.3	0.16	0.22	0.26
0.26	0.25	0.17	0.09	0.17	0.1	0.08	0.18	0.12	0.19	0.22	0.2	0.23	0.06	0.08	0.11	0.13	0.19	0.24	0.25	0.24
0.32	0.22	0.09	0.15	0.2	0.12	462.31	0.18	0.15	1000	0.21	0.17	0.18	0.03	0.09	0.1	0.13	0.18	0.19	0.24	0.24
0.2	0.95	0.17	0.14	0.2	0.14	0.11	0.3	0.24	0.15	0.24	0.24	0.16	0.07	0.12	222.1	0.13	0.2	0.33	0.27	88
0.34	0.19	0.1	0.12	0.25	641.91	0.12	0.19	0.14	0.22	0.18	0.18	0.16	0.07	0.09	0.06	1000	0.28	0.21	0.21	0.29
12.85	0.17	0.11	0.14	0.21	789.26	0.15	29.31	0.13	266.5	0.21	0.16	0.27	0.12	0.12	0.03	0.05	0.2	0.24	0.19	0.28
0.34	0.24	0.09	0.12	0.31	798.88	0.07	0.23	0.17	0.17	0.2	0.14	0.09	0.64	0.14	0.08	0.1	351.3	0.22	0.25	0.27
0.22	0.25	0.11	1138.84	0.24	0.11	0.1	0.2	137.7	0.34	0.22	166.3	0.26	0.42	56.55	0.11	0.07	0.21	0.2	0.27	0.25
0.17	0.36	0.14	0.12	0.18	10.85	0.07	0.18	0.17	1000	0.17	193.7	0.16	0.07	99.78	0.07	0.11	0.19	326.1	0.23	0.24
0.21	0.23	0.1	521.22	0.21	0.09	56.19	0.2	0.15	0.22	0.23	0.26	0.18	1.59	0.06	0.14	0.14	0.21	0.28	212.8	0.34
0.16	1000	0.11	675.9	0.29	0.16	523.03	0.16	0.17	0.19	0.21	0.2	0.21	0.08	0.09	0.13	0.12	0.19	0.25	1.14	0.24
0.27	574.5	0.09	721.74	0.23	0.11	0.1	0.21	0.06	0.21	0.2	0.21	0.25	0.09	0.09	0.26	0.07	0.18	0.25	0.22	0.26
0.25	0.21	0.14	0.16	2.38	0.12	0.08	0.19	0.2	0.19	0.19	0.2	0.28	0.09	388.4	0.1	0.11	0.22	0.21	0.25	0.34
0.31	0.18	0.14	0.11	0.24	0.11	0.1	0.38	0.19	0.23	220.9	0.19	0.22	352.5	0.08	0.09	0.12	0.15	0.22	0.26	0.25
0.48	0.13	0.08	0.11	0.21	487.63	747.64	0.11	0.24	0.2	0.24	0.16	567.3	211.8	0.15	0.23	0.07	0.17	579	0.2	0.35
0.2	496.5	796.07	0.19	0.22	0.07	843.53	0.19	0.13	397.2	0.16	0.23	0.19	0.08	0.11	0.14	0.09	179	1000	0.16	0.24
0.15	340.5	0.15	0.12	0.24	0.08	0.07	0.17	0.07	339.1	239.2	0.16	0.16	0.1	0.06	0.12	0.07	0.15	0.23	797.4	0.27
2.64	0.28	0.1	0.13	0.21	773.72	317.76	0.23	0.61	3.44	0.22	0.28	0.3	0.08	0.06	355.9	0.13	0.17	1000	0.24	0.32
0.21	0.19	769.15	0.09	0.14	593.43	624.8	0.38	0.07	133.1	474.1	0.21	0.24	0.1	0.04	0.42	0.11	0.18	0.21	0.31	0.28
0.3	0.32	0.08	0.15	0.2	0.11	0.08	31.04	349.9	0.9	0.22	0.22	0.16	17.07	0.08	0.12	0.11	0.19	0.28	0.25	0.28
0.32	0.31	0.09	0.1	0.22	0.09	0.08	0.17	0.09	0.2	0.25	0.18	0.21	0.07	0.06	173.4	0.12	0.21	0.27	0.3	0.4
0.2	0.24	0.16	0.14	0.23	0.13	0.1	0.3	575.48	0.36	0.26	0.19	0.62	0.08	0.08	0.13	0.14	0.24	0.21	0.24	0.24
0.22	0.2	0.11	0.11	0.23	0.09	0.07	3.15	334.9	0.21	3.68	375.4	0.75	0.06	0.05	323.8	0.08	0.21	0.25	0.21	0.3
0.6	778.5	0.11	0.16	0.2	805.8	73.81	0.17	0.14	226	0.2	0.22	0.15	0.12	0.11	0.03	0.1	105.8	0.23	0.25	0.27
4.34	0.26	0.09	0.16	0.22	0.09	779.7	326.7	0.1	1000	0.31	0.19	0.27	0.11	0.06	0.12	0.11	0.2	0.24	0.27	919.5
21.42	43.98	0.11	0.11	0.21	0.11	0.08	0.2	0.09	0.16	0.21	0.21	0.23	0.16	46.32	0.08	0.14	0.22	0.22	0.19	0.22
0.19	608.5	0.14	1103.72	0.22	0.08	0.13	0.23	0.06	0.2	0.24	0.22	0.18	0.08	0.1	0.11	0.13	0.25	1.11	0.25	0.26
0.27	916.2	0.11	0.13	0.22	0.09	410.58	367.11	0.09	0.22	0.21	0.17	0.23	0.09	0.13	0.07	229.6	0.18	0.18	0.23	0.28
0.18	303.8	0.13	803.99	0.26	0.11	805.71	0.13	0.08	0.23	827.6	285	0.19	0.04	0.08	0.12	0.14	0.27	0.21	0.25	0.25
0.25	78.89	0.14	587.44	0.25	1.94	0.07	0.07	0.14	0.23	0.2	0.21	0.21	0.07	0.09	0.08	0.06	0.17	0.27	0.21	0.21
0.24	292.4	0.08	441.05	0.21	408.9	0.07	0.13	779.17	0.2	0.24	0.19	0.14	0.07	0.09	0.12	0.12	0.21	0.19	0.26	0.33
0.22	0.39	0.1	2.02	0.23	640.44	0.1	0.21	482.38	0.2	0.19	0.19	0.26	0.06	151.4	0.12	0.08	0.19	0.24	0.39	155
0.16	851.8	0.09	0.32	0.24	0.12	0.09	891.72	0.09	0.26	266.2	7.23	0.17	118.4	0.08	1000	0.15	114.5	0.2	0.23	0.24
0.18	0.08	0.1	0.14	0.22	0.1	0.13	0.1	0.1	0.32	0.18	0.23	0.17	0.11	0.27	0.11	0.12	0.22	0.31	0.27	1000
156.5	0.18	0.11	0.09	0.26	0.1	0.1	618.52	0.07	0.27	0.2	0.2	0.26	246.2	2.68	0.11	0.23	0.19	0.19	0.23	0.25
0.23	0.14	0.1	554.06	0.2	496.39	546.97	0.11	0.09	619.7	0.22	0.19	0.76	0.07	0.13	0.1	0.11	0.22	0.47	0.25	0.29
0.19	0.19	0.11	0.1	0.21	0.09	0.14	0.11	0.07	0.17	5.66	0.14	1000	0.07	0.24	0.14	0.11	0.23	0.23	0.26	0.27
0.19	0.14	0.12	0.25	0.19	0.11	0.12	0.12	0.06	0.21	0.54	0.22	0.18	0.09	0.07	0.07	406.8	0.22	0.23	0.23	0.26
913.4	0.19	909.43	971.08	0.23	0.1	0.12	547.92	0.07	0.21	398.2	0.2	0.32	0.11	0.04	0.11	0.17	0.15	0.22	0.23	0.27
0.27	0.13	0.08	0.69	0.2	0.09	0.14	0.09	0.08	0.18	0.24	0.2	669	0.09	0.2	0.09	0.14	0.21	0.21	0.22	0.24
0.22	0.18	0.11	0.14	0.21	0.09	0.1	0.09	0.07	0.23	0.22	0.21	0.25	0.08	0.05	0.1	0.14	0.26	469.1	413.2	0.28
0.25	0.15	0.17	605.37	0.24	0.1	0.11	0.07	0.12	0.19	0.25	0.12	0.18	0.11	0.08	0.12	0.81	0.22	0.19	0.25	0.31
0.23	1011.52	0.08	199.06	0.19	0.08	0.09	0.13	0.07	1000	0.21	0.17	0.27	275.3	0.04	0.06	0.13	0.18	0.26	0.23	0.29
0.34	593.35	0.12	0.11	0.29	0.14	213.72	0.06	0.05	1000	0.21	0.22	0.26	0.42	0.09	0.14	0.14	0.19	0.24	0.18	0.27
0.22	0.32	0.11	0.11	0.18	807.37	0.1	0.14	0.09	0.25	0.21	0.38	0.17	0.12	84.51	0.1	0.09	0.19	1000	0.26	762.9
0.26	0.12	0.4	0.1	0.19	0.11	0.12	0.06	0.16	179.2	0.25	0.33	212.8	0.59	286.4	0.11	0.11	0.21	0.22	0.24	0.29
896.2	730.37	753.62	0.17	0.22	0.19	0.24	0.09	0.09	0.24	0.22	0.2	0.16	0.12	103	584.5	0.12	0.31	0.36	0.22	0.31
0.43	0.11	0.14	0.1	183.5	0.07	0.27	0.08	560.36	0.17	2.11	0.26	0.28	166.2	0.14	222.3	0.13	0.22	559.7	0.22	839.8
0.38	213.27	0.09	3.16	0.24	0.11	417.5	0.55	0.09	0.19	218	0.21	0.16	15.71	292	0.11	0.06	0.24	0.27	0.23	0.29
1000	0.14	0.12	0.1	341.1	580.19	0.14	0.07	0.09	0.19	0.19	0.18	0.19	0.08	342	0.09	0.12	0.2	0.22	0.22	468.2
102.6	0.16	0.11	0.2	162.7	0.13	0.27	0.1	0.11	0.24	0.19	0.19	0.23	0.14	0.05	0.11	0.09	229.1	0.22	0.3	0.25
1.36	0.25	438.72	0.11	1000	0.07	0.14	0.12	0.11	0.2	0.2	766.1	0.51	0.09	0.07	0.08	0.07	0.29	0.17	0.29	0.27
0.21	0.14	0.14	0.21	0.31	612.09	0.63	0.11	602.62	712.17	0.2	0.22	0.2	0.1	0.09	0.11	0.04	0.22	965.7	1000	0.26
1000	0.11	576.71	936.19	0.27	0.07	334.9	361.29	0.12	0.19	0.2	0.17	0.27	0.32	199.7	0.09	0.1	184.7	0.25	1000	0.28
0.3	327.71	0.11	0.17	0.21	1.5	290	0.1	0.07	247.41	0.23	0.19	0.31	0.07	0.11	0.08	0.16	0.22	0.21	0.25	0.22
482.1	0.13	0.1	0.1	1.2	0.11	200	602.35	0.11	0.08	0.23	0.2	0.17	0.17	0.04	0.1	0.14	60.88	0.25	0.21	0.21
0.4	0.17	0.08	0.17	0.26	0.46	0.22	0.09	0.12	0.12	0.28	0.22	177.4	0.2	0.06	0.16	0.14	0.21	0.26	0.26	0.22
1000	0.14	0.1	0.09	0.24	423.86	259.7	0.08	822.93	0.15	659.4	0.21	0.27	0.1	0.09	132.1	0.23	0.21	445.6	0.25	0.24
166.3	0.18	0.1	0.34	63.97	0.15	0.25	0.08	0.08	0.11	0.23	0.19	1.05	0.38	0.07	390.8	608.2	0.19	0.23	0.23	0.21
328.5	0.15	0.11	240.74	327.8	0.11	0.23	0.06	0.09	0.13	0.2	418	0.16	0.07	247.1	0.09	0.12	0.17	0.24	0.24	0.23
897.9	0.12	0.1	0.1	0.22	270.5	0.33	5.64	0.04	0.14	0.23	0.21	0.28	0.06	0.1	0.19	0.11	0.23	0.25	0.2	0.25
1.07	0.32	0.17	0.12	0.24	0.1	0.18	0.07	0.11	518.59	0.26	0.63	0.14	0.09	0.02	0.14	0.1	456.1	0.21	0.27	0.2
0.24	0.36	0.08	0.13	0.21	0.15	0.22	0.14	186.07	0.13	0.22	0.2	0.26	0.1	0.1	0.14	0.13	0.24	0.24	0.31	0.23
1000	0.15	0.1	0.09	0.23	0.07	0.2	0.15	0.08	0.12	401.6	0.2	1000	0.06	0.14	0.13	0.1	0.2	0.16	0.25	0.24
0.22	0.1	0.11	325.94	0.69	0.13	0.52	0.17	0.06	0.13	0.18	0.21	0.17	0.14	0.12	0.12	0.09	0.24	106.4	72.31	0.2
0.25	0.09	0.09	0.09	0.26	0.12	0.16	0.08	0.23	0.09	0.21	0.22	0.18	0.04	0.1	0.1	0.1	0.22	0.21	373.1	0.25
766.1	0.1	0.13	0.12	0.24	732.11	0.22	694.39	0.1	0.08	0.18	0.16	0.25	0.02	0.11	0.09	0.13	0.2	0.38	0.22	0.21
846.6	0.11	0.1	0.12	0.2	0.1	0.21	361.68	0.06	659.05	0.3	0.2	0.29	0.05	0.08	0.12	1.12	0.21	0.24	0.25	0.25
0.27	0.13	0.13	0.08	0.12	0.11	0.26	0.08	0.08	0.1	0.19	1000	689.9	0.55	0.09	0.11	0.13	0.2	0.23	1000	0.4
757.7	0.1	0.13	0.11	743.43	789.81	0.18	0.19	0.21	0.11	0.26	0.17	239.7	0.07	0.06	0.11	0.16	147.3	0.23	0.24	0.27
0.31	0.11	229.07	0.14	0.11	394.17	0.25	0.07	0.07	483.12	0.26	0.21	0.33	0.08	0.06	0.23	0.06	0.22	0.21	0.26	0.21
0.31	0.08	0.1	0.14	0.1	0.1	758	0.13	0.09	504.05	414.7	0.19	0.34	817.5	0.04	0.11	0.14	0.25	0.31	0.28	0.25
0.21	0.15	0.1	900.33	0.09	0.16	0.2	0.14	0.1	134.74	186.1	0.18	433.2	0.13	0.84	0.13	0.09	0.23	0.23	1000	0.24
0.22	648.52	0.17	641.97	0.41	0.07	0.23	760.36	0.14	426.21	467.9	0.23	0.31	0.1	1.42	0.13	0.14	285.8	0.23	585.8	0.25
0.97	0.29	948.07	0.11	895.1	0.23	0.19	0.18	0.09	0.09	0.19	0.33	0.19	0.07	0.06	0.12	0.11	0.26	0.22	0.24	0.24
906.5	0.16	0.15	0.09	0.51	0.19	0.2	0.07	0.09	0.07	66.72	0.2	0.21	0.12	0.11	0.08	0.19	0.21	0.21	0.25	0.2
0.23	1.3	0.09	0.24	0.12	0.16	0.15	0.08	0.08	0.15	0.36	0.27	0.19	0.07	0.29	0.1	0.1	0.25	0.25	0.28	1000
0.26	0.16	0.1	0.16	0.14	0.18	0.35	0.15	0.17	394.17	0.18	0.22	0.2	0.11	0.12	0.36	0.08	0.2	0.21	0.26	0.2
0.22	0.11	0.12	0.23	0.12	0.19	0.17	349.59	0.07	0.11	0.25	0.16	0.27	0.11	0.09	0.13	0.1	86.93	0.2	0.25	672.5
0.19	0.1	0.09	0.11	0.08	0.2	0.24	553.4	477.28	0.09	0.2	0.2	0.27	0.11	0.1	0.13	0.08	0.23	0.21	0.27	0.24
0.24	0.1	714.9	0.12	0.13	186.9	984.9	0.46	0.16	0.09	0.2	0.63	0.18	0.11	642	0.12	0.08	0.25	0.23	0.26	0.3
0.24	0.09	0.09	0.11	0.21	0.23	0.23	0.11	0.11	0.09	0.56	0.22	0.18	0.09	0.11	0.11	0.06	262.3	0.24	0.24	0.25
0.23	0.12	0.14	0.1	0.1	0.17	0.21	0.12	0.12	0.1	0.17	0.29	0.28	0.09	0.15	0.13	371.2	0.21	556.9	0.28	0.24
7.9	0.13	0.12	0.12	0.08	590.6	0.26	0.07	0.1	801.5	0.21	82.06	0.27	0.12	0.1	0.12	0.11	0.25	0.22	0.28	0.29
0.16	0.09	780.43	0.11	0.09	0.14	867.3	0.12	0.13	0.11	751	0.19	0.27	0.26	0.07	0.11	0.13	0.26	0.18	0.27	0.35
0.23	0.13	0.22	0.17	0.1	0.27	0.22	0.15	0.08	0.16	0.2	0.19	515.2	0.1	0.13	0.02	0.13	0.25	0.21	1000	0.24
0.23	0.11	0.08	0.12	0.08	0.25	0.25	0.07	359.47	0.11	0.18	0.86	204.6	0.08	612.3	0.11	103.4	0.19	0.2	0.28	0.22
0.22	0.11	0.15	0.12	0.12	0.19	0.17	730.42	0.08	0.13	0.18	95.33	0.29	0.29	0.09	0.08	0.06	0.2	0.21	0.3	0.27
0.18	0.17	0.12	0.11	628.51	0.22	339.2	0.07	0.08	0.17	1000	0.22	0.32	0.08	0.08	0.06	437	1000	0.22	0.29	783.1
0.22	0.16	0.09	0.15	468.96	0.17	0.22	481.34	746.91	0.11	0.18	0.2	0.2	0.1	0.07	0.07	0	0.22	0.34	0.24	0.27
0.2	0.12	937.12	0.1	0.13	0.18	0.26	0.1	252.58	0.1	0.19	0.22	0.26	0.09	0.05	0.12	0.11	0.16	0.27	0.21	0.23
343.8	0.11	0.08	175.19	0.12	0.2	0.27	0.19	0.08	0.07	0.23	458.1	0.89	0.39	0.11	0.12	0.13	1000	0.21	0.25	0.27
0.18	631.57	0.18	0.1	0.19	0.2	469.5	0.12	0.07	0.11	0.21	0.19	0.15	256.4	0.08	0.08	0.09	0.21	0.28	0.25	0.24
1.48	0.12	0.19	0.14	744.6	0.2	0.2	0.14	611.18	0.09	0.22	247	0.32	0.11	0.1	0.11	0.15	0.21	0.22	0.2	398.6
0.23	0.09	0.32	236.39	0.1	0.16	0.23	0.08	751.29	0.07	0.22	0.22	371.6	0.14	0.09	0.94	0.09	0.2	0.24	0.31	0.26
0.19	249.76	1000	0.1	614.62	0.86	0.24	0.08	0.08	852.59	0.22	0.23	768.3	0.11	0.09	0.2	0.09	0.23	0.25	0.26	0.24
0.25	708.91	0.14	977.62	0.1	0.2	0.22	0.07	0.1	0.06	0.23	0.18	0.1	0.19	0.11	0.11	0.16	0.22	0.22	0.27	0.25
0.24	0.11	0.12	0.09	0.14	0.15	0.66	0.08	0.12	574.74	0.19	0.21	0.28	1000	0.09	0.07	0.09	0.2	0.23	0.23	78.72
0.24	0.12	0.17	0.21	28.4	0.15	0.17	0.08	0.08	0.13	74.56	0.22	1.28	0.09	0.09	0.15	0.11	0.23	0.23	318.4	602.8
0.25	0.18	349.3	0.14	0.11	0.18	0.65	0.06	0.08	0.38	0.21	0.23	0.25	0.08	0.1	0.1	0.06	0.22	723.5	0.26	0.26
0.19	807.17	0.18	798.66	867.42	0.16	0.26	0.07	0.12	0.09	0.24	0.18	1000	0.09	0.08	3.28	0.06	0.22	0.19	0.27	0.24
0.24	0.13	0.13	0.07	0.08	0.18	0.3	0.17	0.11	419.3	0.22	0.19	0.39	0.12	0.1	221	0.11	0.39	678.7	0.26	0.27
437.7	931.42	0.16	0.11	0.12	0.18	500.1	0.12	555.09	0.08	0.26	601.5	0.38	0.08	0.1	582	0.14	0.23	0.21	0.22	1525
0.2	0.13	0.25	558.55	0.1	0.2	0.16	0.13	0.13	0.18	0.2	0.23	0.23	0.08	0.11	0.08	1000	0.23	0.22	0.25	0.24
0.21	536.08	0.15	0.15	544.62	240.1	0.25	0.23	0.25	0.16	0.2	0.19	0.18	0.22	0.05	0.11	0.11	0.21	0.3	0.25	309.4
1000	0.11	0.16	0.09	0.11	0.28	0.2	188.54	0.12	0.1	0.23	0.2	0.2	1000	0.09	0.11	259.7	0.21	1000	0.24	0.23
0.83	609.58	0.19	0.12	0.13	0.22	0.21	0.11	0.12	0.09	0.23	0.2	0.4	0.16	0.13	0.13	0.14	0.17	152.3	0.25	0.21
0.32	214.55	0.19	0.2	0.14	0.17	0.23	674.11	0.12	0.1	0.2	0.22	0.18	0.08	2.22	0.06	0.11	0.18	0.28	0.23	0.22
0.25	0.22	0.23	0.11	0.12	95.49	0.18	0.11	0.07	0.15	0.19	0.22	0.41	0.1	0.08	0.06	59.2	0.18	0.29	0.23	0.26
1.5	0.16	0.19	0.17	324.4	0.2	0.18	0.22	0.16	0.07	0.18	0.17	0.19	1000	0.09	0.1	0.11	0.22	0.24	293.9	0.29
0.22	0.1	0.15	0.16	784.83	0.18	0.24	0.18	0.09	396.69	0.23	0.19	0.19	0.11	0.07	0.08	1000	0.18	0.21	0.28	0.24
106.4	0.13	0.85	640.23	0.12	0.21	0.16	0.14	0.11	0.1	0.23	0.21	0.2	0.08	0.08	0.06	0.54	0.18	0.18	0.31	0.19
0.32	0.09	0.23	0.15	626.98	0.17	573	0.15	229.24	0.11	0.2	0.4	0.2	0.08	0.11	0.11	0.18	0.23	0.22	0.22	0.25
0.75	0.11	0.2	0.11	0.12	0.18	0.27	0.16	0.06	0.07	0.22	0.19	0.2	0.08	11.56	1000	547	0.23	0.21	568.5	0.24
0.2	0.2	0.16	431.69	0.08	0.2	0.26	0.17	0.12	0.08	0.19	0.22	0.23	0.05	0.14	0.07	0.1	0.17	0.24	0.23	0.21
0.27	0.17	0	732.23	992.31	0.18	0.17	0.09	0.15	23.28	0.2	0.25	280.8	0.03	0.1	190.9	0.13	0.2	0.22	0.28	0.27
0.74	0.23	0.16	0.14	499.57	0.17	0.24	0.16	850.09	689.39	0.21	0.23	9.24	0.08	1.05	0.11	0.13	0.22	0.22	0.31	0.26
1000	109.2	0.22	0.15	0.1	0.24	0.12	0.16	0.17	0.09	0.21	0.26	0.15	0.05	318.2	0.05	0.18	0.23	0.24	0.27	0.21
87.82	0.19	0.18	0.15	0.08	0.22	0.1	0.17	0.05	452.52	0.21	0.22	43.47	1724	0.09	0.16	0.08	0.2	0.3	0.25	0.26
169.4	0.25	0.15	0.14	582.9	1.34	0.26	0.17	612.53	0.14	0.16	0.3	0.26	0.05	0.06	0.09	0.11	0.23	0.24	0.25	0.2
176	0.15	0.19	0.14	444.04	0.18	591.23	0.15	0.11	0.14	0.19	0.17	0.2	0.09	0.08	0.08	0.11	0.22	0.25	0.25	0.23
57.03	0.15	0.16	0.13	438.66	0.15	0.11	0.17	578.69	0.17	0.2	497.7	446.2	0.06	0.1	0.07	0.19	0.17	0.25	0.24	0.21
0.22	0.9	0.17	0.16	0.12	422.9	0.14	0.22	0.12	0.08	0.18	0.21	0.3	0.05	0.07	0.1	0.12	274.2	0.23	0.25	0.29
614.7	0.15	0.13	0.11	427.04	0.23	743.74	422.6	0.11	0.21	0.19	0.21	0.2	0.08	0.09	637.4	0.27	0.24	0.16	0.27	0.23
0.22	0.18	0.18	0.12	0.4	228.2	0.1	0.15	0.11	0.09	0.22	0.33	0.14	0.07	0.11	0.15	0.69	0.24	0.23	0.2	354.9
1000	0.2	388.6	648.31	817.09	0.39	0.12	0.14	0.09	0.12	0.19	0.25	0.33	0.05	0.12	0.09	1000	0.21	0.24	0.31	0.23
0.22	0.19	0.13	0.18	0.13	0.24	0.11	0.15	0.16	0.09	0.15	0.2	0.34	0.08	0.09	0.11	3.36	0.23	0.17	0.28	0.24
0.26	0.18	0.17	0.16	814.05	0.2	463.89	0.15	0.14	0.09	0.22	0.17	0.23	0.07	0.08	0.08	0.29	0.21	0.22	0.28	0.2
0.17	0.2	0	720.34	0.06	273.64	0.08	77.49	0.09	0.14	0.25	0.15	0.2	0.05	1000	0.18	0.14	0.15	0.24	0.39	0.28
0.22	0.2	0.13	0.33	0.11	494	315.99	0.11	0.09	0.06	0.22	0.23	0.36	0.09	0.1	0.11	0.08	0.19	0.2	0.37	0.27
0.36	0.3	215.5	0.47	0.11	782.42	367.51	0.17	0.19	0.18	0.22	0.13	0.18	0.09	0.07	0.05	0.12	0.23	0.22	0.29	0.21
0.25	0.2	0	0.14	0.16	0.1	0.11	7.48	0.07	0.06	0.19	0.18	0.26	470.7	0.12	0.05	0.08	0.23	0.23	0.27	0.25
117.3	0.15	0	0.09	616.63	0.16	689.56	0.17	0.07	0.09	0.21	0.19	0.22	0.06	0.04	0.1	0.08	0.2	0.22	0.27	0.29
525.6	0.23	0	0.17	104.21	0.1	0.07	0.16	395.25	0.15	0.24	0.36	0.15	0.11	0.1	0.11	0.2	548.2	0.22	0.25	0.25
920.3	0.18	0.15	643.36	0.14	0.09	0.1	0.18	0.17	0.18	0.17	0.26	0.12	0.08	0.07	0.1	0.1	0.24	314.7	0.25	0.19
0.17	0.15	0.17	0.18	484.37	683.57	0.11	0.21	0.07	0.14	0.22	0.17	0.28	0.06	0.06	0.1	0.14	0.22	0.26	0.25	0.23
0.23	0.11	0.17	0.12	0.22	0.12	0.07	0.11	0.08	785.11	0.21	476.5	0.4	0.56	0.1	0.14	0.1	1000	0.25	0.26	0.22
0.27	0.23	0.17	0.26	0.12	560.18	58.67	0.16	0.07	0.11	0.27	0.18	0.24	0.1	0.21	0.17	0.12	0.17	0.24	0.25	0.25
0.2	76.33	174.2	0.11	0.07	0.16	0.08	0.19	0.12	574.07	0.24	0.18	0.2	0.07	0.09	0.12	438.6	0.22	0.27	0.21	0.21
0.19	0.22	0.19	0.13	804.04	0.18	0.14	0.26	0.09	0.11	0.21	0.2	0.22	0.07	0.75	0.09	0.18	0.19	604.9	0.25	0.27
0.22	0.18	0.18	0.13	0.07	10.97	0.09	0.18	0.1	0.17	0.21	0.19	0.3	0.08	0.12	0.07	0.12	1000	0.22	0.22	0.24
0.22	0.17	0.23	0.11	0.12	0.08	0.09	0.14	0.09	0.09	0.2	0.21	0.28	0.05	0.1	0.1	0.1	0.18	0.24	0.28	0.26
0.27	0.26	0.17	0.15	0.1	0.12	0.14	0.12	0.08	610.96	0.19	0.22	0.19	0.11	0.09	260	0.18	0.17	0.2	0.38	215.2
82.98	0.28	0.19	0.32	0.12	0.09	0.12	603.4	0.1	0.09	0.26	0.27	0.3	0.04	0.09	0.08	0.52	0.17	0.24	0.28	0.23
0.2	0.45	1000	0.28	0.11	0.11	0.11	0.2	0.12	0.09	0.23	0.21	0.26	0.13	0.11	0.08	0.16	0.17	0.25	7.45	0.23
0.23	0.21	0.16	0.3	0.1	0.08	352.87	0.18	0.1	0.09	0.21	0.21	0.18	0.02	0.06	0.08	0.04	0.2	0.23	1000	0.24
0.61	0.42	0.21	0.27	0.09	0.18	0.06	0.16	0.13	338.45	0.15	233.5	0.2	0.05	0.11	0.1	0.13	0.18	0.23	0.26	0.26
0.2	11.51	0.22	434.5	0.08	0.1	39.97	0.17	0.08	0.19	0.24	0.22	0.27	0.06	0.07	0.1	0.12	0.24	0.22	0.27	0.29
307.7	0.19	3.31	0.32	0.13	0.11	0.11	162.5	516.52	0.09	0.16	0.21	0.21	0.07	0.1	0.1	0.15	0.19	0.26	0.25	0.18
0.25	1000	1.76	0.24	151.1	0.06	0.1	0.17	0.12	332.02	0.15	0.22	0.19	0.07	793.5	0.09	0.15	0.19	0.2	0.26	257.1
0.22	212.2	0	0.19	1000	735.43	0.08	0.22	0.08	0.13	0.23	0.21	0.16	0.07	0.09	0.09	0.15	0.15	820.9	0.31	182.2
0.44	654.2	0.19	1000	0.17	0.09	621.64	4.26	0.09	0.1	0.19	0.2	0.14	459.8	0.09	0.11	0.11	0.18	0.22	0.28	0.22
0.2	0.23	0	0.16	1000	0.09	0.1	0.17	0.14	0.14	0.2	1000	0.18	0.04	0.11	0.15	0.13	0.15	0.29	0.31	690.5
0.19	0.19	1.03	0.15	0.21	0.08	0.08	0.23	0.08	0.21	0.24	0.23	0.17	0.11	511.9	0.08	0.15	0.17	0.18	0.24	0.24
0.23	105.7	0.15	0.22	0.22	0.14	601.27	793.7	0.07	0.07	0.2	0.23	0.17	421.8	0.1	0.09	0.11	0.2	0.29	0.28	0.25
0.31	4.23	0.18	0.16	0.16	0.07	0.07	503.2	0.06	711.23	1000	0.23	0.17	0.09	0.12	0.14	0.21	0.21	0.22	0.25	0.28
0.19	0.26	0.18	0.24	727.3	676.17	0.13	0.19	0.12	0.11	0.2	0.21	0.12	0.08	0.11	0.08	0.13	0.14	0.27	0.26	0.26
0.19	394.9	0.46	0.19	0.13	0.37	0.08	0.18	0.11	0.13	0.21	0.24	0.19	0.1	0.07	104.7	306.6	0.22	0.26	0.23	0.25
1.77	0.14	0	0.18	0.22	0.09	0.17	0.22	0.11	828.03	0.2	0.22	0.18	0.09	0.1	0.14	0.13	0.19	0.21	0.26	0.21
0.88	0.2	0.18	0.23	0.26	0.12	702.88	0.17	0.06	0.15	0.19	0.17	0.26	0.1	0.11	224.6	0.06	0.17	0.13	0.2	0.2
186.4	763.4	39.09	0.2	0.23	0.11	0.1	0.21	0.06	286.08	0.18	0.16	0.21	140.7	0.09	0.1	300.4	0.17	0.24	0.24	0.23
21.96	0.5	0.2	0.23	0.16	678.04	0.09	0.17	488.23	323.63	0.51	0.19	0.2	122.9	0.14	0.13	387.8	0.22	0.24	0.27	0.27
0.21	0.26	1000	0.18	3.56	0.11	57.37	0.13	212.1	0.09	0.17	0.21	0.19	0.07	0.09	0.1	0.1	0.19	0.25	112.3	0.28
533.3	0.4	0	0.23	0.23	0.08	0.07	0.21	0.12	0.14	0.2	0.2	0.17	0.09	0.14	0.11	428.7	0.19	0.22	0.2	0.25
349	0.17	0.16	0.17	0.26	0.21	0.09	0.2	387.73	0.12	0.22	0.16	0.17	0.04	0.13	0.16	0.1	358.5	0.21	0.26	0.22
0.24	0.26	1000	0.8	0.27	0.08	0.06	0.16	563.09	0.1	0.19	0.19	0.19	0.14	0.06	0.13	0.11	0.23	0.23	0.25	0.31
376.8	0.31	99.11	0.22	0.19	0.09	0.19	0.14	333.83	686.5	190.8	0.19	0.31	0.11	0.08	0.16	0.07	0.22	0.21	0.24	0.27
0.28	0.16	490.2	0.2	0.19	0.07	0.1	0.19	0.06	0.11	92.17	0.2	781.9	0.08	0.13	0.12	0.09	0.2	474.5	0.25	0.22
0.31	0.44	896.2	0.2	588.1	0.09	0.2	0.16	526.41	0.1	0.19	0.23	215.3	0.08	0.1	0.11	0.16	0.18	0.17	0.22	0.23
421.3	0.22	0.34	0.18	0.21	0.14	619.73	183.3	784.81	623.05	0.24	0.21	0.19	0.08	0.06	0.62	0.14	0.17	1000	0.23	0.23
136	0.31	0	0.2	0.24	0.11	0.09	0.17	0.15	0.11	0.23	0.21	0.19	1000	202.4	0.14	0.08	0.19	0.24	0.29	0.24
1.6	0.2	0	0.22	1000	8.1	0.1	0.14	462.85	0.11	0.19	0.17	0.21	0.36	1000	0.13	0.15	0.2	0.23	0.19	211.5
0.18	0.19	0	0.21	0.22	0.11	0.12	0.16	539.51	140.84	0.2	0.19	0.17	205.1	0.12	0.11	390.3	121.7	0.23	0.25	0.31
0.18	0.18	489.5	0.2	966.5	0.23	512.6	270.8	467.68	0.06	0.19	0.2	188.8	0.07	0.15	0.12	0.16	0.23	0.24	0.23	0.25
9.19	0.26	0	0.18	2.06	0.12	0.1	0.2	0.16	0.1	0.19	0.33	0.18	0.1	0.08	0.1	0.15	0.25	0.22	1000	0.24
0.25	0.26	147.1	0.17	0.23	0.09	0.08	624.6	527.51	0.2	431.7	0.16	0.21	0.07	0.1	0.85	0.15	0.19	0.18	0.25	0.27
0.25	0.2	0	0.24	342.6	0.1	0.15	0.13	0.05	0.08	0.24	0.21	0.2	0.08	0.08	0.14	0.12	0.2	0.27	0.2	0.22
0.24	0.17	0.2	0.25	0.23	336.02	0.08	0.12	0.16	0.12	0.19	489.9	0.18	0.1	0.06	0.11	0.11	0.19	0.19	0.19	684.6
1000	0.22	0	0.51	0.25	0.17	0.1	0.16	620.62	0.08	0.21	0.16	0.21	0.1	0.11	0.08	0.08	0.2	0.22	0.25	467.8
12.01	0.74	0	0.24	0.2	0.12	0.1	0.14	0.17	0.13	0.27	0.2	0.21	0.09	0.08	0.14	0.1	178.2	0.25	0.24	0.21
0.97	0.3	0.17	0.18	0.22	180.65	0.09	0.2	0.11	602.4	0.28	0.17	0.15	0.08	0.12	0.08	0.13	0.15	0.24	0.23	0.25
0.23	0.23	0	0.17	326.5	637.37	677.59	0.15	0.18	0.18	0.26	0.67	0.17	0.07	0.08	165.9	0.14	0.22	0.2	0.32	0.29
0.23	0.19	0	0.18	0.32	0.1	0.09	0.17	0.16	0.19	0.37	0.19	0.15	0.09	0.11	73.52	0.12	0.22	0.23	121.1	0.26
0.26	0.29	1000	0.22	0.25	795.64	0.07	0.21	0.12	0.08	87.11	0.18	0.2	0.04	0.11	0.15	0.33	0.15	0.25	0.28	0.28
347.6	0.28	1.3	0.23	2.04	0.17	0.08	0.15	0.09	0.06	0.24	0.16	0.12	0.14	0.08	0.1	0.71	0.16	0.24	0.32	0.21
0.87	0.3	0.16	0.15	0.25	785.93	0.07	0.11	0.17	0.13	0.24	0.2	0.27	0.09	0.1	128.3	1000	0.17	0.17	740.6	0.34
0.32	0.2	688.9	0.22	0.24	551.23	0.06	0.23	0.17	0.13	0.24	0.15	0.15	0.11	0.09	0.11	0.33	9.75	0.21	0.28	0.27
144.2	148	0.18	0.23	489.8	0.15	488.34	0.22	0.26	0.08	53.82	464.6	0.51	0.13	0.07	0.12	0.12	0.22	0.22	512	0.21
459	0.22	0	885.6	0.2	0.09	0.15	0.17	0.44	0.09	0.19	0.2	0.16	0.08	0.07	0.13	0.1	0.19	0.23	0.23	0.23
0.22	611.9	0.19	1000	0.22	428.92	0.08	0.12	0.17	0.1	0.2	0.19	0.16	0.05	1000	0.11	0.17	0.18	0.27	0.32	0.25
1000	0.28	0	1000	61.61	0.13	0.12	0.31	1000	0.16	1000	0.21	0.16	0.1	0.07	0.11	0.14	0.28	0.2	519.9	0.25
370.2	0.23	0	0.27	429.1	0.08	0.12	0.22	0.16	0.07	0.22	0.13	0.21	0.09	0.06	0.09	0.11	574.7	0.2	0.36	0.26
69.35	0.16	261.4	0.69	100.1	0.17	0.19	0.16	0.18	0.11	0.23	0.18	0.37	0.07	0.09	0.07	0.14	0.26	0.25	0.3	0.28
0.62	0.23	1.8	0.2	103	0.11	1000	0.17	0.17	0.14	0.28	0.19	8.12	0.06	0.07	127.1	0.13	0.21	432.4	278.4	0.21
0.27	0.21	0	0.23	0.25	0.08	0.2	0.17	0.2	0.14	0.29	0.17	0.18	0.09	0.12	0.09	73.1	0.15	0.21	0.22	0.23
0.24	0.29	0	1.73	0.48	289.46	706.4	0.15	0.14	0.1	0.17	0.22	0.19	0.07	0.1	0.1	0.12	0.2	0.22	0.18	0.25
0.26	0.18	0	0.22	0.21	368.89	0.19	0.16	0.2	0.09	0.25	0.21	0.15	0.07	0.18	0.07	0.1	0.25	0.24	144.8	0.26
0.4	0.22	0	0.42	0.24	0.1	131.2	0.17	0.16	0.12	0.22	0.21	0.15	183	0.13	0.07	2.52	0.23	0.2	0.46	0.25
0.31	0.18	37.22	483.52	0.18	381.32	0.14	536.5	0.12	0.06	0.19	0.18	0.16	0.13	0.09	0.11	0.2	0.23	0.25	0.19	0.24
0.23	0.25	0	0.11	1.33	605.72	0.16	0.25	0.18	0.12	0.22	0.19	0.21	0.1	0.08	0.14	0.19	0.2	0.24	0.31	0.2
0.51	0.18	0	0.2	0.2	0.15	757.4	0.27	0.22	0.11	0.2	0.16	0.23	0.09	0.1	0.11	0.12	0.22	120.7	116.4	0.23
0.37	0.15	0.16	496.48	0.16	459.27	0.17	0.45	0.14	0.06	0.19	0.2	0.22	0.08	0.09	0.11	0.11	0.2	0.22	0.34	0.23
0.45	0.2	0.14	0.11	1000	0.09	1000	0.18	0.15	0.16	0.22	0.17	1000	0.07	0.14	0.12	0.07	0.23	0.23	620.8	0.21
0.3	0.19	0	0.11	0.2	0.1	0.5	0.17	0.12	0.23	0.19	0.22	0.21	0.1	0.13	1.54	0.13	0.19	0.26	0.28	0.28
0.18	0.13	0	0.14	0.18	0.17	215.8	0.15	0.19	708.53	1000	0.22	0.17	0.06	0.07	0.2	1000	491.9	0.24	0.23	0.23
0.23	0.18	0	0.1	0.15	0.12	58.74	0.17	0.15	0.13	0.17	0.14	0.17	0.09	0.19	0.15	101.5	0.21	0.32	0.33	0.24
4.19	8.64	0.17	0.17	0.17	0.1	0.19	2.16	0.19	0.09	0.22	0.2	0.2	0.07	227.7	0.11	0.23	0.25	0.25	203.7	0.24
0.21	0.19	0.17	1099.18	0.24	0.1	0.32	0.2	0.13	0.1	0.19	0.16	0.15	0.08	0.1	0.11	9.26	0.18	0.29	528.3	438.2
0.32	0.18	0.18	0.16	411.6	0.16	1000	0.15	406.5	0.12	459.9	0.21	0.16	0.15	0.02	0.07	0.11	0.2	0.18	0.26	0.21
0.2	357.6	0	0.21	1.41	0.21	262.5	0.17	0.19	0.12	0.21	0.15	0.15	21.29	0.46	273.6	0.13	1000	0.19	0.34	0.21
0.24	0.28	0.18	0.11	1000	0.19	1.33	278.7	0.13	0.11	0.18	0.17	0.14	3.95	0.09	0.13	0.15	202.1	0.23	0.25	0.24
0.29	0.2	0	0.1	974.6	0.28	0.2	195.8	0.16	612.37	0.16	0.2	0.2	0.09	0.06	0.11	0.13	0.21	0.23	83.97	102.8
5.04	0.19	0.15	0.11	1000	462.3	0.16	0.21	0.15	0.17	0.2	0.14	0.23	0.07	0.09	0.09	0.16	0.17	77.04	0.35	0.24
0.23	0.19	0.16	0.13	0.2	0.19	0.2	0.24	0.16	694.9	0.27	0.18	0.18	0.1	0.09	403	0.12	0.22	0.16	0.28	0.25
0.21	0.27	0.15	0.12	0.17	0.19	0.2	69.24	1000	0.24	0.21	0.25	0.09	0.03	0.07	0.12	0.12	0.22	0.21	0.31	0.25
0.29	0.24	0.27	0.11	937.5	0.22	0.17	0.15	0.16	0.19	0.24	0.21	0.19	0.07	0.09	0.14	0.1	0.19	0.26	0.25	0.25
0.25	0.33	0.16	561.47	0.14	0.17	0.2	0.15	796.5	0.21	0.27	0.16	0.17	172.4	0.09	0.12	0.14	0.22	774.2	0.28	0.25
0.35	136.4	0.15	0.08	0.21	0.2	0.33	1000	0.13	0.19	0.17	0.18	0.16	0.09	0.09	0.15	0.11	0.22	0.28	0.25	0.27
0.27	0.44	0.24	0.1	0.2	54.41	0.15	0.18	0.67	0.19	0.23	0.23	0.19	435.2	0.07	0.13	0.11	0.22	0.24	0.27	0.23
0.17	0.48	0.27	0.14	0.21	0.18	0.16	0.16	0.15	0.21	278.8	0.16	0.2	0.06	95.68	0.07	0.1	0.18	0.23	0.22	0.26
0.25	0.23	0	873.83	0.2	0.23	0.24	0.27	0.31	0.53	0.21	0.15	0.17	0.07	0.07	0.06	0.11	0.26	1000	0.49	0.27
852.8	0.21	0.24	0.14	0.23	1.31	0.18	0.23	0.16	0.24	0.19	0.2	0.21	0.12	0.08	0.12	0.09	0.19	0.23	0.24	0.29
0.53	0.36	472.6	832.72	0.21	0.2	0.14	215.5	0.17	0.22	0.2	0.24	0.18	0.06	0.07	0.12	0.11	0.16	0.23	0.23	0.2
0.25	0.18	0.16	0.11	0.23	0.18	0.11	0.49	1.24	0.23	0.19	0.19	0.15	0.08	0.15	0.07	0.12	0.15	0.2	164.5	0.23
0.3	0.19	0.2	563.75	0.23	0.18	0.18	0.17	0.15	0.17	0.19	0.23	0.15	0.1	0.07	0.12	0.1	0.18	0.23	0.23	0.25
0.24	0.19	0.17	594.81	0.22	0.2	0.19	0.06	0.18	0.18	0.19	0.21	0.14	1000	0.06	0.1	0.1	0.18	0.23	0.22	0.26
0.15	0.2	0.16	0.11	0.26	0.18	0.2	0.11	0.08	0.21	239.8	0.17	458.7	0.08	0.22	0.47	0.13	0.22	0.19	0.18	0.21
0.3	665.42	0.23	131.87	0.22	0.23	0.16	0.1	0.16	0.2	0.21	0.19	604.5	0.11	0.05	0.12	0.07	1000	0.23	0.21	0.19
0.23	1016.52	0.15	0.15	0.25	0.19	0.16	0.12	0.14	0.23	0.18	0.19	0.16	0.1	0.38	0.07	210.7	0.2	0.37	187.4	0.25
282.6	0.1	0.26	0.08	0.16	0.2	0.15	0.1	0.13	0.2	0.17	0.2	0.21	0.17	0.08	0.11	0.13	0.2	0.23	0.3	0.27
1000	0.12	0.24	0.12	196.4	0.33	0.15	0.05	0.15	0.16	0.21	0.18	0.18	0.1	0.1	0.1	0.1	0.23	0.27	0.27	0.26
287.3	623.84	0	0.12	0.21	0.2	0.16	795.23	0.5	0.21	0.23	0.31	0.16	1000	503.7	0.13	0.1	0.25	64.2	0.46	0.25
712.5	0.08	97.44	638.84	465.7	0.25	0.15	0.12	0.17	0.16	0.2	0.21	0.19	332	0.1	0.06	0.13	0.17	0.24	0.21	0.25
342.6	0.12	237.1	0.17	0.42	0.21	0.19	0.08	0.15	0.22	0.21	0.25	0.2	0.1	0.18	0.11	0.14	0.17	0.24	0.25	0.21
0.28	0.12	0.14	432.3	483.4	0.19	0.19	0.23	0.15	0.21	0.2	0.16	0.18	0.1	519.7	0.09	0.12	0.2	0.25	0.2	0.24
0.23	784.66	55.37	505.32	0.25	0.14	0.2	0.1	0.12	0.16	0.21	0.2	0.19	0.09	0.1	0.1	0.09	0.2	1000	0.25	0.66
0.34	0.13	1000	0.13	0.21	0.2	200.4	0.07	0.18	0.23	126.3	228.8	0.19	467.7	0.19	0.11	0.12	0.15	0.26	0.26	0.26
0.29	0.19	0.17	0.19	597	0.2	0.17	799.37	115.7	0.17	0.22	0.23	0.21	354.8	0.11	130	0.12	0.19	0.26	0.22	0.21
0.21	0.12	0.27	0.12	0.3	201.9	142.9	0.08	1000	0.21	0.18	0.2	0.17	752.4	0.1	0.08	0.11	952.3	0.27	0.25	0.24
0.22	0.1	0.14	0.1	0.31	0.2	0.18	0.09	0.27	0.19	319.9	0.22	0.21	85.53	0.1	0.14	0.18	0.24	0.29	0.21	0.19
0.28	0.13	0.1	0.14	161.6	0.15	0.18	0.07	0.12	0.2	0.2	0.19	0.21	0.1	0.14	0.1	0.11	0.23	0.24	0.23	0.24
0.3	0.12	0.21	0.18	0.25	0.16	0.16	726.5	0.17	0.21	0.26	0.2	0.15	0.1	0.05	0.09	0.14	0.2	0.22	0.24	0.24
0.26	0.14	0.09	0.15	445.5	0.19	0.17	0.16	339.8	664.8	0.21	1000	0.18	0.03	0.13	0.24	0.13	0.09	0.21	0.24	0.23
0.17	0.11	0.15	0.14	0.25	0.19	0.13	512.11	0.13	0.22	0.19	0.3	0.2	882.9	0.12	0.08	0.15	0.21	0.21	121.1	0.19
0.2	0.1	0.1	0.1	172.2	0.27	0.19	0.12	0.16	0.25	0.26	0.19	0.16	0.05	0.09	0.09	0.49	0.19	0.23	0.2	0.86
0.22	0.14	494.72	0.1	0.29	0.14	0.18	0.13	0.17	214.4	0.16	0.22	0.22	0.08	258.1	0.15	0.09	406.4	0.22	0.23	0.27
0.18	0.12	792.15	0.22	0.24	0.21	0.29	397.85	0.17	0.22	0.31	0.21	0.2	0.06	0.08	0.59	0.1	0.21	0.26	0.19	0.21
0.18	549.02	629.41	0.1	0.22	0.18	0.18	0.14	1000	0.22	0.24	0.27	0.18	1000	0.15	0.09	0.13	0.22	0.2	0.21	0.27
0.26	0.14	982.55	0.19	1.54	0.19	0.18	577.37	0.23	0.19	0.2	0.2	0.24	0.1	0.08	0.06	0.15	0.32	0.18	0.22	0.26
0.19	0.13	0.14	0.16	0.22	0.17	0.15	367.75	0.12	0.18	0.22	0.18	0.16	0.06	0.09	0.11	0.11	0.22	0.23	0.21	509.5
179.1	0.07	0.07	0.14	0.26	0.24	0.18	0.25	0.21	0.19	0.22	0.19	0.14	0.06	1000	605.3	0.16	0.2	1000	261.3	0.19
0.18	43.5	660.39	592.61	0.23	0.15	0.24	0.15	0.21	0.25	978.2	229.5	0.21	0.04	0.09	188	0.13	0.17	0.28	0.22	0.23
0.15	0.08	0.11	14.48	0.21	0.15	0.18	0.17	64.13	0.17	0.2	0.17	0.19	0.04	0.1	18.65	0.12	0.2	0.23	0.28	0.36
0.23	0.23	0.13	0.09	0.24	896.29	0.27	0.05	0.27	0.16	0.29	185.8	0.18	0.14	455.3	444.7	0.1	0.16	0.24	0.2	0.22
0.28	0.13	223.36	0.12	0.21	0.11	0.19	0.07	0.19	0.23	313.2	0.34	0.2	0.14	0.11	152.4	0.12	0.17	0.26	0.28	100.1
0.24	0.11	0.1	0.12	0.18	0.07	0.23	0.07	0.18	0.19	0.21	0.15	0.12	0.14	0.36	1000	0.09	0.16	0.2	0.22	0.25
0.25	0.11	0.09	687.95	0.4	0.11	0.6	0.15	1.95	0.14	0.19	2.57	629.9	0.09	0.11	0.09	0.17	0.2	0.24	0.22	0.33
0.95	0.09	0.08	0.1	0.24	0.18	0.14	0.1	0.16	0.26	0.18	0.22	0.19	0.42	0.09	196.8	0.13	0.21	0.22	0.24	0.25
0.3	0.09	385.39	0.1	1000	0.07	0.13	0.08	0.18	0.16	0.16	0.22	0.24	0.07	0.13	0.07	0.16	108.1	0.21	0.35	0.29
0.21	0.13	0.1	1019.46	0.24	0.1	0.14	0.12	0.16	0.22	173.1	235.7	0.18	0.05	0.08	86.01	0.12	0.23	0.2	0.28	0.24
0.22	375.17	372.28	0.14	0.19	0.09	291.4	0.07	0.18	0.19	0.2	0.19	0.25	0.12	0.12	633.3	0.12	0.22	1000	0.25	0.21
0.23	66.87	0.09	940.14	0.22	883.15	0.11	0.07	0.17	0.2	0.21	0.19	612.5	0.1	0.1	555.6	0.11	0.24	0.23	0.22	0.3
0.2	536.03	0.12	580.36	0.26	0.08	0.1	0.07	0.16	0.21	0.18	0.21	0.15	0.08	58.96	0.09	0.13	0.2	0.22	0.27	0.28
0.22	0.18	757.66	0.13	0.33	0.09	0.11	0.07	0.22	0.17	0.2	357	0.15	0.11	74.11	194.6	0.1	0.19	0.22	2.9	0.34
0.22	628.2	0.2	0.17	0.22	0.13	0.14	0.09	0.41	0.21	0.21	0.2	0.14	0.08	0.11	205.7	0.07	0.24	0.23	0.22	0.27
0.21	0.09	0.07	0.16	0.33	0.13	0.13	0.18	0.14	0.25	0.23	0.24	0.16	0.04	3.33	0.06	366	0.23	0.23	0.27	0.22
0.22	420.71	478.65	0.18	0.29	0.2	0.19	0.11	25.57	0.19	0.23	0.19	1000	0.08	0.07	0.1	0.09	0.2	0.22	427.4	0.43
0.21	0.11	0.09	0.2	186.1	0.13	0.15	0.07	0.14	0.22	0.21	0.38	0.16	0.05	0.08	0.16	0.13	0.13	0.19	0.31	0.3
0.24	0.07	0.12	0.12	0.24	0.12	0.09	0.09	0.13	0.17	0.21	0.12	1.65	0.1	0.11	0.07	0.14	435	0.24	0.28	91.57
0.21	0.09	635	0.15	0.28	0.09	0.16	707.5	0.17	0.21	237.3	127.1	0.2	0.08	0.09	0.07	0.21	8.84	0.16	973.5	157.7
0.34	0.09	0.07	0.19	0.24	0.09	0.11	0.09	0.17	0.17	0.22	0.21	0.18	0.09	0.09	0.8	0.11	0.13	1000	0.28	875
0.16	0.12	0.13	0.21	0.27	0.1	0.13	652	0.15	0.21	0.18	0.15	0.2	0.06	0.06	0.15	0.12	0.14	229.9	0.26	0.3
0.19	742.43	0.11	0.12	0.22	0.1	0.14	0.14	2.79	0.2	0.23	347.3	0.18	0.05	0.1	0.15	0.15	0.13	88.26	1000	0.48
0.24	0.12	0.11	0.14	0.21	0.18	0.09	0.12	0.14	0.13	0.2	0.18	0.11	0.09	0.09	0.22	0.1	209.3	0.19	0.22	0.3
0.54	908.91	0.11	0.11	0.22	0.1	0.09	522.86	0.12	0.08	0.2	0.2	0.18	0.05	0.12	0.12	0.15	0.17	0.19	0.24	1000
0.13	0.1	0.1	0.09	0.21	224.41	445.04	0.05	0.13	0.11	0.22	756.9	0.17	0.04	0.1	0.09	0.1	0.12	0.28	0.32	950.6
0.23	0.11	0.1	0.15	0.23	0.1	0.07	589.92	0.2	0.1	0.19	0.16	0.18	366.7	0.11	0.15	0.15	0.23	0.23	0.23	1000
391.4	952.78	0.1	0.16	0.2	0.12	0.09	0.13	0.2	463.7	0.21	0.23	0.18	0.08	0.07	0.09	0.07	0.17	1000	0.22	401.4
0.19	0.09	0.12	0.15	0.32	0.14	0.1	0.09	0.15	0.08	0.25	542.6	0.2	0.1	0.09	0.08	0.1	216.5	0.21	232.5	0.27
0.21	0.18	0.09	0.14	0.2	0.15	0.11	0.09	193.7	379.67	0.22	1000	0.18	0.07	0.07	0.09	0.13	71.59	0.19	0.32	1000
0.21	0.12	0.13	0.1	0.26	0.09	568.03	0.05	0.16	0.1	0.21	0.24	0.2	0.07	0.11	0.1	0.11	276	0.2	142.1	0.3
0.21	0.13	0.07	289.93	0.22	0.14	912.23	0.07	0.18	0.06	0.19	0.18	0.23	0.08	0.1	0.11	0.1	275.5	0.24	299.3	0.28
0.17	420.74	0.1	0.21	0.21	0.09	672.43	0.1	0.26	470.78	0.17	0.19	0.18	0.11	0.08	0.09	0.27	305	612.1	0.27	0.27
0.28	437.02	0.08	558.55	364	525.27	203.71	0.1	0.16	0.13	0.23	411.2	0.18	0.42	0.01	0.14	0.11	195.3	0.26	0.25	0.27
0.17	248.43	0.14	0.1	0.21	0.13	0.17	703.07	0.16	0.15	515.4	0.17	0.24	455.2	0.13	1000	0.1	243	0.23	0.28	385.4
0.17	0.1	0.07	866.17	0.32	0.09	0.1	223.32	0.38	0.12	0.19	0.19	0.2	0.1	0.29	0.55	0.13	0.21	645.5	0.17	0.37
0.19	0.1	0.07	0.1	3.75	132.28	881.27	0.08	0.15	0.08	1.06	965.4	0.25	0.08	0.1	0.07	0.13	0.16	0.21	0.22	0.29
0.14	1069.57	0.12	0.12	0.34	0.11	0.09	0.1	0.17	0.1	0.21	0.21	0.17	0.18	0.08	0.09	0.15	210.4	0.23	0.32	0.18
0.25	0.12	0.09	0.11	0.23	0.14	0.11	0.1	0.2	0.13	0.46	0.21	0.22	0.09	0.12	217.7	304.6	286	0.2	0.23	0.33
0.21	0.12	0.13	0.1	0.33	0.11	534.55	0.05	741.7	0.14	0.36	0.23	0.18	0.27	0.12	0.07	0.09	0.2	0.23	0.25	0.32
0.21	624.06	0.08	0.37	0.34	878.65	478.58	0.36	0.13	517.18	0.21	0.22	0.2	0.1	0.1	0.08	0.3	112.2	0.21	0.18	0.26
0.25	0.12	0.08	0.13	0.24	420.76	0.23	0.11	0.15	0.06	0.24	0.19	0.2	0.08	0.11	0.15	0.09	0.14	0.17	0.26	0.24
0.21	0.11	0.08	0.11	0.2	0.07	0.2	0.12	0.17	449.13	0.19	0.2	0.19	0.09	0.07	0.11	0.19	1.81	0.24	0.29	0.26
0.2	0.12	0.1	0.11	0.16	741.49	0.1	0.08	294.9	0.09	0.2	0.17	48.29	0.12	0.07	362.1	220.7	282.5	0.24	0.24	0.26
0.2	645.89	0.11	0.09	0.24	0.07	0.13	104.76	0.17	0.1	0.2	0.19	1000	0.09	0.07	0.12	0.13	355.4	0.21	0.26	0.23
0.23	0.13	0.11	0.31	0.21	0.17	0.08	0.36	0.15	0.1	0.2	0.97	0.22	0.08	0.08	0.16	0.17	0.28	0.33	0.26	764.2
0.24	0.1	0.12	0.14	0.21	0.33	0.07	0.08	0.23	0.08	664.9	0.19	0.14	0.1	0.36	0.18	0.18	0.23	0.2	916.4	0.26
0.26	0.08	0.09	726.93	0.21	825.13	0.09	0.11	0.16	538.52	0.23	0.2	0.19	0.11	0.08	19.59	0.15	0.2	0.29	0.39	0.26
0.51	0.1	626.08	0.11	0.22	0.11	0.09	0.11	0.21	529.48	0.19	0.21	47.84	0.08	0.1	0.08	0.12	377.1	0.25	0.25	0.29
0.21	0.1	0.11	0.1	0.19	0.07	0.21	0.12	0.17	371.89	0.2	0.22	0.15	0.08	0.07	0.09	0.14	0.18	0.25	0.26	0.12
0.5	0.18	0.12	1101.75	0.21	329.09	0.09	0.06	0.16	0.1	1000	0.25	0.22	0.06	0.15	0.1	1000	1000	0.23	0.25	0.21
0.18	0.1	0.1	0.1	0.17	0.2	0.11	0.08	0.13	0.08	0.72	0.53	0.17	76.11	0.14	0.08	205.6	0.22	0.24	0.23	0.26
0.38	0.16	0.08	0.23	0.19	834.41	0.08	604.22	0.12	0.1	0.22	0.15	0.18	1000	776.8	0.13	0.11	0.11	0.21	0.23	0.24
0.22	0.4	0.08	0.12	0.21	646.59	0.09	210.3	0.19	0.17	302.3	0.24	0.15	2.81	0.15	0.08	1000	0.09	465.3	0.24	0.28
1000	623.3	889.81	0.15	222	381.27	228.03	0.09	0.22	0.08	0.17	0.22	0.18	0.06	0.11	0.16	0.08	0.17	0.18	0.21	0.19
0.13	0.17	0.1	0.15	0.17	104.09	0.09	0.1	0.1	0.14	0.5	0.22	0.19	0.12	0.22	0.09	0.09	0.12	0.29	1000	0.18
0.19	1143.1	0.13	0.12	0.21	0.08	0.08	0.13	0.29	0.23	1000	0.19	0.22	0.11	0.09	0.08	0.24	0.12	0.29	0.28	0.15
0.13	0.14	0.14	0.13	0.19	99.63	0.11	0.15	0.2	0.07	0.48	0.2	0.2	153.5	0.07	0.11	0.19	0.12	0.27	277.8	0.13
0.38	0.19	0.12	0.16	0.21	0.08	0.08	0.14	0.16	311.45	0.18	0.23	0.17	0.04	190.4	102.7	0.11	0.19	0.22	1.29	2.58
0.24	0.18	0.08	883.9	0.18	0.08	0.13	155.6	0.16	0.11	0.24	0.22	4.76	0.06	0.27	0.09	0.13	0.95	0.24	0.26	0.18
0.24	0.18	0.14	163.79	0.9	0.06	0.08	0.16	0.15	0.21	0.23	0.18	0.2	0.08	0.49	676.6	0.1	0.13	0.28	0.3	234.2
0.21	0.17	450.75	0.12	0.28	0.2	0.09	0.14	0.19	0.08	0.2	972.1	0.15	0.08	0.12	0.08	0.1	0.12	0.24	0.25	0.17
0.23	0.54	0.07	0.13	0.23	0.08	0.1	99.98	451.4	0.18	0.2	0.24	0.1	353.9	0.07	402.6	0.1	0.12	2.02	0.23	0.18
0.21	0.16	0.1	0.11	0.23	455.32	422.88	0.16	0.18	510.14	0.22	0.29	0.15	152.8	0.1	0.1	0.08	0.19	0.32	0.17	0.16
0.23	0.17	0.12	0.15	346.9	0.11	0.1	0.15	0.18	0.15	0.23	0.18	0.14	673	0.09	0.14	52.25	0.05	0.26	0.24	164.9
0.24	0.15	0.13	783.15	643.4	0.09	0.09	0.12	618	0.13	0.23	0.2	196.7	0.12	0.14	0.05	467	0.16	0.23	0.19	0.24
1.53	0.27	631	688.52	0.17	0.1	0.09	0.16	0.15	793.51	0.25	1000	0.08	0.07	0.1	0.09	0.14	0.2	0.32	0.3	0.15
1.25	0.16	0.1	0.15	0.23	0.13	683.8	0.33	620.6	773.89	0.2	0.21	1000	0.12	0.08	0.11	0.12	0.15	0.22	0.24	147.4
0.21	0.19	0.14	139.38	975.3	0.1	497.43	0.12	251.9	0.1	0.24	0.21	0.17	0.09	0.09	0.13	0.15	1000	0.33	0.23	0.22
0.24	0.21	782.04	0.14	0.24	0.14	0.1	0.18	191.5	0.11	0.2	169.1	0.23	775.8	0.11	0.12	0.13	0.15	0.21	1000	436.7
0.26	0.17	0.1	0.24	0.3	578.21	0.11	30.93	0.21	0.16	0.19	0.23	0.2	0.06	0.08	154.5	0.13	0.18	0.26	0.27	1000
0.18	0.23	242.5	0.14	0.26	645.68	461.73	0.16	0.24	0.07	0.19	0.2	0.15	1000	139.4	0.1	0.14	0.14	0.25	0.34	0.25
0.21	1000	0.11	0.08	0.25	0.11	0.08	0.18	0.09	0.06	0.21	0.19	0.33	0.09	0.1	0.12	0.07	0.15	0.31	0.25	735.6
0.21	0.17	0.1	536.54	0.27	0.09	0.14	0.15	0.14	769.53	0.2	0.18	0.18	0.08	0.39	41.81	0.13	0.21	257.5	0.25	659.3
689.2	0.18	520.99	0.16	0.21	0.09	0.07	0.15	0.09	0.1	0.19	0.22	0.19	0.05	0.11	102.7	0.12	0.13	68.77	0.24	0.25
0.24	0.21	220.58	0.24	0.23	0.11	0.09	0.09	0.18	0.09	0.34	0.2	365.7	0.07	0.08	0.14	0.13	272.6	0.32	0.25	0.24
0.25	0.27	0.09	0.1	0.25	0.1	718.06	0.15	0.21	297.74	0.2	0.24	0.15	0.08	0.12	0.05	0.12	286.3	0.14	392.3	0.26
0.18	980.5	0.14	516.38	0.2	0.09	0.13	0.16	525.9	0.07	0.22	0.22	0.29	0.05	0.09	0.06	143.9	0.14	276	0.23	0.24
0.23	0.14	0.11	0.13	0.24	0.08	653.7	0.14	0.2	0.1	0.21	0.19	0.2	0.12	0.14	0.08	0.13	0.18	0.18	1000	0.2
0.3	0.19	0.09	0.17	895.7	0.12	0.11	0.19	0.09	0.07	494.1	0.21	0.17	0.1	0.2	0.14	0.06	0.1	1000	0.25	0.27
0.32	0.18	0.14	0.19	0.26	0.12	0.11	6.06	0.16	775.42	0.2	0.26	1.72	0.12	0.15	0.5	0.09	0.07	0.29	0.29	833.4
931.7	0.18	0.13	0.17	0.23	0.11	210.6	0.14	0.15	0.17	0.19	1000	0.29	0.07	0.1	0.11	230.8	0.17	0.21	0.27	0.25
0.18	0.2	0.1	0.14	0.25	0.07	0.12	0.27	451.3	0.18	0.2	0.14	0.2	0.1	0.09	0.07	0.11	0.21	0.2	0.29	0.25
0.16	0.67	0.13	0.16	0.23	0.08	213.9	0.15	795	0.11	0.2	158.8	488.2	0.08	589.1	132.2	0.15	0.11	665.9	0.21	0.33
0.26	0.18	875.75	0.13	0.18	0.23	0.11	0.14	0.16	553.32	0.23	0.18	45.25	0.06	0.1	1000	0.15	0.18	0.2	0.24	0.15
0.18	0.18	0.13	0.13	0.2	0.23	824.65	0.16	0.33	0.06	320.4	0.21	265	0.08	0.1	0.07	0.09	0.09	3.67	150.2	0.16
0.16	4.8	592.84	808.3	0.25	0.18	0.11	0.17	0.1	0.12	0.19	0.27	0.37	0.07	0.06	1000	132.8	0.16	0.27	0.29	0.12
0.24	465.5	0.1	841.25	0.19	0.18	0.08	0.15	0.23	0.08	0.18	0.22	0.21	0.06	0.11	0.09	0.14	0.15	0.22	0.28	0.14
0.2	0.19	0.1	0.13	0.26	0.22	0.13	0.17	0.23	0.08	0.21	0.49	0.2	0.1	0.12	0.11	0.25	0.12	149.6	0.27	0.21
0.28	157.9	0.12	777.41	0.23	0.18	0.21	0.19	0.15	0.12	0.25	0.19	0.21	0.07	0.11	221.9	0.12	0.21	0.28	0.27	0.18
312.4	0.18	0.14	0.13	0.21	0.18	0.2	0.13	0.16	0.08	0.17	0.17	0.15	0.1	0.13	0.05	0.11	0.13	0.21	0.27	0.95
0.21	0.22	0.07	967.57	0.22	0.21	0.18	0.11	0.14	0.1	0.24	0.22	0.21	0.09	0.07	0.1	0.17	0.09	0.32	0.29	0.2
0.18	0.19	0.11	0.23	536.5	0.22	0.19	0.33	279.7	583.91	0.18	0.2	0.2	0.11	0.16	290.6	0.13	0.13	0.24	0.21	0.25
696.7	623.7	0.11	0.15	0.23	2.91	389.3	0.15	0.21	0.16	0.32	0.18	909.5	0.07	0.07	0.12	0.09	285.7	335.7	0.42	0.14
0.35	0.21	0.13	634.37	0.26	0.22	1046	1000	0.18	556.93	0.21	0.17	0.14	0.08	0.07	0.13	0.66	0.08	0.25	0.23	0.18
0.53	147.7	353.78	882.34	0.25	0.24	0.19	0.18	0.15	590.06	0.19	0.21	0.18	0.09	361.7	0.13	0.14	0.1	540.2	1.18	0.2
655.3	566.5	536.6	0.16	0.25	0.7	0.14	0.34	0.17	0.13	0.2	0.19	0.14	0.06	0.06	65.61	139.6	0.09	0.2	0.23	0.2
0.52	0.15	0.1	0.09	0.21	0.19	0.19	0.19	0.15	0.1	0.24	248.6	28.44	0.09	0.06	0.05	0.1	0.11	0.21	0.18	0.2
434.9	0.29	0.09	1146.42	0.24	539.7	0.19	0.15	0.18	0.14	0.23	0.2	0.2	0.08	0.07	0.11	0.08	0.11	0.26	199.9	0.18
660.6	0.19	0.12	51.31	0.22	0.15	0.09	0.89	0.18	0.13	0.2	0.18	0.14	0.09	0.11	0.11	0.1	0.17	0.26	0.24	0.19
0.36	0.19	0.12	946.54	0.16	0.24	0.28	0.16	0.24	0.14	0.21	51.96	2.48	0.07	0.71	0.11	213.7	0.13	102.7	0.23	0.19
0.52	729	0.11	0.13	0.99	0.19	0.16	640	0.15	0.21	0.26	0.18	0.39	0.09	0.11	0.12	0.11	0.17	0.23	2.8	0.19
453.9	0.23	0.13	0.09	0.2	0.2	0.4	0.21	0.16	0.14	122.7	248.1	0.17	581.5	0.07	0.1	0.14	0.19	158.7	0.28	0.14
2.03	0.16	0.09	859.26	0.17	0.17	1000	0.11	0.22	0.09	0.18	0.18	0.16	0.1	0.08	0.14	0.09	0.08	0.34	0.22	1000
0.2	0.28	0.08	274.99	229.8	0.22	0.17	0.11	0.23	0.16	0.25	0.31	0.13	0.09	0.04	0.13	0.16	0.1	0.21	0.28	0.17
0.27	386.6	0.09	830.64	192	0.43	0.16	135.3	0.23	0.29	0.24	0.15	0.19	0.1	0.08	0.19	0.12	0.11	888	0.3	0.18
0.19	0.22	0.12	82.33	552	0.22	0.17	0.14	0.15	110.9	511.8	0.18	0.22	0.06	0.08	0.11	0.12	310.3	0.25	199.5	0.18
0.2	0.22	0.07	0.2	0.17	0.2	0.1	0.17	0.14	0.39	0.23	0.2	0.11	0.06	0.05	16.11	0.15	0.17	52.96	0.29	0.17
305	1.11	0.15	0.68	0.28	0.21	0.22	0.12	0.19	0.19	0.21	0.15	0.19	0.07	0.09	0.17	0.16	1000	502.7	0.23	0.17
0.24	0.26	0.08	739.37	0.22	0.23	0.18	0.13	0.11	0.19	0.21	0.18	1000	0.09	0.08	0.19	0.14	0.12	1000	0.28	0.2
0.24	0.24	0.1	0.19	176.6	0.21	0.15	14.59	0.14	0.18	0.18	0.19	0.15	0.05	0.11	0.06	0.1	0.09	203.8	0.31	0.17
0.17	0.18	0.11	164.8	0.17	0.21	0.16	116.8	0.2	0.2	0.18	354.2	0.21	0.09	0.17	1000	0.12	0.1	0.3	1000	0.19
0.23	0.2	0.11	0.25	0.19	0.22	0.25	0.14	0.18	0.21	0.2	0.21	69.79	0.09	474	0.16	322.7	0.15	0.24	1000	0.19
0.2	3.72	0.07	0.23	0.2	0.22	0.15	621.59	0.24	0.24	0.21	0.23	872.8	0.08	57.9	0.08	0.13	0.12	172.3	0.26	0.26
0.18	160.3	0.17	0.17	0.23	0.38	0.17	0.13	0.16	0.2	0.16	0.15	0.18	0.06	0.08	0.08	1000	0.18	1.11	0.24	0.25
0.26	0.28	0.08	0.2	0.15	0.2	0.16	0.07	0.16	0.17	0.23	0.21	0.21	0.08	0.1	0.07	748.8	0.09	0.26	0.26	0.22
0.1	231	0.14	0.18	0.15	0.19	0.16	265.56	0.18	243.6	0.39	0.18	0.11	0.07	0.1	0.15	0.13	0.11	0.22	0.23	0.16
0.16	0.24	0.08	0.18	0.18	0.17	0.14	0.12	0.15	0.21	0.18	0.18	0.25	0.05	1000	0.11	0.08	0.12	826.4	0.33	0.15
0.29	0.18	703.77	0.21	0.4	0.27	0.18	0.06	0.21	0.19	0.19	0.18	0.19	0.1	0.18	0.13	0.1	0.13	0.25	1000	0.17
0.28	0.19	0.1	0.18	0.18	0.23	0.17	0.19	0.16	0.15	0.2	149.5	0.25	0.09	0.08	0.12	385.8	647.8	0.25	0.3	0.25
272.6	0.2	0.11	0.21	0.18	0.17	0.16	0.09	0.17	0.16	0.21	0.2	0.24	0.09	0.16	0.1	0.12	0.12	1000	1000	0.25
0.27	0.11	0.11	0.16	0.2	0.21	0.36	0.07	0.37	0.21	0.2	0.24	95.06	0.08	306.8	0.14	0.13	0.12	569.6	0.25	477.4
0.27	0.14	0.11	0.2	105.2	0.38	0.34	0.09	0.19	0.12	0.23	0.21	541	0.07	0.07	0.62	0.26	0.12	0.28	0.34	298.8
0.28	0.2	0.14	0.19	0.2	3.01	0.16	240.17	0.18	0.18	0.17	0.2	0.19	1000	0.09	484.9	0.14	2.51	800.9	0.29	0.15
0.16	0.12	0.11	0.2	0.38	2.19	0.17	0.08	0.19	0.19	0.22	0.17	0.19	0.06	0.09	0.12	0.12	0.13	543.9	0.23	0.2
0.3	0.14	0.09	0.26	0.2	0.21	0.2	0.1	0.19	0.19	0.21	0.2	0.25	0.06	1000	246.7	0.08	900.2	0.27	0.3	0.16
0.24	0.13	0.11	0.16	0.46	396.6	0.17	0.21	0.17	0.19	0.2	0.18	0.25	0.06	0.07	460.2	0.96	0.1	0.23	0.28	0.18
0.27	0.14	0.1	0.21	1.77	0.19	0.16	0.09	0.4	0.21	0.21	0.2	0.18	0.11	0.09	0.11	0.11	0.15	385	0.27	0.16
262.4	831.63	0.12	0.23	0.23	0.23	0.99	0.1	0.26	0.18	0.2	0.21	0.57	0.11	0.13	0.08	0.08	0.25	0.24	0.28	0.15
0.19	0.98	407.44	0.2	0.19	0.3	81.49	0.06	0.19	0.22	0.17	0.23	720.9	0.09	110.5	0.09	894.2	0.13	0.28	0.27	0.17
0.6	416.28	0.1	0.17	0.18	0.19	0.19	0.05	0.18	0.16	0.24	0.2	772.9	78.84	0.09	0.01	0.2	0.16	0.32	385.4	0.13
0.14	0.19	0.11	0.25	0.26	0.23	0.18	0.09	0.19	0.21	0.24	0.21	0.2	0.09	0.05	0.09	603.1	0.17	0.32	0.22	0.24
0.17	0.28	0.08	0.26	0.18	0.86	0.21	747.27	1000	0.2	0.23	0.16	1000	0.14	0.09	0.03	0.1	0.24	174.9	1000	0.17
0.16	0.19	0.12	0.25	0.23	1.54	0.19	0.13	0.26	0.2	0.19	0.17	0.21	0.11	0.05	56.94	0.12	0.23	0.21	1000	145.7
0.18	0.11	0.11	0.22	0.15	0.42	0.08	0.1	0.17	0.18	0.19	0.17	0.2	437.9	0.07	428.7	0.12	0.17	0.19	0.26	0.17
0.23	0.16	233.23	0.2	0.16	0.24	0.2	0.1	0.15	0.21	0.15	0.2	0.28	128	0.14	0.13	274.1	0.21	0.2	297.2	0.2
0.15	0.13	449.78	265.1	0.17	0.22	0.17	0.11	0.21	0.2	0.23	0.23	0.22	0.05	0.1	0.14	0.15	282.7	362	711.5	0.18
1000	809.75	795.23	0.21	0.23	0.2	0.21	0.05	0.22	0.21	0.2	0.25	427.3	0.5	0.2	0.1	0.14	0.22	0.19	304.8	361.1
0.15	0.17	0.08	0.59	0.21	490.1	0.2	0.08	0.19	0.2	1000	0.2	0.19	0.11	0.08	0.1	0.14	0.24	0.27	171.5	0.22
0.24	0.16	619.74	0.19	0.1	0.19	0.16	0.1	0.2	0.22	0.2	0.2	0.18	0.11	0.08	0.11	0.13	0.19	1000	0.24	0.22
0.18	927.28	0.16	0.2	0.1	591.7	0.19	0.1	0.21	0.15	0.22	0.21	788.2	0.08	0.07	350.8	0.05	0.25	0.31	0.19	0.23
129.5	976.99	616.28	0.2	0.15	1.34	0.17	0.09	0.18	0.18	0.23	0.21	95.05	0.1	0.07	0.11	0.15	0.26	0.26	0.25	0.28
0.18	0.19	0.12	0.19	0.19	221.4	0.22	0.08	0.17	0.17	0.13	0.25	0.17	0.11	0.09	0.16	0.18	0.32	0.21	52.34	0.23
0.14	740.23	0.11	0.24	0.17	0.17	0.27	0.08	0.2	0.19	427.34	0.19	0.16	0.09	0.1	0.26	0.1	0.23	0.22	0.23	0.25
0.22	0.11	738.45	0.24	293.7	0.25	0.09	0.08	0.21	1.67	807.55	1000	0.16	0.06	0.11	384.6	0.15	0.27	0.26	0.22	0.29
0.21	0.12	0.06	0.29	0.14	1.18	459.52	0.19	0.3	0.21	0.13	0.16	0.22	0.1	0.14	0.1	0.06	0.25	0.23	348.2	0.24
0.19	0.11	0.1	4.8	0.2	0.23	406.1	0.08	0.22	0.18	0.07	0.21	0.2	0.17	0.07	0.05	0.14	0.26	0.29	215.8	0.26
0.22	0.34	0.14	0.25	0.2	0.17	0.12	0.11	0.18	0.19	639.36	0.18	0.15	0.09	0.08	0.09	0.08	0.24	0.2	0.24	0.24
0.2	0.11	830.45	0.19	0.25	0.16	3.59	0.12	0.2	0.18	700.58	1000	0.27	0.05	0.14	0.06	0.13	0.25	0.17	0.21	0.39
0.23	0.2	678.71	713.2	0.74	0.17	256.78	0.1	0.2	0.16	370.76	0.26	0.22	0.08	0.08	0.04	0.12	639.2	0.28	589.8	0.3
0.28	0.17	392.27	0.2	804.3	0.21	316.31	0.09	0.17	0.21	0.08	0.39	0.21	0.11	0.09	0.08	0.12	0.21	0.25	0.25	0.42
0.92	750.15	0.08	268.3	291.7	0.2	0.12	0.12	0.25	0.31	0.09	0.7	0.2	0.06	0.09	0.1	0.15	0.22	0.19	132.6	0.25
108.7	0.23	1.21	0.22	0.31	0.19	0.08	0.1	0.2	378.2	0.25	0.17	0.14	0.08	0.12	456.8	0.12	262.2	670.6	624.2	173.2
0.29	0.11	771	0.23	0.18	0.18	0.26	0.09	0.19	0.34	849.36	0.53	0.17	0.09	0.1	0.12	0.75	0.19	0.21	257.5	0.32
0.1	0.12	1000	0.31	0.21	301	0.11	0.05	0.2	0.2	519.66	0.21	0.18	0.06	62.17	0.34	0.12	104.8	0.22	0.24	0.38
0.23	748.98	0.13	0.17	0.23	0.27	0.08	0.1	0.2	0.18	0.11	0.23	0.16	0.07	0.09	0.12	0.14	0.18	0.26	509.2	0.21
0.23	0.13	0.15	0.26	65.9	11.04	0.16	0.08	0.1	1000	0.12	0.2	0.15	0.06	0.16	0.1	0.13	0.21	0.26	0.19	0.22
0.15	0.12	0.25	245.5	0.19	395.3	0.09	0.16	0.19	0.8	0.12	107.3	0.8	0.07	0.11	0.32	0.08	0.21	0.24	0.22	0.26
0.18	730.82	270.6	122.6	0.22	1000	0.11	0.09	0.2	0.2	785.29	0.18	0.2	0.06	0.11	138.8	0.14	0.28	0.27	0.19	0.27
0.14	0.14	0.1	90.96	1000	0.3	0.08	485.49	0.14	0.18	276.25	114.9	0.21	691.1	204.2	0.06	0.1	3.49	0.26	0.27	185
0.2	0.13	0.2	1.32	0.19	0.28	0.09	0.1	0.17	0.24	468.58	0.17	0.15	0.06	0.1	0.1	0.11	0.18	620.4	0.13	0.24
0.38	489.4	0.13	0.19	0.17	0.23	791.28	0.11	375.95	0.19	0.17	0.22	4.67	0.14	0.17	435.5	0.09	0.19	0.21	313	0.23
0.15	464.03	0.19	393.1	0.19	578.4	0.1	411.75	0.09	0.21	0.11	0.25	0.25	1000	0.09	76.62	0.16	0.22	0.24	309.8	0.25
0.16	0.11	0.36	0.15	0.22	0.19	7.54	605.46	0.16	0.19	0.08	0.19	0.1	0.08	0.09	0.08	0.11	0.31	0.23	0.24	0.32
84.72	1019.45	0.2	0.18	0.21	0.24	317.95	0.12	452.04	0.35	734.36	0.23	0.66	0.11	0.15	0.08	0.1	0.17	0.31	185.2	0.27
217.7	0.09	0.19	0.15	0.15	0.18	0.12	732.64	0.08	0.56	0.13	0.19	0.39	0.08	0.18	0.12	0.13	104.1	0.26	0.23	0.28
0.19	0.18	0.19	0.18	0.18	0.2	0.14	672.77	518.51	0.19	0.14	0.27	0.3	0.08	0.11	919	0.1	0.27	0.19	0.35	217.4
0.14	626.32	202.4	1068.01	0.16	3.12	0.07	0.08	0.13	0.2	0.08	0.2	2.21	0.1	0.15	153.9	0.13	0.22	0.29	0.18	0.31
166.3	451.94	39.91	1045.02	0.16	0.21	0.08	0.11	0.09	0.17	0.1	0.21	1000	0.1	0.13	1000	277.5	200.7	0.19	377.4	647.5
0.23	0.1	0.2	0.17	0.12	0.14	0.22	790.66	0.08	0.25	0.08	1000	0.26	0.06	0.17	1000	0.09	0.24	0.26	187.8	0.21
0.17	0.11	0.18	0.14	0.16	0.25	529.2	0.08	0.05	0.39	786.69	0.18	1000	0.11	0.2	1000	0.29	0.24	0.22	1000	0.26
0.22	0.09	0.15	0.17	0.19	0.22	803.16	592.04	0.11	0.23	290.14	0.2	606.8	0.05	0.15	47.99	0.06	0.24	0.23	701.6	511.5
0.19	259.3	0.16	247.7	0.19	0.34	0.11	0.09	0.07	0.31	665.06	0.2	185.1	0.08	0.07	0.14	0.11	0.19	0.19	1000	0.22
0.26	0.12	0.22	308.46	0.15	0.22	457.83	0.09	0.17	0.22	789.89	0.19	632.5	0.05	0.1	0.09	0.12	0.21	0.22	62.7	206.5
84.64	0.09	0.17	0.13	0.15	0.19	0.09	75.32	0.09	0.16	0.19	0.26	385.8	0.14	0.08	500.5	0.12	0.22	0.22	389.1	0.3
21.84	857.72	0.18	0.15	0.15	0.21	502.41	0.07	0.13	0.21	0.13	76.08	0.24	0.1	0.07	105.9	0.08	0.28	0.25	36.32	0.32
484.2	0.11	0.19	0.14	0.15	0.22	0.09	0.08	894.46	0.19	521.82	5.46	0.31	0.03	0.06	0.08	0.11	0.25	0.23	282.4	0.32
362.5	0.1	4.95	0.13	0.18	0.26	503.12	0.12	0.1	0.19	0.07	0.15	266.7	0.05	404.6	122.4	0.11	0.23	0.23	329.5	0.27
1000	0.07	0.19	0.16	0.19	0.24	0.08	0.12	0.14	0.21	0.08	0.17	169.3	0.08	144.7	33.13	0.12	0.19	0.25	1000	0.26
0.84	0.09	0.19	0.17	0.13	575.3	0.08	0.12	0.07	0.23	0.17	0.21	121.8	0.13	0.09	0.09	1000	0.22	0.21	14.26	0.27
0.17	481.56	0.13	0.15	0.15	0.23	0.11	0.06	0.12	0.27	626.63	0.17	1000	0.04	0.11	0.1	0.06	0.2	0.23	0.3	0.24
0.86	0.09	0.19	0.23	367.2	0.22	672.62	0.09	0.08	1000	0.14	1221	597.1	0.12	0.09	170.9	0.15	0.22	0.22	606.3	42.85
308.7	0.1	0.25	734.64	0.2	0.36	639.45	0.07	622.48	0.21	0.06	0.19	0.17	1000	0.1	1000	0.12	1000	0.26	0.25	0.28
204.6	851.88	0.19	0.12	0.22	0.23	0.12	0.13	0.13	0.17	0.11	0.16	369.4	0.05	0.37	288.6	0.15	0.21	0.25	0.22	0.3
0.31	0.2	0.29	0.16	0.16	0.2	0.06	0.08	345.79	0.18	0.1	0.21	433.6	0.24	799.4	283	0.18	0.22	0.28	0.2	0.31
0.33	0.22	0.14	0.13	0.16	0.22	0.09	0.06	355.49	0.22	0.1	0.19	705.5	0.03	0.17	360.8	490.2	0.24	0.37	1000	0.29
0.22	0.09	0.19	401.75	0.21	0.2	0.11	0.11	0.09	0.19	0.08	1217	613.3	0.06	1000	262.9	0.06	0.19	0.26	67.57	0.31
0.26	0.12	0.23	1077.02	0.13	0.16	0.11	0.09	0.21	0.13	0.14	1370	21.9	0.06	0.1	195.6	0.09	0.22	0.25	1000	0.32
873.2	0.12	0.22	0.14	0.16	0.14	526.12	0.07	0.17	0.2	0.07	0.21	179.8	0.1	202	1000	0.08	0.2	0.18	0.26	0.26
61.24	0.1	0.19	715.41	0.23	417.79	0.1	0.11	0.12	0.21	438.1	1.11	29.82	0.12	0.08	458.7	0.18	0.23	0.21	0.25	0.26
0.23	0.08	0.16	0.11	0.16	0.09	0.14	0.08	0.1	0.22	541.89	0.22	312.3	0.09	49.22	0.09	199.9	0.18	0.2	271	0.28
17.45	0.09	0.22	89.95	0.18	0.35	0.08	0.08	0.1	0.21	0.06	0.16	268.4	0.11	1000	0.14	0.12	0.21	0.25	1000	0.27
0.17	0.1	0.28	0.17	0.26	0.08	0.1	0.06	0.1	0.19	0.11	59.81	0.14	0.07	0.12	180.8	0.1	0.21	0.24	599.7	0.3
0.17	0.15	0.18	0.13	0.26	611.39	0.11	0.11	0.09	0.21	0.07	0.16	698.3	0.48	215.8	0.32	0.15	0.23	0.25	0.25	0.31
0.41	0.16	0.14	0.11	0.17	0.15	0.09	0.12	0.07	0.19	0.06	0.18	0.26	0.08	311.4	329.3	0.08	0.23	239.2	427.6	0.21
0.12	0.09	0.21	0.12	0.21	0.09	0.43	66	0.1	0.18	0.05	0.22	0.18	0.05	102.8	81.88	0.13	1000	0.18	0.25	140
0.13	0.13	401.6	0.13	0.17	0.11	0.08	0.12	0.09	0.19	0.12	1.18	0.28	0.04	1000	222.4	0.1	0.21	0.24	0.24	0.27
0.25	0.12	0.19	0.1	0.22	329.18	0.17	142.6	0.09	0.2	0.14	0.1	741.1	267.8	154.3	432.9	0.11	0.22	0.15	1000	0.28
283.5	0.11	0.18	0.14	0.16	0.13	406.49	0.16	0.16	0.2	819.28	0.22	385.5	0.11	675	0.11	0.08	0.2	0.21	1000	0.26
0.16	0.12	0.2	0.15	0.16	0.16	0.11	0.16	0.09	543.6	0.1	1217	221.3	0.1	695	108.7	0.07	0.24	0.22	617.6	0.26
0.22	0.08	192.8	0.1	0.17	0.09	0.1	0.26	0.09	21.6	0.1	0.19	0.19	0.05	92.49	1.15	0.1	385	0.19	0.23	0.24
0.54	0.11	0.2	0.16	0.15	0.16	0.08	0.15	0.1	0.17	0.07	4.17	223	0.13	412.5	185	0.15	0.21	0.22	0.17	234.9
0.16	0.2	0.26	0.13	0.31	0.08	0.11	0.14	0.09	100.4	0.1	0.2	0.18	0.1	101.8	0.07	0.12	0.21	2.01	370.9	0.27
0.15	0.16	2.29	0.11	0.19	0.12	0.17	0.18	0.08	0.21	0.11	0.17	265	0.12	55.86	75.11	0.13	0.22	0.24	0.2	0.23
0.15	0.16	7.67	0.19	0.25	0.09	0.09	0.13	95.87	0.18	0.17	224.9	0.21	0.07	168.2	173	0.14	0.24	1000	1000	0.22
0.82	0.2	0.28	0.16	0.17	0.12	0.09	0.16	0.12	0.19	750.66	0.2	0.17	0.08	0.11	0.17	0.1	0.14	0.21	155.6	0.24
31.39	0.56	0.23	0.11	0.19	0.26	0.2	0.14	0.14	0.19	0.09	1.82	134	0.07	605.3	0.1	0.16	0.19	0.24	828.5	0.3
219.5	0.2	0.83	0.14	0.26	0.97	0.1	0.2	0.19	0.23	0.09	0.6	0.21	0.06	0.08	149.6	0.11	0.28	1000	595.5	0.31
30.75	0.3	0.29	0.11	0.18	0.11	0.16	0.2	0.07	0.2	102.8	0.17	293.1	0.07	0.07	702.3	0.12	0.18	0.23	1000	0.3
0.43	0.21	195.2	0.17	0.16	642.8	0.13	0.13	0.07	0.19	0.1	0.18	246.2	0.06	1000	462.9	0.13	0.24	0.36	0.3	0.32
0.24	0.23	0.22	0.12	0.2	0.09	580.13	1000	395.57	0.22	333.13	0.2	0.25	0.06	0.06	0.1	0.09	0.22	0.23	1000	0.28
0.15	0.21	0.23	0.14	0.21	0.15	371.37	0.21	554.68	0.31	8.94	0.15	0.42	0.11	0.07	0.09	0.13	0.32	0.26	166.5	0.26
0.23	0.19	0.18	0.1	0.17	0.11	0.8	931.4	9.01	0.17	0.07	0.18	0.28	0.06	0.07	0.13	0.14	0.19	0.23	1000	553.5
0.3	0.13	0.22	0.13	0.19	0.09	0.07	0.15	0.09	0.17	0.1	0.18	0.25	0.09	0.07	0.09	0.12	0.32	0.25	682.2	0.26
0.24	0.58	0.26	0.13	0.27	0.19	0.08	0.15	0.09	0.2	0.08	0.23	3.58	0.08	0.31	0.08	0.12	174.9	0.25	169	73.01
0.22	0.19	0.27	0.14	0.19	0.11	0.14	0.26	0.06	0.19	0.09	0.26	0.66	0.19	0.07	0.13	0.13	0.26	0.2	784	428
804.5	0.2	0.17	0.11	0.17	0.09	596.58	0.13	0.09	0.2	0.11	0.13	0.31	0.05	0.1	395.3	0.13	155.6	0.21	0.27	1000
0.21	170.5	0.26	0.1	743.6	0.09	0.06	0.21	0.09	0.23	0.08	0.41	0.22	0.08	0.08	261.6	1000	380.6	0.3	242.8	187.8
0.29	0.22	0.26	0.19	0.23	0.11	441.84	0.52	0.09	0.22	0.1	0.17	0.12	0.05	0.05	0.1	0.15	414.5	129.4	0.27	0.37
0.16	0.3	0.53	0.15	0.24	0.09	235.71	0.17	0.07	0.18	0.08	0.19	0.27	0.06	0.08	559	0.11	618.3	0.24	0.36	1000
0.26	0.18	0.34	0.12	1000	394.35	0.08	0.14	0.05	386.9	511.72	0.21	0.14	0.07	0.08	0.13	1000	0.15	0.27	514	0.31
0.22	0.21	0.17	0.12	55.76	0.16	0.12	236.5	0.06	0.2	0.1	0.17	0.19	846.8	0.06	224.2	0.45	586.1	0.25	0.23	0.28
0.22	0.17	264	0.1	300.2	0.1	0.1	0.15	0.1	0.16	0.21	0.18	0.23	0.1	0.06	77.7	0.12	0.13	0.21	0.25	142.4
0.24	92.35	0.19	0.14	0.3	0.16	0.09	0.14	0.09	0.21	0.22	156.7	0.22	0.12	0.09	246.6	0.18	800.1	0.32	0.23	0.34
0.22	0.22	182.6	0.09	0.2	0.08	0.09	0.18	0.06	0.19	0.3	1067	0.11	0.08	0.06	766.1	0.11	567.9	0.24	0.24	409.4
0.19	0.36	0.2	0.18	188.8	0.1	0.17	0.18	0.16	0.21	0.26	0.23	0.29	0.11	0.08	0.1	0.12	447.3	0.24	0.28	549.1
0.22	0.21	3.69	0.1	444.2	0.11	0.12	0.14	0.09	0.16	0.21	0.23	0.16	0.1	0.15	0.09	0.1	70.73	0.23	0.3	0.29
0.61	0.22	0.24	0.11	957.5	0.07	0.19	0.15	0.07	0.16	0.24	0.18	0.25	0.1	0.07	40.21	0.17	260.6	0.37	0.39	1000
0.16	0.21	0.26	0.07	0.27	0.13	0.17	0.22	414.65	0.15	0.22	207.1	0.16	0.58	0.08	732.6	0.11	0.22	0.29	0.26	110.8
0.24	0.27	0.24	0.17	0.22	0.09	0.17	0.17	561.07	0.19	0.22	0.12	0.26	0.14	285.5	955.3	0.09	1000	0.19	0.3	0.25
0.21	0.18	0.19	0.13	0.25	539.14	0.18	96.24	420.49	0.17	0.19	0.23	0.13	0.1	0.06	0.13	0.59	899	0.31	0.24	0.2
0.21	0.24	0.2	1005.89	0.33	0.12	1.08	0.12	574.52	0.19	0.29	0.19	0.22	0.13	0.14	686.4	0.12	0.33	0.24	0.19	0.23
0.81	0.33	0.21	0.09	0.25	0.12	0.16	0.17	1.13	0.18	0.2	0.15	0.08	0.08	0.07	0.14	0.36	0.1	0.23	873.3	203
0.23	1000	0.28	586.16	0.25	0.09	0.15	0.18	0.15	0.18	0.22	0.15	0.24	896.6	0.08	600.7	0.05	0.12	0.21	277.3	0.18
0.2	0.25	161.4	0.11	0.25	618.86	237	143.9	0.08	0.22	1000	0.18	0.2	0.12	0.13	0.06	0.12	0.1	0.18	350.9	97.21
0.21	0.18	0.15	0.11	0.21	0.11	0.15	0.22	0.12	0.21	0.22	0.17	0.18	0.04	0.09	98.9	0.75	0.18	0.24	767.8	281.9
0.17	2.96	0.15	449.44	0.2	0.09	0.17	0.84	584.09	0.2	0.19	0.22	0.33	0.07	0.04	0.13	0.1	0.22	0.29	188.6	0.15
0.23	0.2	0.2	0.14	0.2	0.08	0.2	0.17	0.09	0.19	2.39	0.16	0.16	0.09	0.05	492.2	0.19	108.6	506.2	0.33	0.21
0.24	0.14	0.19	0.12	0.24	0.11	2.16	0.19	0.12	8.75	0.22	0.09	0.21	0.09	0.15	0.06	232.3	1000	0.23	0.34	0.19
0.32	1000	789.3	0.11	0.2	545.31	0.41	0.18	0.07	0.18	0.18	0.16	0.19	0.06	0.32	0.1	0.19	0.15	0.27	0.26	0.22
0.22	0.61	0.19	0.12	0.25	944.72	0.15	0.14	0.3	0.2	0.22	0.19	0.29	0.05	0.09	238.4	0.07	351.1	0.22	0.37	179.1
0.71	0.21	0.31	0.12	0.23	60.62	0.14	0.12	65.11	0.2	0.24	0.11	0.2	0.12	0.12	566	0.1	363.2	0.28	0.31	478.4
0.23	0.24	0.19	0.11	0.22	379.09	0.21	0.26	0.18	0.18	0.26	0.17	194.8	0.11	0.1	45.74	0.09	0.13	273.9	0.32	117.7
0.19	0.18	0.2	0.14	0.19	0.12	0.2	0.16	0.22	277.1	0.23	0.2	0.43	0.09	0.11	559.8	0.15	0.18	0.23	0.23	214.4
0.25	0.15	0.19	489.98	207.2	0.09	0.18	0.26	0.18	0.2	0.21	0.14	0.1	0.05	0.07	762.3	0.19	0.14	84.41	0.36	1000
0.22	0.12	528.08	595.13	0.26	0.1	0.18	0.33	137.8	0.4	711.7	0.21	0.26	0.1	0.06	106.2	0.13	0.12	0.28	0.19	549
0.26	0.13	0.1	0.17	0.21	0.08	0.17	0.18	0.21	0.13	0.21	0.14	0.22	0.11	1000	0.27	0.11	0.23	92.91	0.23	0.25
0.26	0.17	801.45	0.08	0.22	0.16	1.46	0.19	0.15	425.5	0.23	0.14	0.24	0.11	0.09	0.53	712.9	84.68	0.21	0.22	0.24
0.23	1094.04	0.09	0.15	0.26	0.15	0.2	226.3	0.17	0.27	165.3	0.16	0.28	0.07	0.06	353.9	0.19	0.15	0.32	0.23	372.1
3.54	0.18	0.13	596.16	0.27	0.09	0.22	0.09	0.2	0.24	0.22	0.14	231.5	0.11	0.06	0.11	0.16	405.3	0.28	439.7	1000
6.97	0.13	516.71	0.3	0.38	0.11	0.17	0.1	0.12	0.2	0.22	0.14	0.16	0.06	0.08	0.17	0.85	0.14	0.23	771.4	370.5
2.84	356.8	0.1	679.57	0.26	0.1	0.21	656.04	832.8	0.2	0.21	0.19	0.22	0.01	0.05	0.12	1000	0.12	0.21	0.17	0.26
0.21	926.28	0.13	0.13	376	0.13	0.2	0.15	0.18	0.18	0.2	0.19	807.9	0.1	23.68	316.6	269.3	363	0.21	0.24	84.29
0.28	698.98	0.13	0.11	0.24	375.01	0.21	0.15	0.16	0.44	0.26	0.2	0.18	0.07	1000	86.58	0.14	47.45	0.27	0.23	118.8
1000	0.15	987.52	0.11	0.23	106.57	0.16	0.1	0.16	0.22	0.39	0.16	327.7	0.07	0.42	0.65	0.12	348.2	549.2	341.4	633.2
0.28	178.38	0.09	0.11	0.2	0.11	173.5	0.09	0.26	0.15	0.24	0.09	945.2	0.14	0.25	1000	0.14	0.15	384	261.2	217.3
0.21	854.98	351.09	0.12	0.21	0.09	0.17	0.11	0.19	0.16	0.24	0.16	0.25	0.17	29.27	0.16	0.11	0.22	0.27	0.25	0.23
0.16	0.09	0.15	1070.46	0.86	808.79	0.17	291.6	0.14	0.15	0.22	0.15	0.24	0.13	0.15	0.08	1000	0.16	0.24	0.22	1000
0.24	0.11	0.08	0.1	0.25	545.88	0.18	0.11	0.17	0.27	0.2	0.15	0.16	0.05	0.11	130.7	0.12	1000	0.22	92.2	10.92
79.72	986.75	0.13	0.22	26.16	330.59	0.14	0.17	0.19	315.7	0.2	0.16	0.23	0.08	0.18	1000	0.1	68.41	0.2	105	0.16
0.22	0.11	0.16	0.16	2.14	833.7	219.1	511.16	0.17	958	1000	0.2	0.2	410	0.05	263.4	546.1	53.34	840.4	0.3	1000
1.23	409.36	0.2	463.85	0.25	0.12	0.21	0.1	0.21	0.26	0.17	0.15	371.1	0.12	0.06	1000	0.14	0.14	225.2	0.2	0.16
0.23	0.15	0.22	0.11	0.22	0.1	0.26	0.15	0.17	470.2	0.42	0.2	0.28	0.11	0.06	0.14	0.08	856.5	149.9	0.2	16.44
689.7	0.17	0.24	0.13	0.26	167.33	0.18	0.07	0.18	0.17	0.26	0.16	0.35	0.05	0.19	319.9	0.11	277.4	0.2	0.27	0.2
1000	0.18	0.13	0.13	0.21	0.2	0.15	0.08	0.22	0.2	0.27	0.2	0.15	0.06	0.06	0.09	0.14	0.09	634.1	0.24	0.16
326.8	0.15	0.1	822.55	0.19	226.61	0.17	475.27	0.16	0.24	0.19	0.13	0.14	0.18	0.09	87.49	1000	0.19	0.22	536.5	1000
350.2	576.69	0.1	856.82	0.28	0.11	0.15	0.16	0.15	0.27	0.19	0.28	0.23	0.12	746.4	1000	0.08	1000	184.4	0.3	0.14
1000	0.17	0.09	0.08	0.2	482.66	0.17	0.06	0.17	0.16	0.23	0.13	0.29	336.1	0.17	225.5	0.12	27.78	0.22	0.27	0.2
0.23	0.18	745.64	0.17	0.84	0.23	0.18	0.07	0.17	0.17	0.4	0.18	0.21	0.11	357.4	123.4	0.22	0.11	0.26	0.45	0.16
478.8	1090.88	0.12	0.09	0.28	0.2	0.18	0.13	1000	0.25	0.22	0.13	0.27	0.07	0.1	596.6	0.06	0.16	0.64	0.29	556.5
1000	604.59	0.13	0.12	0.25	0.17	0.12	0.06	0.16	865.5	0.2	0.15	0.18	0.11	0.09	246.3	0.12	165.8	228.1	0.42	657.1
0.18	65.41	0.15	874.54	0.3	0.17	305.7	0.16	0.2	0.15	0.16	0.15	695	0.12	0.07	376.6	0.06	692.5	0.28	0.26	0.22
148.8	0.17	0.1	0.16	181.2	0.19	0.17	0.09	0.18	0.16	0.24	0.19	0.24	0.08	178.2	93.87	0.11	291.9	0.28	0.25	0.33
325.4	0.19	0.13	0.1	0.26	0.19	0.15	322	0.49	0.26	40.71	526.9	0.24	0.09	0.11	101.7	0.1	0.22	0.22	215.2	103.2
0.27	0.25	0.12	0.1	42.53	0.19	0.21	395.46	0.19	0.18	202.1	0.19	0.2	0.09	284.5	0.08	0.12	0.24	0.21		963
1000	0.17	0.08	0.12	0.27	474.5	0.17	0.09	468.5	0.15	364	0.17	0.18	0.08	0.05	348.5	0.09	327.5	0.26		0.31
2.18	0.24	0.11	0.26	0.25	0.16	0.2	0.1	0.17	0.21	0.2	0.15	1.02	0.06	0.15	181.1	0.14	0.19	0.27		0.36
0.17	0.16	0.15	0.11	0.44	0.27	0.15	0.13	640.3	0.24	2.04	0.17	0.21	0.1	0.08	177.7	0.11	0.27	0.26		0.2
0.24	0.1	0.11	515.71	0.27	0.2	0.11	0.1	0.16	0.2	0.62	0.26	1000	0.06	0.14	0.11	0.09	0.33	0.35		0.28
0.22	0.2	0.09	0.12	0.19	0.35	0.22	0.08	0.24	515.9	0.22	0.15	0.17	0.12	0.06	164.3	0.13	0.3	0.28		0.35
0.18	0.15	0.13	0.11	0.23	101.2	0.26	0.07	0.15	0.23	0.26	229	0.25	0.09	0.07	404.1	0.12	123.4	0.26		0.33
0.25	0.09	0.1	0.18	0.28	0.21	0.21	0.09	1000	60.34	0.23	1000	0.17	0.11	0.06	0.07	169.6	0.27	0.22		0.29
122.6	0.13	776.93	0.1	11.11	0.16	0.22	0.06	0.21	0.16	0.24	0.15	0.21	0.05	0.07	0.2	1000	353.8	1000		125.9
0.22	776.51	0.11	0.14	0.19	0.19	0.16	0.06	0.2	0.24	40.39	0.21	0.62	50.51	1.06	115.2	0.1	0.4	0.22		147.7
416.8	0.15	0.08	0.13	177.4	0.3	0.21	0.08	0.27	0.2	0.22	1000	0.18	590.9	0.13	136.9	0.1	145.9	0.18		0.26
0.19	0.09	0.09	0.16	0.23	0.17	0.17	0.09	168.5	0.15	0.23	0.25	0.29	0.09	0.13	764	0.12	40.28	1000		813.4
0.21	0.14	27.46	0.1	0.44	0.19	0.18	0.07	0.19	0.18	229	0.12	0.3	0.1	0.13	121	0.14	0.27	0.14		255.9
4.4	0.11	0.09	0.14	0.25	0.16	0.16	0.09	0.22	420.3	0.19	0.28	32.61	0.08	157.4	0.25	0.08	354.7	0.27		979.3
353.8	0.12	0.14	0.12	1000	0.23	0.16	694.7	0.2	0.2	0.19	186.8	1000	0.04	0.11	1000	0.13	84.44	0.33		135
0.13	0.16	484.82	0.09	0.66	0.23	0.19	0.06	5.63	0.23	0.22	0.23	816.5	110.5	0.11	0.13	0.19	266.6	0.24		239.8
0.2	0.17	0.1	0.16	385.2	0.17	0.16	0.16	0.2	0.2	0.24	0.12	0.26	0.11	1000	0.07	0.19	0.16	0.21		79.45
0.19	0.2	0.14	0.14	0.25	0.17	2.31	0.09	0.17	13.65	0.22	0.16	0.17	0.1	0.08	0.14	0.15	0.56	0.26		0.23
0.31	0.16	0.1	0.09	0.36	0.15	0.13	0.07	0.2	0.22	0.21	0.13	0.17	0.08	0.09	0.1	0.1	90.5	0.24		657.1
0.33	853.83	0.1	0.14	0.18	0.15	0.23	0.12	0.22	0.23	0.15	142.5	0.24	0.07	1000	0.15	0.02	243.7	1000		575.5
0.19	868.62	0.13	0.12	0.18	0.25	0.13	0.18	988.7	0.2	0.19	378.1	0.16	0.11	0.12	486.8	0.12	230.4	0.3		1000
406.9	0.14	0.09	0.17	0.2	0.24	249.9	0.08	0.17	0.2	0.23	0.48	0.18	0.12	0.05	0.29	0.28	177.2	0.35		0.22
0.36	0.11	0.1	0.13	338.2	0.23	0.23	0.07	0.26	0.29	0.16	0.17	0.33	0.06	0.13	0.06	0.12	195.5	0.21		0.32
126.6	0.1	0.11	0.15	0.22	557.6	0.17	0.21	0.18	0.19	0.19	0.19	0.18	0.08	0.1	2.69	1000	2.78	0.26		102.4
0.17	0.1	925.64	0.14	0.25	0.2	0.16	0.1	0.11	0.18	0.25	1000	63.05	0.08	0.13	0.11	0.13	0.18	0.31		803.7
1.38	0.1	926.03	739.37	0.19	0.19	0.18	0.13	0.13	0.15	0.16	82.93	1.98	0.03	0.14	0.11	0.08	152.1	122.4		611.4
14.69	0.11	0.11	0.12	0.2	0.24	0.14	0.1	1000	0.2	0.21	0.15	0.39	0.13	0.1	0.12	0.12	0.24	376.9		116.8
0.23	936.46	0.14	0.1	1000	0.26	0.16	0.12	0.17	0.2	0.24	0.2	0.25	354.4	0.12	607.4	0.11	610.7	348.2		360.9
0.18	0.14	0.11	0.13	0.24	0.22	0.19	0.09	0.17	0.17	0.21	0.26	741.3	0.07	0.07	0.15	0.09	0.3	689.7		378.3
0.2	0.15	0.1	0.11	0.26	0.15	0.19	0.08	0.19	0.21	0.21	0.09	0.21	0.04	0.11	0.11	0.1	0.24	0.22		570.3
0.2	0.16	0.11	0.11	0.21	0.27	0.2	0.11	182.6	0.19	0.21	2.36	0.26	0.09	0.1	0.07	16.39	243.5	0.33		0.33
0.23	446.98	0.12	0.18	398	0.2	0.13	0.07	0.23	0.23	0.22	0.18	0.19	0.06	649.2	0.12	155.3	231.3	1000		0.23
441.8	0.2	0.11	0.19	0.2	0.24	0.17	0.08	0.13	0.19	0.6	0.2	0.24	0.08	0.14	307.1	0.09	512.2	797.9		0.26
1.32	0.13	0.08	0.1	0.25	0.22	0.46	0.08	0.14	0.19	0.23	0.23	0.26	0.64	0.1	18.48	0.12	0.28	293		0.25
1.48	576.95	0.11	0.17	0.21	0.18	185.4	0.07	0.18	0.31	0.2	0.48	0.2	0.09	0.12	0.11	0.17	374.1	0.2		0.27
0.23	0.14	0.1	0.16	141.2	0.17	0.16	0.1	0.16	0.26	0.23	0.18	371.8	0.05	0.1	0.11	0.11	297	321.7		0.23
0.26	0.18	793.02	668.89	0.24	0.19	0.22	0.1	0.2	0.18	0.26	0.18	0.16	0.74	0.08	0.14	0.1	411.6	0.21		0.58
0.29	0.12	351.37	845.38	0.25	0.18	0.2	0.09	0.16	56.71	1000	0.29	0.13	0.11	0.09	0.07	0.13	473.2	1000		365.5
0.22	27.07	0.13	0.23	0.2	0.17	0.2	0.08	0.21	11.8	0.22	0.19	0.24	0.08	0.11	0.09	0.31	0.23	137.8		0.26
0.25	0.11	0.1	0.25	1.13	188.7	0.15	0.14	0.37	0.33	0.19	0.28	121.8	0.12	0.14	0.13	0.2	0.26	290.2		0.21
0.18	0.11	0.15	903.53	0.16	0.19	709.7	0.21	0.2	256.7	0.22	0.33	0.19	0.07	0.16	0.14	0.18	0.21	0.2		316.2
0.23	0.1	545.37	0.12	0.22	0.29	0.25	0.08	0.17	0.17	0.25	0.1	166.9	0.03	0.07	0.14	0.11	500.1	0.6		0.26
0.23	0.12	0.34	0.15	0.19	0.19	0.12	0.06	0.15	0.19	0.31	0.2	0.26	0.11	0.18	221.8	0.12	0.21	0.22		0.32
0.21	113.05	0.17	0.17	0.18	0.2	395.1	0.1	0.15	892.7	0.26	0	381.7	0.12	0.06	0.1	0.12	0.18	0.23		0.29
0.28	0.12	390.49	0.11	0.25	0.32	0.18	739.83	0.57	0.3	0.18	0.16	0.17	0.1	0.12	0.1	0.1	305.7	0.21		348.4
0.19	0.11	0.1	0.12	3.06	0.24	2.62	512.55	537.8	0.21	0.16	0.11	114.6	0.09	0.12	0.12	122.8	0.09	1000		269.9
0.19	0.14	0.09	794.86	0.24	0.26	0.16	381.87	0.16	475.1	0.24	0.17	0.19	0.1	0.1	0.17	0.13	1000	0.32		291.2
0.26	0.11	0.08	0.18	0.21	0.49	0.16	0.07	0.19	0.28	0.24	0.09	0.21	1000	0.13	0.07	0.17	0.08	0.22		232.8
0.23	0.17	0.13	1.13	0.23	0.11	0.29	803.5	0.21	0.16	0.23	58.97	0.2	0.09	0.13	127.6	0.15	174	231.9		0.27
0.25	2.77	0.09	851.59	0.26	491.87	0.08	0.07	0.16	0.19	0.24	0.19	0.17	0.11	812.3	0.13	444.8	0.16	0.32		0.32
245.5	0.21	0.14	0.13	0.26	0.21	0.12	11.06	0.13	0.22	334.7	0.32	482.9	0.1	0.15	0.12	0.1	0.11	816.9		158.6
0.26	0.2	0.1	0.23	0.3	0.11	0.11	0.06	0.23	418	0.2	0.14	378.9	0.1	0.09	48.07	0.12	83.52	214.1		0.26
0.19	0.25	0.21	0.19	0.23	0.13	0.06	0.09	0.16	1.14	193.1	0.17	355.7	0.09	0.12	1000	0.05	0.12	194.1		209.3
0.2	0.78	306.7	0.17	0.24	0.19	0.1	0.29	0.14	82.84	0.25	0.24	0.18	0.42	0.11	0.08	0.11	0.12	133.4		0.05
0.23	0.16	517	0.24	0.3	0.08	0.11	0.12	0.23	284.5	0.23	151.2	0.26	0.1	0.11	184.6	314.1	86.95	582		767.8
0.24	0.18	133.8	0.23	0.2	0.09	664.65	0.06	0.17	408.2	0.23	0.18	0.18	0.07	0.09	0.1	0.14	1000	200.2		0.3
0.23	0.16	0.22	0.26	0.33	0.17	344.62	0.2	0.15	193.3	0.26	0.1	2.73	0.05	0.16	0.08	0.07	0.22	0.2		0.13
0.18	0.23	0.18	0.21	0.25	0.1	903.16	0.25	0.18	585	0.25	0.14	0.4	0.04	202.9	0.1	0.12	0.22	0.26		0.29
0.24	642.9	0.2	0.29	0.24	670.37	0.17	0.28	333.4	180.8	0.08	0.2	0.16	0.08	0.12	0.22	0.18	315.5	0.22		276.1
0.25	0.17	4.27	0.16	119.7	0.09	617.08	0.15	0.16	54.6	0.08	0.41	0.13	0.06	0.06	0.13	1.48	0.19	0.23		0.17
0.24	0.18	0.2	0.2	0.22	0.11	0.11	135.6	0.16	628.9	0.09	0.17	0.24	0.11	1000	0.09	0.12	0.25	0.29		1000
0.19	1.5	0.21	0.23	31.18	0.1	0.1	457.8	0.19	569.1	0.1	0.2	0.29	0.09	0.12	0.03	1000	1000	453.9		0.22
0.21	0.2	0.17	0.22	0.24	0.08	0.22	0.13	0.21	267.2	0.1	0	0.2	0.11	0.08	0.1	0.17	0.23	0.21		0.27
397.7	0.23	0.2	0.23	0.32	0.1	0.11	0.28	456.6	0.21	0.12	1.48	0.22	0.04	0.08	0.09	0.09	1000	0.26		356.5
0.26	0.16	0.18	0.19	0.23	0.09	375.75	0.18	0.17	1000	0.15	0.28	0.14	0.08	397.8	0.05	0.09	95.5	0.18		100.8
0.28	0.17	0.15	8.74	567.2	0.1	0.27	0.19	0.25	188.6	0.07	0.17	0.32	0.05	0.14	133.9	1.87	0.17	844.6		0.32
0.32	0.23	0.23	0.17	0.24	0.11	196.35	0.38	565.6	1000	0.1	1000	0.19	0.07	0.1	210.9	117.9	0.14	0.18		0.66
179.3	0.18	0.94	0.17	0.99	0.11	155.5	0.2	1000	584.7	0.1	0.19	0.28	0.1	0.07	0.13	0.08	0.15	0.23		0.33
0.24	0.15	0.15	0.23	64.93	0.1	0.07	0.24	0.18	627.6	0.11	469.7	0.34	0.06	0.12		0.1	0.16	0.24		0.24
0.25	0.17	0.18	0.14	0.28	271.27	0.09	803	540.3	1000	0.11	0.19	0.23	0.05	0.06		0.13	0.19	1000		270.1
0.25	0.16	0.18	0.35	702.5	0.11	0.27	1000	0.15	80.78	0.08	0.18	0.24	0.67	0.1		0.14	111.9	196.5		0.18
813.9	107.8	0.19	0.23	0.23	22.05	0.11	277	0.21	1000	119.98	0.12	0.21	0.12	0.09		0.14	0.23	1000		0.28
0.23	0.18	0.17	0.21	0.48	0.07	0.09	0.76	0.2	149.9	0.15	0.22	0.19	0.03	0.09		0.12	0.15	163.2		35.87
0.19	0.17	0.19	0.18	0.22	0.07	597.38	0.12	0.16	1000	0.14	0.18	0.21	0.06	0.1		0.12	0.26	0.24		0.32
0.23	815.1	0.14	0.19	0.22	0.07	650.83	0.18	0.27	161.9	0.07	0.17	0.17	0.12	0.12		0.15	0.12	0.26		0.32
0.27	0.17	0.23	0.2	0.26	0.07	567.44	0.25	9.88	0.19	0.07	0.09	413.3	0.07	0.09		0.13	0.1	0.23		0.32
0.21	0.26	0.19	0.22	5.7	0.06	0.1	0.16	0.1	0.13	0.09	1.71	136.1	0.08	1000		0.12	0.09	698.8		16.14
0.24	0.16	0.13	0.2	0.06	0.09	0.1	0.2	0.13	1.53	0.1	281.9	0.12	0.08	0.16		0.13	0.1	0.21		215.2
0.17	0.16	0.14	0.19	0.31	0.11	0.09	0.14	727.05	0.17	0.14	0.13	0.2	0.1	0.16		0.13	307.6	0.29		71.6
0.2	0.21	0.16	0.26	1.24	433.66	410.08	1.43	0.14	0.21	0.16	0.07	469.4	0.07	0.09		0.12	62.71	0.29		0.25
0.24	0.16	0.19	7.7	0.29	0.12	0.1	0.2	0.11	0.17	0.13	0.21	645.4	0.04	0.13		0.11	0.15	1000		0.24
0.28	448.7	0.17	0.23	0.23	706.13	636.14	0.26	0.09	0.14	0.1	0.18	0.32	0.05	0.07		0.04	0.12	721.6		0.27
244.2	0.2	0.15	0.18	0.23	262.54	0.13	0.23	0.09	0.2	0.09	0.14	0.27	0.04	332.6		0.12	0.08	351.8		0.38
0.23	0.21	0.2	0.34	273.3	0.13	118.31	0.15	0.11	0.21	0.17	0.19	724.4	0.09	0.08		0.12	0.13	0.23		0.23
231.9	0.15	0.25	0.24	0.25	0.1	0.07	0.19	0.08	0.12	0.11	0.22	0.27	0.07	0.09		0.11	0.14	0.24		0.18
0.23	0.16	0.17	0.2	0.28	0.08	555.73	0.16	0.1	353.1	0.16	0.15	781.5	0.07	0.11		0.16	0.12	0.22		0.15
0.22	0.19	0.22	0.25	341.3	0.08	0.13	0.51	0.17	95.32	318.67	0	880.1	0.28	0.12		0.1	9.91	0.26		0.26
0.24	0.17	0.11	0.26	109.9	356.69	0.1	0.99	0.09	0.28	0.08	43.33	0.39	0.03	0.06		0.31	0.14	0.28		0.22
0.25	0.15	0.16	0.2	0.53	0.19	359.53	0.17	489.9	0.14	0.09	0.17	0.28	0.06	730.7		0.14	0.05	461.5		0.23
0.26	0.19	0.12	0.19	726.1	0.1	0.14	0.23	0.12	0.25	0.2	0.17	0.12	0.07	201.7		0.19	0.12	110.5		0.27
0.23	0.16	0.16	215.8	0.25	0.1	870.8	0.18	0.09	0.18	0.09	672.2	263.7	0.08	0.14		0.09	0.14	352.2		0.33
0.17	0.19	0.19	119.2	0.21	0.1	0.13	0.15	0.13	0.17	0.13	0.18	1000	0.06	0.06		74.44	324.9	709		0.23
2.58	0.19	1000	0.24	0.23	0.1	0.08	0.41	556.57	0.16	0.12	0.23	0.11	0.07	1.82		0.1	0.15	0.16		0.26
0.3	1.48	0.16	0.31	0.18	0.07	0.1	0.35	0.08	0.17	684.77	0.18	171.7	0.18	0.11		0.25	0.19	42.65		0.11
0.3	0.2	0.19	1000	0.21	0.15	0.08	0.14	0.05	0.14	0.06	0.18	88.77	0.11	0.1		0.1	0.11	0.22		0.09
0.34	0.16	0.26	0.26	0.26	514.4	0.13	123.1	0.09	1000	0.1	0.35	246.2	0.09	0.06		0.14	0.27	0.22		0.16
0.17	0.22	0.27	0.24	0.22	0.13	0.13	0.13	0.15	0.18	0.11	0.34	0.18	0.07	0.1		0.1	5.51	192.5		0.18
0.19	0.15	0.14	257.8	0.21	832.35	0.11	0.2	0.06	0.19	0.1	0.15	89.41	0.06	0.16		0.06	0.28	546		0.18
0.19	0.19	0.6	0.24	0.22	0.16	0.08	0.16	0.08	0.21	0.09	0.14	43.57	0.07	0.07		0.06	1000	0.3		490
0.24	0.21	0.14	0.33	0.24	0.08	0.15	104.4	0.12	0.14	0.08	0.21	785.7	0.06	0.07		0.04	0.23	0.2		0.25
0.22	204.5	0.21	0.2	0.24	0.08	0.1	0.19	0.1	0.17	0.07	0.21	0.14	0.09	0.8		0.08	0.17	0.25		0.25
0.19	0.27	0.17	405.2	1000	0.08	0.19	1000	0.08	0.14	0.09	0.16	1000	0.08	0.15		75.69	0.27	1000		0.23
3.06	1000	0.18	578.3	0.2	582.31	320.59	472.9	0.18	0.18	0.09	0.2	0.23	0.08	0.27		0.13	0.2	0.26		0.23
0.33	0.18	375.4	0.31	0.23	328.53	376.91	0.19	0.06	0.2	0.09	0.22	751.6	246.5	0.09		0.12	0.17	362.5		1000
0.19	0.31	0.26	0.2	0.22	0.08	0.1	2.29	0.17	0.17	0.08	157.2	238.3	0.09	0.15		0.1		0.36		0.22
1.45	0.24	0.18	93.38	0.23	0.13	0.1	0.18	0.07	268.5	0.1	0.28	1000	701	0.11		0.13		1000		0.2
0.28	0.45	0.21	406.41	0.31	0.11	775.31	0.18	0.07	0.17	0.07	0.11	1000	0.09	151.7		0.09		931		0.27
0.25	319.8	1000	0.16	0.19	0.11	0.06	0.16	0.08	0.16	504.37	474.9	1.3	0.09	1000		0.08		0.24		0.26
0.28	0.25	0.18	820.54	0.21	0.12	0.08	0.21	0.12	0.14	0.1	0.16	1000	0.06	0.31		0.15		0.3		712.8
0.16	0.13	0.24	0.16	0.26	0.09	0.08	428.2	862.11	0.29	0.1	0.12	222.8	1000	0.12		0.1		1000		0.23
0.19	195.5	732.5	937.28	0.21	0.08	0.1	0.16	0.13	0.22	0.17	809.8	512.6	1000	17.32		0.11		0.24		0.24
90.83	0.18	0.16	0.14	0.43	336.75	0.08	0.18	399.87	0.25	0.09	0.17	0.19	0.09	383.7		0.19		1000		0.23
813.6	0.15	111.7	0.12	0.22	0.14	0.09	0.2	0.1	0.16	0.07	0.34	116.6	0.1	782		0.08		0.25		0.21
0.24	994.7	0.21	0.13	0.87	0.1	0.07	0.32	0.09	0.15	0.19	0.15	0.22	0.08	16.54		0.13		1000		0.2
0.22	0.17	0.16	0.09	81.63	0.08	796.92	0.18	702.04	75.52	0.08	0.17	182.8	0.03	933.5		0.12		1000		0.26
1000	59.61	0.21	0.15	0.2	0.14	444.14	0.15	0.07	0.07	624.71	0.16	0.24	0.07	0.09		130.8		0.31
481.6	0.12	0.24	670.94	0.24	650.01	545.62	194	0.08	0.13	430.48	0.18	417.2	0.07	0.15		0.09		0.23
0.2	0.2	0.17	998.72	309	0.09	0.6	709.4	0.08	0.16	0.11	0.2	245.4	0.08	0.13		0.11		0.19
0.17	200.5	0.16	0.14	0.23	0.08	0.12	0.14	0.11	675.5	0.19	0.17	0.2	0.05	0.13		0.48		0.23
0.22	0.16	0.17	0.11	0.27	0.09	0.09	0.14	535.3	0.24	0.07	0.16	0.26	0.09	0.09		0.13		0.23
737.7	0.16	0.18	932.17	0.63	0.08	0.07	509.8	510.78	0.17	0.09	0.18	0.27	0.07	1000		0.23		193
268.2	0.14	0.14	554.04	0.28	789.65	0.09	287.6	434.96	0.13	0.09	0.2	202.4	0.09	1000		0.21		0.31
0.21	0.2	0.2	0.13	0.3	0.15	0.09	0.15	0.06	0.17	0.11	0.11	0.19	0.27	972.1		0.13		0.3
0.32	0.15	0.17	0.11	0.23	276.43	0.06	0.64	0.1	135.6	0.11	0.19	266.2	0.08	0.13		0.12		757.1
0.27	0.14	0.25	0.14	684.6	0.09	534.58	0.16	0.09	0.16	0.17	0.22	241	0.13	814.5		0.08		497.3
0.17	0.1	0.21	0.13	0.25	0.1	0.16	0.15	0.12	0.12	0.11	0.15	1000	0.11	991.2		0.15		0.28
0.29	0.17	0.15	0.12	0.24	0.09	0.07	0.15	0.06	0.26	0.09	0.23	215.8	0.13	162.6		0.13		1000
35.6	0.63	0.19	597.56	0.16	0.19	652.22	0.19	0.18	2.18	444.09	93.38	0.16	0.07	116.3		0.1		279.9
0.21	2.19	0.22	0.12	0.42	1.56	502.6	0.19	0.09	0.17	0.36	0.19	0.2	0.06	929.9		194.6		0.22
0.23	0.23	0.39	0.15	0.08	854.3	521.37	0.15	0.08	0.18	174.86	0.17	1000	0.23	65.68		258.7		609.7
0.22	0.28	0.2	0.13	288.03	0.22	0.17	0.17	573.89	0.17	0.12	0.18	0.17	0.13	0.13		169.3		208.9
0.33	0.16	0.19	920.57	0.12	0.26	6.53	0.17	0.08	0.18	59.88	0.18	0.23	0.17	95.5		0.09		1000
1000	0.18	322.8	0.15	0.19	0.19	620.2	177.6	0.1	0.21	857.69	0.17	73.49	0.25	0.09		646.5		104
0.22	0.2	0.17	808.24	0.09	0.18	0.16	0.18	0.08	0.14	0.1	0.12	0.37	357.4	0.08		311.5		0.27
0.15	250.1	0.26	0.19	660.48	0.22	0.13	0.15	360.68	0.23	0.11	0.26	53.99	0.19	0.18		363.1		0.22
0.53	0.36	0.2	0.19	0.09	0.27	0.15	0.11	0.11	398.9	0.07	190.3	331.1	682.1	0.08		0.1		312.7
1000	0.24	893.5	0.18	0.12	0.18	0.18	0.11	0.09	0.18	0.14	0.21	3.13	0.18	36.91		0.31		0.24
0.21	1.56	0.18	0.18	0.08	0.13	0.18	0.13	0.08	0.19	0.07	0.23	1000	378.2	195.1		0.1		0.23
855.9	0.17	0.15	390.38	0.11	0.23	0.15	0.22	0.06	243.4	0.12	377.8	1000	420.5	0.09		222.6		0.34
0.22	0.24	0.2	0.13	0.1	0.2	0.12	0.16	0.16	0.14	0.13	99.39	526.8	0.2	244.4		0.16		0.29
0.2	0.97	1.03	0.17	0.12	0.23	0.13	0.16	0.09	0.11	0.07	1000	243	0.21	124.2		167.3		0.27
0.27	0.16	1.31	0.11	0.18	384.1	0.14	0.16	343.48	0.16	0.08	1.42	653.5	0.99	0.08		0.15		169.1
0.27	0.25	0.19	0.15	0.09	0.21	0.16	0.17	0.05	0.2	389.64	538.3	518.9	172.9	0.23		0.09		0.26
0.25	0.34	0.18	0.12	0.1	0.3	0.21	0.14	0.18	104.2	435.29	349.7	66.39	118.6	772.5		0.06		0.25
0.23	0.52	0.14	0.16	0.09	0.24	0.18	0.25	0.12	0.17	0.07	284.7	0.25	1098.67	86.49		0.16		0.2
0.2	0.15	0.15	0.13	0.25	0.17	0.11	0.08	682.07	177.7	437.75	66.26	0.28	0.09	0.27		0.13		0.19
0.51	0.17	0.21	0.14	570.65	0.23	0.18	0.18	0.06	0.2	270.05	0.26	297.3	1001.9	0.15		0.16		0.23
0.19	0.2	0.16	0.12	0.11	0.18	0.15	0.2	0.13	0.04	0.11	1000	0.27	0.15	0.12		36.36		0.22
0.23	0.24	0.19	0.11	0.08	0.3	0.14	0.18	662.03	0.28	0.06	1000	0.49	1000	93.5		0.09		0.22
0.19	0.16	169.9	0.11	0.14	0.22	0.15	0.18	0.13	0.16	0.1	119.8	0.28	867.75	194.8		0.13		0.23
0.31	0.16	0.95	0.14	0.09	0.22	0.15	0.18	0.2	0.14	373.38	0.23	1000	0.1	143.2		213.9		1000
0.22	0.15	0.19	0.1	0.1	0.16	0.13	0.14	0.1	0.17	0.08	44.17	0.19	260.4	230.2		0.15		0.24
161.7	0.19	0.61	0.27	0.1	0.21	442.9	0.21	0.13	0.19	0.07	0.22	0.19	0.15	324.2		153		0.26
0.17	1000	0.16	0.17	0.09	248.2	0.16	0.21	385.75	0.18	151.96	1000	95.32	0.05	0.05		156.2		0.25
0.21	1000	0.17	839.48	0.11	0.17	0.14	1.85	0.09	0.19	0.1	0.12	36.7	0.08	0.11		104.1		0.22
38.25	0.5	130	0.15	0.12	0.17	0.12	0.09	0.08	0.22	961.38	452.5	529.5	139.2	0.14		507.3		0.23
313.9	683.2	0.16	0.16	0.08	0.21	0.13	0.08	0.2	0.22	674.31	0.24	253.6	259	0.12		104.2		0.22
[truncated: 1,932 more rows]

## Sheet: SCO Distribution Table
			Range max	Frequency
0.1	7594		0.9	101
0.2	18834		3	590
[truncated: 95 more rows]

## Sheet: Time to repeat Test in Days
2017-09-01	2017-10-01	2017-11-01	2017-12-01	2018-01-01	2018-02-01	2018-03-01	2018-04-01	2018-05-01	2018-06-01	2018-07-01	2018-08-01	2018-09-01	2018-10-01	2018-11-01	2018-12-01	2019-01-01	2019-02-01	2019-03-01	2019-04-01	2019-05-01
[truncated: 51 more rows]
